# Supplementary material for: Temporal transcriptomic changes in microRNAs involved in the host immune response and metabolism during Neospora caninum infection
Source: Parasit Vectors. 2023 Jan 24;16:28. doi: 10.1186/s13071-023-05665-9 (PMC9872418; doi:10.1186/s13071-023-05665-9)
Supplement: Supplementary file 1 — Additional file 1: Data S1. The sequences and annealing temperatures of the primers for the quantitative real-time polymerase chain reaction of selected differentially expressed (DE) microRNAs (miRNAs). [file 13071_2023_5665_MOESM1_ESM.xlsx]

## Sheet: Sheet1
miRNA	Primer sequences (5′-3′)	Annealing temperature (℃)
chi-miR-146b-5p	TGAGAACTGAATTCCATAGGCTGT	55
chi-miR-146a	TGAGAACTGAATTCCATAGGTT	58
chi-miR-200a	TAACACTGTCTGGTAACGATG	57
chi-miR-218	TTGTGCTTGATCTAACCATGT	58
chi-miR-381	TATACAAGGGCAAGCTCTCTGT	58
chi-miR-383	AGATCAGAAGGTGATTGTGGCTT	55
chi-miR-155-3p	CTCCTACATGTTAGCATTAACA	55
chi-miR-125b-3p	ACAAGTCAGGCTCTTGGGACC	56
chi-miR-30a-3p	CTTTCAGTCGGATGTTTGCAG	56
chi-miR-147-5p	TGGAAACACTTCTGCACAAACT	56
chi-miR-877-3p	TCCTCTTCTCCCTCCTCCCAGG	55
chi-miR-214-3p	TACAGCAGGCACAGACAGGC	57
chi-miR-20a-5p	TAAAGTGCTTATAGTGCAGGTAG	56
