# Supplementary material for: Temporal transcriptomic changes in microRNAs involved in the host immune response and metabolism during Neospora caninum infection
Source: Parasit Vectors. 2023 Jan 24;16:28. doi: 10.1186/s13071-023-05665-9 (PMC9872418; doi:10.1186/s13071-023-05665-9)
Supplement: Supplementary file 2 — Additional file 2: Data S2. The statistics of the reference genomes matched to Capra hircus. [file 13071_2023_5665_MOESM2_ESM.xls]

## Sheet: Additional file 2 Data S2
Sample	Reads	Aligned_reads	Aligned(%)
C1_24h	24946378	21487865	86.14
C2_24h	24351750	20874091	85.72
C3_24h	24725513	21140891	85.5
TZ1_24h	24167460	17357247	71.82
TZ2_24h	23993996	17798612	74.18
TZ3_24h	24843237	17637349	70.99
C1_48h	24826955	21318353	85.87
C2_48h	24646987	21230455	86.14
C3_48h	24478260	21821599	89.15
TZ1_48h	24771060	13274021	53.59
TZ2_48h	24211238	12946901	53.47
TZ3_48h	24466370	14225471	58.14
