# Supplementary material for: Temporal transcriptomic changes in microRNAs involved in the host immune response and metabolism during Neospora caninum infection
Source: Parasit Vectors. 2023 Jan 24;16:28. doi: 10.1186/s13071-023-05665-9 (PMC9872418; doi:10.1186/s13071-023-05665-9)
Supplement: Supplementary file 3 — Additional file 3: Data S3. The sequences and lengths of the identified miRNAs. [file 13071_2023_5665_MOESM3_ESM.xlsx]

## Sheet: known miRNAs
miRNA_id	Sequence	Length
chi-miR-320-3p	AAAAGCTGGGTTGAGAGGGCGA	22
chi-miR-106a-5p	AAAAGTGCTTACAGTGCAGGTAGC	24
chi-miR-2284c	AAAATCTAAGTGAACTTTTTGG	22
chi-miR-495-3p	AAACAAACATGGTGCACTTCTT	22
chi-miR-2483-3p	AAACATCTGGTTGGTTGAGAGA	22
chi-miR-543-3p	AAACATTCGCGGTGCACTTCT	21
chi-miR-148a-5p	AAAGTTCTGAGACACTCCGACT	22
chi-miR-7-3p	AACAAATCACAGTCTGCCATA	21
chi-miR-338-5p	AACAATATCCTGGTGCTGAGT	21
chi-miR-329b-3p	AACACACCTGGTTAACCTCT	20
chi-miR-376e-3p	AACATAGAGGAAAATCCACATT	22
chi-miR-376c-3p	AACATAGAGGAAATTCCACGT	21
chi-miR-181b-5p	AACATTCATTGCTGTCGGTGGGT	23
chi-miR-181d	AACATTCATTGTTGTCGGTGGGT	23
chi-miR-100-5p	AACCCGTAGATCCGAACTTGT	21
chi-miR-99a-5p	AACCCGTAGATCCGATCTTGT	21
chi-miR-193a	AACTGGCCCACAAAGTCCC	19
chi-miR-193b-3p	AACTGGCCCACAAAGTCCCGCT	22
chi-miR-129-3p	AAGCCCTTACCCCAAAAAGCAT	22
chi-miR-22-3p	AAGCTGCCAGTTGAAGAAC	19
chi-miR-28-5p	AAGGAGCTCACAGTCTATTGA	21
chi-miR-1839	AAGGTAGACAGAACAGGTCTTG	22
chi-miR-369-3p	AATAATACATGGTTGATCTTT	21
chi-miR-410-3p	AATATAACACAGATGGCCTGT	21
chi-miR-656	AATATTATACAGTCAACCTCT	21
chi-miR-34c-3p	AATCACTAACCACACGGCCAGG	22
chi-miR-34b-3p	AATCACTAGTTCCACTGCCATC	22
chi-miR-154a-3p	AATCATACACGGTTCACCTACT	22
chi-miR-487a-3p	AATCATACAGGGACATCCAGTT	22
chi-miR-382-3p	AATCATTCACGGACAACACTT	21
chi-miR-362-5p	AATCCTTGGAACCTAGGTGTGAGT	24
chi-miR-487b-3p	AATCGTACAGGGTCATCCACTT	22
chi-miR-425-5p	AATGACACGATCACTCCCGTTGA	23
chi-miR-125b-3p	ACAAGTCAGGCTCTTGGGACC	21
chi-miR-10b-3p	ACAGATTCGATTCTAGGGGAAT	22
chi-miR-125a-3p	ACAGGTGAGGTTCTTGGGAGC	21
chi-miR-199a-3p>chi-miR-199b-3p>chi-miR-199c-3p	ACAGTAGTCTGCACATTGGTT	21
chi-miR-16b-3p	ACCAATATTATTGTGCTGCTTT	22
chi-miR-140-3p	ACCACAGGGTAGAACCACGGAC	22
chi-miR-181c-3p	ACCATCGACCGTTGAGTGGACC	22
chi-miR-454-5p	ACCCTATCGATATTGTCTCTG	21
chi-miR-221-5p	ACCTGGCATACAATGTAGATT	21
chi-miR-1248-5p	ACCTTCTTGTATAAGCACTG	20
chi-miR-1249	ACGCCCTTCCCCCCCTTCTTCA	22
chi-miR-1306-3p	ACGTTGGCTCTGGTGGTGATGG	22
chi-miR-136-5p	ACTCCATTTGTTTTGATGATGG	22
chi-miR-1307-3p	ACTCGGCGTGGCGTCGGTCGTGG	23
chi-miR-130b-5p	ACTCTTTCCCTGTTGCACTACT	22
chi-miR-29a-5p	ACTGATTTCTTTTGGTGTTCA	21
chi-miR-17-3p	ACTGCAGTGAAGGCACTTGTAGCA	24
chi-miR-324-3p	ACTGCCCCAGGTGCTGCTGGG	21
chi-miR-18a-3p	ACTGCCCTAAGTGCTCCTTCTGG	23
chi-miR-93-3p	ACTGCTGAGCCAGCACTTCCCGA	23
chi-miR-378-3p	ACTGGACTTGGAGTCAGAAGGC	22
chi-miR-504	AGACCCTGGTCTGCACTCTGT	21
chi-miR-27b-5p	AGAGCTTAGCTGATTGGTGAAC	22
chi-miR-485-5p	AGAGGCTGGCCGTGATGAATTC	22
chi-let-7d-5p	AGAGGTAGTAGGTTGCATAGTT	22
chi-miR-154b-5p	AGAGGTCTTCCATGGTGCATTC	22
chi-miR-3958-3p	AGATATTGCACGGTTGATCTCT	22
chi-miR-383	AGATCAGAAGGTGATTGTGGCTT	23
chi-miR-369-5p	AGATCGACCGTGTTATATTCG	21
chi-miR-107-3p	AGCAGCATTGTACAGGGCTAT	21
chi-miR-103-3p	AGCAGCATTGTACAGGGCTATGA	23
chi-miR-449b-3p	AGCCACAACTGCCCTGCCACTT	22
chi-miR-222-3p	AGCTACATCTGGCTACTGGGTCTC	24
chi-miR-221-3p	AGCTACATTGTCTGCTGGGTTT	22
chi-miR-423-3p	AGCTCGGTCTGAGGCCCCTCAGT	23
chi-miR-133a-5p	AGCTGGTAAAATGGAACCAAAT	22
chi-miR-103-5p	AGCTTCTTTACAGTGCTGCCTTGTAGCATT	30
chi-miR-671-5p	AGGAAGCCCTGGAGGGGCTGGAGG	24
chi-miR-1388-5p	AGGACTGTCCAACCTGAGAAT	21
chi-miR-449c	AGGCAGTGCATCTCTAGCT	19
chi-miR-34b-5p	AGGCAGTGTAATTAGCTGATTGT	23
chi-miR-34c-5p	AGGCAGTGTAGTTAGCTGATTGC	23
chi-miR-449b-5p	AGGCAGTGTATTGTTAGCTGGC	22
chi-miR-25-5p	AGGCGGAGACTTGGGCAATTGCT	23
chi-miR-27a-5p	AGGGCTTAGCTGCTTGTGAGCA	22
chi-miR-342-5p	AGGGGTGCTATCTGTGGTTGAGG	23
chi-miR-296-3p	AGGGTTGGGCGGAGGCTTTCCT	22
chi-miR-409-5p	AGGTTACCCGAGCAACTTTGCAT	23
chi-miR-92a-5p	AGGTTGGGATCAGTTGCAATGCT	23
chi-miR-485-3p	AGTCATACACGGCTCTCCTCTCT	23
chi-miR-1271-3p	AGTGCCTGCTATGTGCCAGG	20
chi-miR-491-5p	AGTGGGGAACCCTTCCATGAGG	22
chi-miR-22-5p	AGTTCTTCAGTGGCAAGCTTT	21
chi-miR-19b-5p	AGTTTTGCAGGTTTGCATCCAGC	23
chi-miR-9-3p	ATAAAGCTAGATAACCGAAA	20
chi-miR-655	ATAATACATGGTTAACCTCTCT	22
chi-miR-411a-5p	ATAGTAGACCGTATAGCGTAC	21
chi-miR-374b-5p	ATATAATACAACCTGCTAAGTG	22
chi-miR-1185-3p	ATATACAGAGGGAGACTCTTAT	22
chi-miR-421-3p	ATCAACAGACATTAATTGGGCGC	23
chi-miR-23b-3p	ATCACATTGCCAGGGATTACC	21
chi-miR-23a	ATCACATTGCCAGGGATTTCC	21
chi-miR-376d	ATCATAGAGGAAAATCCACAT	21
chi-miR-136-3p	ATCATCGTCTCAAATGAGTCT	21
chi-miR-433	ATCATGATGGGCTCCTCGGTGT	22
chi-miR-502b-3p	ATCCACCTGGGCAAGGATTCTGAA	24
chi-miR-3431-3p	ATCTAGAGGACTGACTGAAATT	22
chi-miR-1388-3p	ATCTCAGGTTCGTCAGCCCGCA	22
chi-miR-215-5p	ATGACCTATGAATTGACAGAC	21
chi-miR-500-3p	ATGCACCTGGGCAAGGATTCT	21
chi-miR-628-5p	ATGCTGACATATTTACTAGAGGG	23
chi-miR-380-5p	ATGGTTGACCACAGAACATGCGC	23
chi-miR-145-3p	ATTCCTGGAAATACTGTTCTT	21
chi-miR-450-3p	ATTGGGAACATTTTGCAT	18
chi-miR-424-3p	CAAAACGTGAGGCGCTGCTAT	21
chi-miR-186-5p	CAAAGAATTCTCCTTTTGGGCT	22
chi-miR-330-3p	CAAAGCACACGGCCTGCAGAGA	22
chi-miR-20b	CAAAGTGCTCACAGTGCAGGTAG	23
chi-miR-93-5p	CAAAGTGCTGTTCGTGCAGGTAG	23
chi-miR-17-5p	CAAAGTGCTTACAGTGCAGGTAGT	24
chi-miR-10a-3p	CAAATTCGTATCTAGGGGAAT	21
chi-miR-21-3p	CAACAGCAGTCGATGGGCTGT	21
chi-miR-490	CAACCTGGAGGACTCCATGCTGT	23
chi-miR-191-5p	CAACGGAATCCCAAAAGCAGCT	22
chi-miR-99a-3p	CAAGCTCGCTTCTATGGGTCTGT	23
chi-miR-99b-3p	CAAGCTCGTGTCTGTGGGTC	20
chi-miR-100-3p	CAAGCTTGTGTCTATAGGTAT	21
chi-miR-224-5p	CAAGTCACTAGTGGTTCCGTTT	22
chi-miR-33a-3p	CAATGTTTCCACAGTGCATCA	21
chi-miR-323b	CACAATACACGGTCGGCCTCT	21
chi-miR-323a-3p	CACATTACACGGTCGACCTCT	21
chi-miR-99b-5p	CACCCGTAGAACCGACCTTGCG	22
chi-miR-28-3p	CACTAGATTGAGAGCTCCTGGA	22
chi-miR-3432-3p	CAGCAACTAAAGATCCCTCAGG	22
chi-miR-424-5p	CAGCAGCAATTCATGTTTTGA	21
chi-miR-301a-3p	CAGTGCAATAGTATTGTCAAAGC	23
chi-miR-301b	CAGTGCAATGATATTGTCAAAGC	23
chi-miR-130b-3p	CAGTGCAATGATGAAAGGGCAT	22
chi-miR-130a-3p	CAGTGCAATGTTAAAAGGGCA	21
chi-miR-33b-3p	CAGTGCCTCGGCAGTGCAGCC	21
chi-miR-140-5p	CAGTGGTTTTACCCTATGGTAG	22
chi-miR-188-5p	CATCCCTTGCATGGTGGAGGG	21
chi-miR-425-3p	CATCGGGAATGTCGTGTCCGCC	22
chi-miR-708-3p	CATCTAGACTGTGAGCTTCTAGA	23
chi-miR-532-5p	CATGCCTTGAGTGTAGGACCGT	22
chi-miR-126-5p	CATTATTACTTTTGGTACGCGC	22
chi-miR-25-3p	CATTGCACTTGTCTCGGTCTGA	22
chi-miR-1306-5p	CCACCTCCCCTGCAAACGTCC	21
chi-miR-199a-5p	CCCAGTGTTCAGACTACCTGTTC	23
chi-miR-199b-5p>chi-miR-199c-5p	CCCAGTGTTTAGACTATCTGTTC	23
chi-miR-331-3p	CCCCTGGGCCTATCCTAGAAC	21
chi-miR-345-3p	CCCTGAACTAGGGGTCTGGAGG	22
chi-miR-106b-3p	CCGCACTGTGGGTACTTGCT	20
chi-miR-26a-3p	CCTATTCTCGGTTACTTGCACG	22
chi-miR-3431-5p	CCTCAGTCAGCCTTGTGGATGT	22
chi-miR-532-3p	CCTCCCACACCCAAGGCTTGC	21
chi-miR-326-3p	CCTCTGGGCCCTTCCTCCAGC	21
chi-miR-26b-3p	CCTGTTCTCCATTACTTGGCTC	22
chi-miR-15b-3p	CGAATCATTATTTGCTGCTCT	21
chi-miR-324-5p	CGCATCCCCTAGGGCATTGGTGT	23
chi-miR-874-5p	CGGCCCCACGCACCAGGGTAAGA	23
chi-miR-128-5p	CGGGGCCGTAGCACTGTCTGAGA	23
chi-miR-193b-5p	CGGGGTTTTGAGGGCGAGATGA	22
chi-miR-2332	CGGTTTAAGGTCTTGGAGACAAAG	24
chi-miR-2483-5p	CGTCAACCATCCAGCTGTTTGA	22
chi-miR-2318	CGTGTATGATGAATTATCTGACC	23
chi-miR-151-3p	CTAGACTGAAGCTCCTTGAGG	21
chi-let-7b-3p	CTATACAACCTACTGCCTTCCT	22
chi-miR-98-3p	CTATACAACTTACTACTTTCCC	22
chi-let-7a-3p	CTATACAATCTACTGTCTTTCC	22
chi-let-7f-3p	CTATACAATCTATTGCCTTCCC	22
chi-let-7d-3p	CTATACGACCTGCTGCCTTTC	21
chi-let-7e-3p	CTATACGGCCTCCTAGCTTTCC	22
chi-miR-181b-3p	CTCACTGATCAATGAATGCAA	21
chi-miR-188-3p	CTCCCACATGCAGGGTTTGCA	21
chi-miR-1468-5p	CTCCGTTTGCCTGTTTTGCTGA	22
chi-miR-155-3p	CTCCTACATGTTAGCATTAACA	22
chi-miR-378-5p	CTCCTGACTCCAGGTCCTGTGT	22
chi-miR-1343	CTCCTGGGGCCCGCACTCTCGC	22
chi-miR-2411-3p	CTGAACTGTCTTACTCCCACATC	23
chi-miR-192-5p	CTGACCTATGAATTGACAGCC	21
chi-miR-874-3p	CTGCCCTGGCCCGAGGGACCGAC	23
chi-miR-2290	CTGCCTCTGGTGGTCGGTTTGT	22
chi-let-7i-3p	CTGCGCAAGCTACTGCCTTGCT	22
chi-miR-191-3p	CTGCGCTTGGATTTCGTTCCC	21
chi-miR-328-3p	CTGGCCCTCTCTGCCCTTCCGT	22
chi-miR-30c-3p	CTGGGAGAGGGTTGTTTACTC	21
chi-miR-30f-3p	CTGGGAGGAGGCTGTTTACTCT	22
chi-miR-30b-3p	CTGGGAGGTGGATGTTTACTTC	22
chi-miR-29b-5p	CTGGTTTCACATGGTGGCTTAGA	23
chi-let-7c-3p	CTGTACAACCTTCTAGCTTTCC	22
chi-let-7g-3p	CTGTACAGGCCACTGCCTTGCC	22
chi-miR-374b-3p	CTTATCAGGTTGTATTATCATT	22
chi-miR-374a-3p	CTTATCAGGTTGTATTGTAATT	22
chi-miR-491-3p	CTTATGCAAGATTCCCTTCTAC	22
chi-miR-1271-5p	CTTGGCACCTAGTAAGTACT	20
chi-miR-30e-3p	CTTTCAGTCGGATGTTTACAG	21
chi-miR-30a-3p	CTTTCAGTCGGATGTTTGCAG	21
chi-miR-129-5p	CTTTTTGCGGTCTGGGCTTGC	21
chi-miR-2284d	GAAACCTGAACAAACTTTTTGG	22
chi-miR-127-5p	GAAGCTCAGAGGGCTCTGATTC	22
chi-miR-148b-5p	GAAGTTCTGTTATACACTCAGGC	23
chi-miR-382-5p	GAAGTTGTTCGTGGTGGATTCG	22
chi-miR-409-3p	GAATGTTGCTCGGTGAACCCC	21
chi-miR-2335	GATAATGATGACTAACTGAAT	21
chi-miR-455-3p	GCAGTCCATGGGCATATACACT	22
chi-miR-301a-5p	GCTCTGACTTTATTGCACTAC	21
chi-miR-130a-5p	GCTCTTTTCACATTGTGCTACT	22
chi-miR-345-5p	GCTGACTCCTAGTCCAGTGCT	21
chi-miR-143-5p	GGTGCAGTGCTGCATCTCTGG	21
chi-miR-3959-5p	GGTTGATCAGAGAACATACATT	22
chi-miR-877-5p	GTAGAGGAGATGGCGCAGGGG	21
chi-miR-145-5p	GTCCAGTTTTCCCAGGAATCCCT	23
chi-miR-1224	GTGAGGACTCGGGAGGTGGAGG	22
chi-miR-33a-5p	GTGCATTGTAGTTGCATTGC	20
chi-miR-24-5p	GTGCCTACTGAGCTGATATC	20
chi-miR-2411-5p	GTGGAGTGACTGTCAGATGCAGCCAGC	27
chi-miR-147-3p	GTGTGCGGAAATGCTTCT	18
chi-miR-106b-5p	TAAAGTGCTGACAGTGCAGAT	21
chi-miR-20a-5p	TAAAGTGCTTATAGTGCAGGTAG	23
chi-miR-200a	TAACACTGTCTGGTAACGATG	21
chi-miR-124a	TAAGGCACGCGGTGAATGCC	20
chi-miR-18b-5p	TAAGGTGCATCTAGTGCAG	19
chi-miR-18a-5p	TAAGGTGCATCTAGTGCAGATAG	23
chi-miR-200c	TAATACTGCCGGGTAATGATGGA	23
chi-miR-200b	TAATACTGCCTGGTAATGATGA	22
chi-miR-500-5p	TAATCCTTGCTACCTGGGTGAGA	23
chi-miR-365-3p	TAATGCCCCTAAAAATCCTTAT	22
chi-miR-502b-5p	TAATTCTTGCTCCCCAGGTGAG	22
chi-miR-214-3p	TACAGCAGGCACAGACAGGC	20
chi-miR-101-3p	TACAGTACTGTGATAACTGA	20
chi-miR-582-5p	TACAGTTGTTCAACCAGTTACT	22
chi-miR-660	TACCCATTGCATATCGGAGCTGT	23
chi-miR-10b-5p	TACCCTGTAGAACCGAATTTGT	22
chi-miR-10a-5p	TACCCTGTAGATCCGAATTTGT	22
chi-miR-217-5p	TACTGCATCAGGAACTGATTGGA	23
chi-miR-18b-3p	TACTGCCCTAAATGCTCCTTCT	22
chi-miR-29a-3p	TAGCACCATCTGAAATCGGTT	21
chi-miR-29b-3p	TAGCACCATTTGAAATCAGT	20
chi-miR-29c-3p	TAGCACCATTTGAAATTGGTT	21
chi-miR-15a-5p	TAGCAGCACATAATGGTTTGTGG	23
chi-miR-15b-5p	TAGCAGCACATCATGGTTTACA	22
chi-miR-16a-5p	TAGCAGCACGTAAATATTGGAG	22
chi-miR-16b-5p	TAGCAGCACGTAAATATTGGGG	22
chi-miR-21-5p	TAGCTTATCAGACTGATGTTGAC	23
chi-miR-1197-3p	TAGGACACATGGTCTACTTCT	21
chi-miR-196a	TAGGTAGTTTCATGTTGTTGG	21
chi-miR-196b	TAGGTAGTTTCCTGTTGTTGG	21
chi-miR-454-3p	TAGTGCAATATTGCTTATAGGGT	23
chi-miR-381	TATACAAGGGCAAGCTCTCTGT	22
chi-miR-183	TATGGCACTGGTAGAATTCACT	22
chi-miR-135b-5p	TATGGCTTTTCATTCCTATGTGA	23
chi-miR-135a	TATGGCTTTTTATTCCTATGTGA	23
chi-miR-411a-3p	TATGTAACACGGTCCACTAAC	21
chi-miR-379-3p	TATGTAACATGGTCCACTAAC	21
chi-miR-380-3p	TATGTAATGTGGTCCACGTCT	21
chi-miR-411b-3p	TATGTCACATGGTCCACTAAT	21
chi-miR-455-5p	TATGTGCCTTTGGACTACATCG	22
chi-miR-92a-3p>chi-miR-92b	TATTGCACTTGTCCCGGCCTGT	22
chi-miR-505-3p	TCAACACTTGCTGGTTTCCTCT	22
chi-miR-335-5p	TCAAGAGCAATAACGAAAAAT	21
chi-miR-128-3p	TCACAGTGAACCGGTCTCTTT	21
chi-miR-449a-3p	TCAGCTAACATGCAACTGCTATC	23
chi-miR-148a-3p	TCAGTGCACTACAGAACTTTGT	22
chi-miR-148b-3p	TCAGTGCATCACAGAACTTTGT	22
chi-miR-338-3p	TCCAGCATCAGTGATTTTGTT	21
chi-miR-361-3p	TCCCCCAGGTGTGATTCTGATT	22
chi-miR-125b-5p	TCCCTGAGACCCTAACTTGT	20
chi-miR-125a-5p	TCCCTGAGACCCTTTAACCTGT	22
chi-miR-671-3p	TCCGGTTCTCAGGGCTCCACC	21
chi-miR-340-3p	TCCGTCTCAGTTACTTTATAGC	22
chi-miR-877-3p	TCCTCTTCTCCCTCCTCCCAGG	22
chi-miR-1307-5p	TCGACCGGACCTCGACC	17
chi-miR-151-5p	TCGAGGAGCTCACAGTCTAGT	21
chi-miR-127-3p	TCGGATCCGTCTGAGCTTGG	20
chi-miR-542-5p	TCGGGGATCATCATGTCACGAGA	23
chi-miR-126-3p	TCGTACCGTGAGTAATAATGC	21
chi-miR-331-5p	TCTAGGTATGGTCCCAGGGAT	21
chi-miR-342-3p	TCTCACACAGAAATCGCACCCA	22
chi-miR-150	TCTCCCAACCCTTGTACCAGTG	22
chi-miR-330-5p	TCTCTGGGCCTGTGTCTTAG	20
chi-miR-432-5p	TCTTGGAGTAGGTCATTGGGTGG	23
chi-miR-9-5p	TCTTTGGTTATCTAGCTGTATGA	23
chi-miR-2284b	TGAAAAGTTTGTTCGGGTTA	20
chi-miR-494	TGAAACATACACGGGAAACCTCT	23
chi-miR-493-3p	TGAAGGTCTACTGTGTGCCAGG	22
chi-miR-29c-5p	TGACCGATTTCTCCTGGTGTTCA	23
chi-miR-146b-5p	TGAGAACTGAATTCCATAGGCTGT	24
chi-miR-146a	TGAGAACTGAATTCCATAGGTT	22
chi-miR-143-3p	TGAGATGAAGCACTGTAGCTCG	22
chi-miR-423-5p	TGAGGGGCAGAGAGCGAGACTTT	23
chi-let-7e-5p	TGAGGTAGGAGGTTGTATAGTT	22
chi-miR-98-5p	TGAGGTAGTAAGTTGTATTGTT	22
chi-let-7f-5p	TGAGGTAGTAGATTGTATAGTT	22
chi-let-7a-5p	TGAGGTAGTAGGTTGTATAGTT	22
chi-let-7c-5p	TGAGGTAGTAGGTTGTATGGTT	22
chi-let-7b-5p	TGAGGTAGTAGGTTGTGTGGTT	22
chi-let-7g-5p	TGAGGTAGTAGTTTGTACAGTT	22
chi-let-7i-5p	TGAGGTAGTAGTTTGTGCTGTT	22
chi-miR-190b	TGATATGTTTGATATTGGGTTG	22
chi-miR-146b-3p	TGCCCTAGGGACTCAGTTCTGGT	23
chi-miR-214-5p	TGCCTGTCTACACTTGCTGTGC	22
chi-miR-3432-5p	TGCGGGATCTTTAGTTGTGGCG	22
chi-miR-147-5p	TGGAAACACTTCTGCACAAACT	22
chi-miR-7-5p	TGGAAGACTAGTGATTTTGTTGTT	24
chi-miR-1	TGGAATGTAAAGAAGTATGTAT	22
chi-miR-206	TGGAATGTAAGGAAGTGTGTGGT	23
chi-miR-184	TGGACGGAGAACTGATAAGGGT	22
chi-miR-122	TGGAGTGTGACAATGGTGTTTG	22
chi-miR-449a-5p	TGGCAGTGTATTGTTAGCTGG	21
chi-miR-34a	TGGCAGTGTCTTAGCTGGTTGT	22
chi-miR-24-3p	TGGCTCAGTTCAGCAGGAAC	20
chi-miR-144-5p	TGGGATATCATCATATACTGT	21
chi-miR-23b-5p	TGGGTTCCTGGCATGCTGATTT	22
chi-miR-379-5p	TGGTAGACTATGGAACGTAGG	21
chi-miR-412-5p	TGGTCGACCAGTTGGAAAGTAAT	23
chi-miR-411b-5p	TGGTCGACCATAAAACGTACGT	22
chi-miR-30f-5p	TGTAAACACCCTACACTCTCAGC	23
chi-miR-30b-5p	TGTAAACATCCTACACTCAGCT	22
chi-miR-30c-5p	TGTAAACATCCTACACTCTCAGC	23
chi-miR-30a-5p	TGTAAACATCCTCGACTGGAAGCT	24
chi-miR-30e-5p	TGTAAACATCCTTGACTGGAAGCT	24
chi-miR-194	TGTAACAGCAACTCCATGTGGA	22
chi-miR-3959-3p	TGTATGTCAACTGATCCACAGT	22
chi-miR-346-5p	TGTCTGCCCGCATGCCTGCCTCT	23
chi-miR-542-3p	TGTGACAGATTGATAACTGA	20
chi-miR-134	TGTGACTGGTTGACCAGAGGGG	22
chi-miR-19b-3p	TGTGCAAATCCATGCAAAACTGA	23
chi-miR-19a	TGTGCAAATCTATGCAAAACTGA	23
chi-miR-499-5p	TTAAGACTTGCAGTGATGTTT	21
chi-miR-155-5p	TTAATGCTAATCGTGATAGGGGT	23
chi-miR-1296	TTAGGGCCCTGGCTCCATCTCC	22
chi-miR-340-5p	TTATAAAGCAATGAGACTGATT	22
chi-miR-374a-5p	TTATAATACAACCTGATAAGT	21
chi-miR-361-5p	TTATCAGAATCTCCAGGGGTAC	22
chi-miR-26a-5p	TTCAAGTAATCCAGGATAGGCT	22
chi-miR-26b-5p	TTCAAGTAATTCAGGATAGGTT	22
chi-miR-27a-3p	TTCACAGTGGCTAAGTTCCG	20
chi-miR-27b-3p	TTCACAGTGGCTAAGTTCTGC	21
chi-miR-197-3p	TTCACCACCTTCTCCACCCAGC	22
chi-miR-204-5p	TTCCCTTTGTCATCCTATGCCT	22
chi-miR-211	TTCCCTTTGTCATCCTTTGCCC	22
chi-miR-202-5p	TTCCTATGCATATACTTCTTT	21
chi-miR-2404	TTGCACTGCATGGTATCTG	19
chi-miR-153	TTGCATAGTCACAAAAGTGATC	22
chi-miR-493-5p	TTGTACATGGTAGGCTTTCATT	22
chi-miR-218	TTGTGCTTGATCTAACCATGT	21
chi-miR-592	TTGTGTCAATATGCGATGATGT	22
chi-miR-30d-3p	TTTCAGTCAGATGTTTGCTGC	21
chi-miR-3955-5p	TTTGATGGCTGATCCTCTCACT	22
chi-miR-182	TTTGGCAATGGTAGAACTCAC	21
chi-miR-133a-3p	TTTGGTCCCCTTCAACCAGCTGT	23
chi-miR-758	TTTGTGACCTGGTCCACTAACC	22
chi-miR-450-5p	TTTTGCGATGTGTTCCTAAT	20
chi-miR-335-3p	TTTTTCATTATTGCTCCTGACC	22

## Sheet: novel predicted miRNAs
miRNA_id	Sequence	Length
novel24_star	AAAAAAGTTTGTTTGGATTTT	21
novel77_star	AAAAACCCAAATGAACTTAATG	22
novel674_star	AAAAACCCAGATGAGCTTTTTG	22
novel15_star	AAAAACCTGAACGAACTCTTTG	22
novel349_star	AAAAAGTTAGTTCAGGTTTTT	21
novel118_star	AAAAATTTCGTTCGGGTTTTTC	22
novel59_star	AAAAATTTGTTCGGGTTTTTCT	22
novel6_star	AAAACACGAACAAACTTTTCGG	22
novel41_star	AAAACCGAGTGAACTTTTGGGC	22
novel66_star	AAAACCTACATGAACTTTTTGA	22
novel28_star	AAAACCTGAGTGAACTTTCTAG	22
novel279_star	AAAACTGGAGTGAACTTTTTGG	22
novel46_star	AAAAGATTTGTTTGGGTTTTTC	22
novel35_star	AAAAGTTCATTAGGGTTTTTCT	22
novel3_star	AAAAGTTCATTTGAGTTTTTCA	22
novel74_star	AAAAGTTCGTTCTGGGTTTTCC	22
novel1542_star	AAAAGTTGATTTAGGTTTTTCT	22
novel45_star	AAAAGTTTGTTCGGGTATTCT	21
novel117_star	AAAATCTGAACAAACTTTCCGG	22
novel63_star	AAACCCAAACGAACTTGTTGGC	22
novel70_star	AAACCCTGAAGAGACTTTTTGG	22
novel1214_star	AAAGACCCAAACAAACTTTATG	22
novel16_star	AAAGCCCAAGTGAACTTTTTG	21
novel68_star	AAAGGTTCATTCAGGTTTTTTT	22
novel49_star	AAAGTTCGTTCAGGCTTTTCTGT	23
novel108_star	AACAGGTTCGTTTGGGTTTTTCT	23
novel4_star	AACATTCAACGCTGTCGGTGAGT	23
novel629_star	AACTGGCCTACAAAGTCCCAGT	22
novel30_star>novel38_star	AAGAGGGTAACTATACAGTGAAG	23
novel95_star	AAGGAGTTGCCCGCGGTCCAGTG	23
novel251_star	AAGGTCTGGGGGTTCTCTCCATC	23
novel676_star	AAGTACAGGATGCCCAATGAAT	22
novel75_star	AAGTTCATTGTTGCTGGGTCAGT	23
novel373_star	AATCTACAGATTGTCGAAATGGAGA	25
novel111_star	AATGCCCTGGATGAACTTTTTGG	23
novel81_star	AATGGGAGTGCTGGTTCAGTGG	22
novel1467_star	AATGGGGCAGGTGGATGGAGTCC	23
novel17_star	ACAAAAAAAAAAGCCCAACCCT	22
novel583_star	ACAGGGGCAGAAGTACCAGGC	21
novel136_star	ACAGGGGTTCTCTGTCCAGGGT	22
novel692_star	ACCACCGACCGTTGACTGTACC	22
novel162_star	ACGGGGCAGGTCTTAGGGTGAGC	23
novel195_star	ACTGTAGCCTGGAGCCCCTGGG	22
novel157_star	AGAAAAGAAGTTTGTGGAAACC	22
novel1084_star	AGAAATTCATATGTGGGATTTGA	23
novel107_star	AGAAGTTCGTTTGGGTTTTCCTG	23
novel116_star	AGAGGGAAGAGGGAAGGAGGGAT	23
novel94_star	AGATAGTTTGTGTGGGTTTTTC	22
novel37_star	AGATCTGTCCTGAAACCAGCAT	22
novel10_star	AGCCACTGCCCACCGCACACTGC	23
novel31_star	AGCCCCACGCAAACAGAGCCCAGT	24
novel725_star	AGCCCTTCCCTTTCACTGGCCT	22
novel152_star	AGCCTTCCCTTAAACTTTCTTC	22
novel288_star	AGGCAAGCTGCGTGGGCGCAGG	22
novel689_star	AGGCCACACTTTCCTCAGCT	20
novel168_star	AGGCTCGGGCTGGGCCCCGG	20
novel560_star	AGGGACGGGACGCGGTGCAGTGTT	24
novel110_star	AGGGAGGGACCGGCGACGGGGAACG	25
novel1491_star	AGGGCCAAGATGGAGACTC	19
novel194_star	AGGGGAAGGGGACTCGGTCCGGGCTT	26
novel119_star	AGGGGCCTGGGAAAGGGAATGA	22
novel655_star	AGGTTCTGTGATACACTCCGACT	23
novel722_star	AGTCTCGCTCTCTGCCCCTCAGC	23
novel214_star	AGTGGGTGGAAGCTGGCAAGAGG	23
novel714_star	AGTGGTCCTAAACATTTCACAA	22
novel130_star	ATAAGTTCATTCGGAGTTGTCC	22
novel181_star	ATAGCAGAGGAGTAGGAGGACA	22
novel53_star	ATCATGTATGATACTGCAAACA	22
novel42_star	ATCCCCAGATACAATGGACAAT	22
novel736_star	ATCTGGGGTAGGGCCTGGGAAT	22
novel615_star	ATGGGGGAAGCCTGGTCCTGAGGG	24
novel264_star	ATGGGGTAAGGATGGAGAGGACC	23
novel87_star	ATGGTGGGAGTCTGGGATCGG	21
novel8_star	ATGTCCGCGGGTTCCCTATCC	21
novel5_star	ATGTGAAATTACCAGTATTTGT	22
novel150_star	ATGTGAAGACCAGTCTCCAAGGAT	24
novel234_star	ATTATTTGTTGTGACTCTGAAA	22
novel26_star	CAATTTAGTGTGTGTGATATT	21
novel269_star	CACAGACCCAGGGAGTCATGG	21
novel52_star	CACAGCTCCAGGGGACGCCGTTC	23
novel137_star	CACAGTCGTTTGCTTTGGCCTCT	23
novel65_star	CAGGTCACGTCTCTGCAGTTACAC	24
novel39_star	CAGTCCTGGGTGGTCCCTTAAGC	23
novel2_star	CCCAGTGTTTAGACTATCTGTTCA	24
novel19_star	CCCCTCAGTCCACCAGAGCCCGGA	24
novel273_star	CCGGGAGCCACAGCTACTGAGC	22
novel1045_star	CCTCCCCTTAAGGACTTCATA	21
novel226_star	CCTGCGGGGGCTGTGGGGGCGGCAGGAG	28
novel9_star	CCTGTGCCTTTTACCTCTTTAA	22
novel25_star	CCTTTGAGCTGGGAGGGGAAGC	22
novel568_star	CGCTGGCCCACCCCGATCCAGG	22
novel86_star	CGGCTCAGAGCCTGCGGTCTCTC	23
novel149_star	CGGGACATCTGGGCTGGAGGCC	22
novel33_star	CGTCTCGTCCCGCCCGGGGAG	21
novel54_star	CTCCCCTTAAGGACTTCATATT	22
novel564_star	CTGCCTGTCTGTGCCTGCTGTAC	23
novel230_star	CTGGATCCATTGCTGCCCCTCT	22
novel1359_star	CTTCCCTGGTGGCTCAGACA	20
novel1_star	CTTGTTCTCCAACCTGGCTCTTT	23
novel113_star	GAAAACCCGAACAAACTTTGTG	22
novel48_star	GAAAGGTTCATTTGGGTTTTT	21
novel160_star	GAAATGCATGTGCTTTGGGACA	22
novel727_star	GCATTCACCGCGTGCCTTAATT	22
novel1204_star	GCCCAGGGACTGAGGCTTCGGA	22
novel13_star	GGGGGTCCCCGGTGCTCGGATC	22
novel662_star	TAACAGTCTACAGCCATGGTCG	22
novel21_star	TAACAGTCTCCAGTCACGGCC	21
novel1079_star	TACAAACCAAAAACAAAGCAGCT	23
novel103_star	TACGGGGAAGCTGGGGAGGGTCC	23
novel176_star	TACTGTCCTGCCCTTTTGAGAGA	23
novel389_star	TAGGACTGCTGGGCGGGGCCGC	22
novel186_star	TAGGTTGTTGTTCTGAGCTTTAG	23
novel237_star	TAGTTAGTGGCTTTGTTTTTCAGA	24
novel57_star	TCACTCAGTCGTGTCCGACTT	21
novel1200_star	TCAGCGGGTGCCGGCGATAGGACT	24
novel1584_star	TCAGGGCTGGGGTGGCCTTCTCT	23
novel182_star	TCCAGCTCCGTGTGTACATTCT	22
novel20_star	TCCATTACACTACCCTGCCTCT	22
novel67_star	TCCCAGGACACACCAAACCCACCT	24
novel43_star	TCCCCGAGTCCCTGGTGTGCACT	23
novel82_star	TCCTGTCTCTCTGACCTTTGCG	22
novel47_star	TCCTTCCTCGCCCTACCCGACC	22
novel56_star	TCGTCCGGGATCTCCCACTGGC	22
novel106_star	TCTCCCCCCTAGTCTCCTGGAC	22
novel40_star	TCTCTCACTTGTGTCCAATTCT	22
novel55_star	TCTGATCGTTCCCCTCCATAC	21
novel62_star	TCTGGAGGTCCGAGTTCAGGAGGC	24
novel806_star	TGAAAAGTTCATTCGGGTTTTT	22
novel163_star	TGAAACATGTGGGATCCTATCT	22
novel101_star	TGACCACAACGTGGAAGACCTCTG	24
novel213_star	TGCCAGGGGGAGCTTCTGCTG	21
novel72_star	TGCCCCTTGATGCTTGTCTTCA	22
novel114_star	TGCCCTCCTGCCCGCTCCTTCCCT	24
novel1402_star	TGCGGTCAGTGAGGAAGGCTGTT	23
novel215_star	TGGAAGGAGCCAACTCCATCAGGGC	25
novel146_star	TGGAGACGCGGCCCTGTTGGAGT	23
novel12_star	TGGCAGTCAGATATTGTTTAACA	23
novel285_star	TGGCCAAAAAGTTTGTTCAGAT	22
novel99_star	TGGCCCCCCGGCGCTGCCCTCC	22
novel22_star	TGGCGGCGCCAGGTGGGGGGCC	22
novel184_star	TGGGCTTGGGCAGTGAGGACTGGG	24
novel51_star	TGGGGGCTTCCACGTCTGCACA	22
novel156_star	TGGGGGGGGTCCTGCCCTGTAG	22
novel11_star	TGGTGACAATGAGACCTGTAAC	22
novel60_star	TGGTTTACCGTCCCACATACAT	22
novel36_star	TGGTTTCAGGACAGATCTCTCC	22
novel1737_star	TGTGGGTGACAGTGGGGCTAGGAT	24
novel161_star	TGTGTCCAATAGTAGGGGATTG	22
novel14_star	TGTTGTCGTTCCCCCTGCTAAA	22
novel125_star	TTCCTTCTGCCCTGCTTATGCC	22
novel93_star	TTGCAGGGAGGGGAGCTGCCAAA	23
novel131_star	TTGCCACACTGCAACACCTTACA	23
novel73_star	TTTCTTTTTCCTTTCACTTCAA	22
novel92_star	TTTGGGTTCTGGGGAGACATAGC	23
novel35_mature	AAAAAACCGAGTGAACTTTTTGG	23
novel115_mature	AAAAAAGTTTGTTTGGATTTTT	22
novel59_mature	AAAAACCCAAATGAACTTTTT	21
novel68_mature	AAAAACCCAGATGAACTTTTTT	22
novel143_mature	AAAAACCCAGTGAACTTTTTGG	22
novel622_mature	AAAAACCCGAAGGAACCTTTTG	22
novel1296_mature	AAAAACCCGCATGAACTTT	19
novel3_mature	AAAAACCCGCATGAACTTTTTGG	23
novel800_mature	AAAAACCCGCATGGACTTTTTG	22
novel618_mature	AAAAACCCGGATGAACTTTTTGGT	24
novel549_mature	AAAAACCCTAACGAACTTCTTG	22
novel108_mature	AAAAACCTGAATGAACTTTTGG	22
novel96_mature	AAAAACCTGAATGACACTTTTG	22
novel1150_mature>novel1641_mature	AAAAACCTGCATGAACTTTTTG	22
novel29_mature	AAAAACCTGCATGAACTTTTTGG	23
novel5_mature	AAAAACTGGCAGCTTCATGTAAT	23
novel111_mature	AAAAAGTTCGTTTGGGTTTTGC	22
novel41_mature>novel88_mature	AAAAAGTTTGTTTGGGTTTTTC	22
novel74_mature	AAAAATCCGAATGAACTTTTTGG	23
novel1394_mature	AAAAATTTGTTCGGGTTTTTCT	22
novel32_mature	AAAACCCAAATGAACTTTTTG	21
novel24_mature>novel34_mature	AAAACCCAAATGAACTTTTTGG	22
novel46_mature	AAAACCCGAATGAACTTTTTGG	22
novel1570_mature	AAAACCCTCATGAACTTTTTGG	22
novel679_mature	AAAACCGACATGAACTTTTTG	21
novel864_mature	AAAACCTGAAGGAACATTTTGG	22
novel806_mature	AAAACCTGAATGAACTTTTTG	21
novel773_mature	AAAACCTGAGTGAACTTTCT	20
novel208_mature	AAAACTCAAGCGAACTTTTTGG	22
novel130_mature	AAAACTCTGAATGAACTTTATG	22
novel813_mature	AAAACTGGAACGAACTTTTTGGCC	24
novel591_mature	AAAACTTGAAAGGAACTTTTGGC	23
novel1342_mature	AAAAGATTTGTTTGGGTTTTT	21
novel886_mature>novel1413_mature	AAAAGATTTGTTTGGGTTTTTC	22
novel1160_mature	AAAAGCTGAGTGAACTTTTTGGT	23
novel118_mature	AAAAGGCCAACGAACTTTTTGG	22
novel1855_mature	AAAAGTGCTTATAGTGCAGGTAGA	24
novel274_mature	AAAAGTTCATTCAGGTTTTTCT	22
novel863_mature	AAAAGTTCATTTGTGGTTTTTCA	23
novel15_mature	AAAAGTTCATTTGTGGTTTTTCT	23
novel620_mature	AAAAGTTCGTTTGGGTTTTTCC	22
novel818_mature	AAACCCTGAACGAACTTTTT	20
novel1311_mature	AAACCCTGAACGAACTTTTTG	21
novel64_mature	AAACCCTGAACGAACTTTTTGG	22
novel1582_mature	AAACTCGAGCAAACTTTTT	19
novel1326_mature	AAAGCCCAAGTGAACTTTTTG	21
novel185_mature	AAAGGATTCTGCTGTCGGTCCCACT	25
novel1601_mature	AAAGTTCGTTCAGGCTTTTCTG	22
novel544_mature	AAATGGAGTGCTTGAGAACTGT	22
novel794_mature	AAATTTGTTCGGGTTTTTCTGT	22
novel135_mature	AACAGCGTGGATTTCAGTTGGCT	23
novel1374_mature	AACAGGTTCGTTTGGGTTTTTCT	23
novel113_mature	AACAGTCTGTTCAGGTTTTCCT	22
novel246_mature>novel1754_mature	AACATCTGGGCGAGAGTTCTCC	22
novel692_mature	AACATTCAACGCTGTCGGTGAG	22
novel4_mature	AACCATCGACCGTTGATTGTACC	23
novel662_mature	AACCGTGGCTTTCGATTGTTA	21
novel1400_mature	AACCGTGGGCTGTGCGCT	18
novel769_mature	AACCTAATGTTGACTGTGTTTT	22
novel1245_mature	AACCTTGGCTGTCAGCACTGAG	22
novel1676_mature	AACTAGGCACTGGAGATACAAT	22
novel219_mature	AACTCCCGGTAGGCAACGCGCC	22
novel204_mature	AAGAGAGGGGCAGTCTATCTGGA	23
novel338_mature	AAGAGGCTGGGAGTAGAGGGCAGG	24
novel1155_mature	AAGAGTGATGTGATCTGACT	20
novel14_mature	AAGCAGGATTTAGACTACAATAT	23
novel140_mature	AAGCGTCATCACAGTAGGCCAGG	23
novel345_mature	AAGCTCTGAGTAAAATGACTGGC	23
novel193_mature	AAGGAGTAGCGGGAACGTGGAG	22
novel180_mature	AAGGCAGGCAGAGTAGGGCTGT	22
novel86_mature	AAGGCCGAGAGGACTGAGCCCTGC	24
novel243_mature	AAGGCTGTGCCCAGATGATGTG	22
novel282_mature	AAGTAATCACGGATCAACTGTT	22
novel968_mature	AAGTTTGTTCAGGCTTTTCTGT	22
novel674_mature>novel688_mature	AATAAGTTCGTTTGGGTTTTT	21
novel666_mature	AATAAGTTCGTTTGGGTTTTTC	22
novel1880_mature	AATAAGTTTGTTTGGGTTTTTC	22
novel874_mature	AATATCTGAATGAACTTTTTGG	22
novel1564_mature	AATATTTGCAAGGTAGGATGTCT	23
novel833_mature	AATCATACAAGGACAATTTCTTT	23
novel1263_mature	AATGGATTACTTCTGATTGCTGCT	24
novel182_mature	AATGTACTTGTGGAGTTGGAGA	22
novel87_mature	AATTCCCAGCATTCCACACCTCT	23
novel978_mature	ACAAAATGATGACAGCTGATT	21
novel876_mature	ACAAGATTGGGGGTTGCTGCT	21
novel11_mature	ACACAGGTTTTGCTTCCATCACTG	24
novel1226_mature	ACACTGTGATGGAGCCTGAGTGA	23
novel1897_mature	ACAGAATGGTTGTTGAATTGAC	22
novel81_mature	ACAGACCAGTCTGCTTCCCTTTT	23
novel272_mature	ACAGTCAACGGTCGGTGGTTT	21
novel299_mature	ACATCTCAGTCACTTTCTGTT	21
novel731_mature>novel1850_mature	ACATCTCTGGGTCTCTCT	18
novel372_mature	ACCAGTTAGGTTACTCAGAGT	21
novel1540_mature	ACCCATGGACAAAGGCGCTGGC	22
novel247_mature	ACCCCTGTTCCTCTCTCTCCTAGG	24
novel1688_mature	ACCCTGTCCTCCAGGAGCTCATG	23
novel1895_mature	ACCGCCTTTGTGTTGCCCATTCACT	25
novel21_mature	ACCTTGGCTCTAGACTGCTTACTG	24
novel1156_mature	ACGCGCGGGAGCTGAGAGT	19
novel470_mature	ACGGATCCAATCAACCACAGATT	23
novel1051_mature	ACTCCGCTGTCCACCCCCTCAGA	23
novel1190_mature	ACTCCGTCGGGTTCCGGGGCC	21
novel184_mature	ACTCCTTACCCCTGGCCGTCC	21
novel1464_mature	ACTCTGCTGCTGTGATGAGTT	21
novel90_mature	ACTGCCCTTCTGCCCCTGCCA	21
novel1696_mature	ACTGGCCTCTTCCTCCCTGAC	21
novel586_mature>novel626_mature	ACTGGCTACTCTGCATGACCTT	22
novel330_mature	ACTGTGTCTCTGTTCTCTTCCAGT	24
novel353_mature	ACTTCCGGTGGCGATCTCGCG	21
novel1000_mature	ACTTGTAATCAGTAGGTC	18
novel621_mature	ACTTTCCCGGGACTTGGAGCGC	22
novel1125_mature	AGAAGAGGGTGTTTGACCTGGA	22
novel1557_mature	AGACCCGAACGAACTTTTTGGCT	23
novel1282_mature	AGACTGAGGCTCTCGTGATGAC	22
novel128_mature	AGACTGGCTGAGTGGTGAACTGC	23
novel536_mature	AGAGAAAAGACCATGAGACACT	22
novel36_mature	AGAGATCTGTCCTGAAACCAGC	22
novel186_mature	AGAGCTTAGTACTACTGCCTAG	22
novel612_mature	AGAGGTGGGCGTGCCGGCTCAGA	23
novel457_mature	AGATGTCCAGCCACAATTCTCG	22
novel342_mature	AGCAGACAGATCTGTGGCTCT	21
novel139_mature>novel1305_mature	AGCCATGTGCCTCCATCCTAG	21
novel546_mature	AGCCCCTGCCTGGGCCCGGAGC	22
novel1247_mature	AGCCCGCGGTGGAGCCTGGTGA	22
novel1254_mature	AGCCGCGAGCTGGAACCCGAGC	22
novel167_mature	AGCCGCGGCCTGAGCTTCTGC	21
novel1452_mature	AGCCGGAGGAAGGTGGGCT	19
novel801_mature	AGCCTCCCCCTCACCCCCAGAT	22
novel203_mature	AGCGAGGCACGGGCTGTGGGGCC	23
novel1791_mature	AGCGAGGCTGTGGCGAGTGC	20
novel729_mature	AGCGGGGCTGACAATGAAAGCT	22
novel1280_mature	AGCTAAGACCCAGTGGAGCCA	21
novel183_mature	AGCTGGCGAGCTGCAACTACTG	22
novel1586_mature	AGGAACGATTTCTGTAAG	18
novel787_mature	AGGAAGGTGGGGATGACGTA	20
novel1082_mature	AGGACCCCTGCGTGCTCCCCTAG	23
novel397_mature	AGGACTTTGGGAAATGGGTAGG	22
novel1227_mature	AGGAGGCGTGCGGAGCCGCGGA	22
novel20_mature	AGGCAGCGGGGTGTAGTGGAT	21
novel1144_mature	AGGCAGGCAGAGGACTGAGCT	21
novel137_mature	AGGCCAAAGCAAACGACTGTGC	22
novel188_mature	AGGCGGGCTGGTTCTCAGAGCTTG	24
novel1603_mature	AGGGACCTTGGAGACAACA	19
novel336_mature	AGGGCCGGGACTCTTCGGAGCC	22
novel797_mature	AGGGCTGGAGCAGGGCTCTCC	21
novel920_mature>novel1810_mature	AGGGCTGTGGTTTCACCC	18
novel230_mature	AGGGGCAGCTGTGGGTTCCAGTT	23
novel1487_mature>novel1605_mature	AGGTCTGGCTGGGGCTGGG	19
novel572_mature	AGGTGGAGTCCGGCTGTGTGGCCC	24
novel922_mature	AGGTGTGATGAAAACTGACC	20
novel28_mature	AGTAAGTTCGTTTGGGTTTTT	21
novel1796_mature	AGTCACATGAGCTTCTGGC	19
novel44_mature	AGTCAGAATCTCTTGGACAAGG	22
novel921_mature	AGTGCTGTGCTCTTTCCT	18
novel1670_mature	AGTGGTGATGAATGTGGTCTGATT	24
novel1633_mature	AGTGTAGAGGTGAAATTCTT	20
novel855_mature	AGTTGTAGACTGAATTTCAAGT	22
novel222_mature	ATACGGGATCTTTAGTTGTGGCT	23
novel1_mature	ATAGCCAGTTGGGGAAGAATGCC	23
novel903_mature	ATCACTTCAGTCTTTTCTTTCTAG	24
novel1647_mature	ATCAGTGATGAGGTTTCTGAAGATG	25
novel1862_mature	ATCCCACTTCTGACACCATGT	21
novel161_mature	ATCCCCTCTAGTTGGACACTT	21
novel119_mature	ATCCTGCTCTCTGTCCCCAGG	21
novel1653_mature	ATCCTGGACTTGCGGACAGAGAGCC	25
novel1761_mature	ATCCTGTGGCCACGAAGA	18
novel284_mature	ATCGAGAACAGGAATGAATGCT	22
novel260_mature	ATCGAGTGTCGTGCTGGCTGGT	22
novel414_mature	ATCTCGCCCGCAAAGACCCAGC	22
novel450_mature	ATCTTCACTCCTCTCTCCTTTTCT	24
novel237_mature	ATGAAGGACTGACCACTAGCAGCT	24
novel989_mature	ATGAAGGTCAGTATCAGAAGTG	22
novel741_mature	ATGCAAACGAACTTTTTGGCCA	22
novel166_mature	ATGCGGGATCTTTAGTTGG	19
novel827_mature	ATGGCCCTTATCGAAGCTGCAGC	23
novel1220_mature	ATGGCTTGGTGCTGACGAGGCTCC	24
novel333_mature	ATGGGCAGGATGGAGAGTGTGT	22
novel1219_mature	ATGGGCCCGTCTCTCCTCCAGA	22
novel356_mature	ATGGGGTTGTGAGGGGTCAGGGTC	24
novel1658_mature	ATGTCCGCGGGTTCCCTATCCC	22
novel98_mature	ATGTTTATTGGAGCACCTGTAT	22
novel740_mature>novel1480_mature	ATTCCTGATGACCCATGACTGAGC	24
novel705_mature	ATTGGACACAGGCTCTCTCTT	21
novel56_mature	ATTGGGAGATTTCGCGACTTG	21
novel57_mature	ATTGGGCATGATTGAAGCGACT	22
novel1013_mature	ATTTTCATGGTTGCTGTGG	19
novel1228_mature	ATTTTCTTTTTTTATGGCTCAAT	23
novel63_mature	CAAAAAGTTCGTTTGGGTTTTT	22
novel232_mature	CAAAAGTTCGTTCGGGTTTTTA	22
novel125_mature	CAAAGCAGAGAGTGGACAGGAAGA	24
novel244_mature>novel888_mature	CAAAGTTTGTTCTGGTTTTTCT	22
novel315_mature	CAAGAACTGGGGAGATGCAGAG	22
novel1889_mature	CAATTTAGTGTGTGTGATAT	20
novel564_mature	CACAGCAAGTGTAGACAGGCAG	22
novel164_mature	CACATGGAGTTGCTGTTACAAT	22
novel871_mature	CACCGCGCTTCTGTGACGTCAA	22
novel278_mature	CACGCGGCCGCCCTGTCTCCTGCA	24
novel7_mature	CACGCTCATGCACACACCCACA	22
novel1362_mature	CACTCACCCGCACACACACATT	22
novel254_mature	CACTGCCCCTGTGCCTGCCTCC	22
novel38_mature	CACTGTATAGTTACCCTCTTTC	22
novel1437_mature	CACTGTGCTGCCTGGCGTGCT	21
novel1214_mature	CAGAGTCTGTTTGGGTTTTT	20
novel1567_mature	CAGCAATGATGGATCTGAGCCT	22
novel1677_mature	CAGCAGGAGGGAGTGTGGTCAGA	23
novel1232_mature	CAGCCCATGTCCACATCCTGCT	22
novel1483_mature	CAGCCCCCTGGTTCTCTGCAGG	22
novel1185_mature	CAGCCGGTCTTGCTCTCCTCGTAG	24
novel393_mature	CAGCTGGACAGAAGCCCCCTGTGC	24
novel764_mature>novel1128_mature	CAGCTGTGGCTCCCGAGCTCTAG	23
novel267_mature	CAGGCCTGCAACCAGAGTCGAAT	23
novel1354_mature	CAGGGACGGAGGGGTGGGAA	20
novel2_mature	CAGTAGTCTGCACATTGGTTA	21
novel223_mature	CAGTCCGGTCCCGCGGTGTCTCCGC	25
novel1270_mature	CAGTCGCTGTCTCCTCCCGCCA	22
novel1759_mature	CAGTGTGTGGATGCGTTATTGCT	23
novel89_mature	CAGTTTGCTCGGGCTTTTCTGT	22
novel695_mature	CATCCCCAAGACACAGGTCTCA	22
novel707_mature	CATCTGCTGGATCCCCTTTGCTC	23
novel55_mature	CATGGAGGTCTCTGTCTGACTT	22
novel1617_mature	CATTGCTCGCTTGGTCCACAGC	22
novel1689_mature	CCAAAAGAACTTTCTGGCCAA	21
novel652_mature	CCACCTTCCTCCCCGGTCCTGC	22
novel1056_mature	CCAGACTGGGTTTGAATTCT	20
novel141_mature	CCAGCCCTGCCGTGCTCTCGTC	22
novel79_mature	CCAGGGCAGGATGGCTATCTCGGGT	25
novel1287_mature	CCATGGCTGACTCCAAAGCTCT	22
novel790_mature	CCCAACGTGCTGCTGGAGC	19
novel744_mature	CCCAATACACGGTCGATCTCT	21
novel291_mature	CCCACACGCTGTCTCCTCGCTCC	23
novel189_mature	CCCAGGGACTGGGAGTAAGGTAGG	24
novel412_mature	CCCAGGGAGAGAAGGGCTGGTTT	23
novel395_mature	CCCCAGTTTGGATATGCATGTTC	23
novel723_mature	CCCCCGGCGCCTCCACCA	18
novel1868_mature	CCCCGTCCAGTGAATTCT	18
novel1130_mature	CCCGCCCCGCCTCCCGCT	18
novel1137_mature	CCCGCCTGTTTTCCGCCGGAGC	22
novel194_mature	CCCGCGGGCCCCCTCCCTCTCC	22
novel1063_mature	CCCTCCCTCCGCCCCTCGCCACT	23
novel616_mature>novel1223_mature	CCCTGCTGGCGACCACCTGACT	22
novel273_mature>novel1762_mature	CCGCGAGCTGCTGCTGCTGAGC	22
novel129_mature	CCGGCCTGACCTGCCCTCCCCACA	24
novel1246_mature	CCGGGGAGGGCGGCGGGGC	19
novel1293_mature	CCTCCCCAGCGACTCTGGCTTG	22
novel110_mature	CCTCCCCTTCCTCCCTCCCTCCC	23
novel116_mature	CCTCCTCCTTCCACCCTGGTCT	22
novel1021_mature	CCTCCTCGGGTAGATAAG	18
novel1718_mature	CCTCTGGTGCTGGCGATGCT	20
novel1681_mature	CCTCTGGTTGCTGTCTCCACC	21
novel134_mature	CCTGAGGTATCTGGGGATGTGTGC	24
novel758_mature	CCTGGCTGGGACCTCTCCTTA	21
novel196_mature	CCTGGGCGAGCGGAGCAGGAGC	22
novel1901_mature	CCTTCATGATGCTGCTTCTGAGT	23
novel792_mature	CGAAAAGTTCGTTCGGGCTTTT	22
novel592_mature	CGCAGCCCACTCCCCTCCCAGG	22
novel224_mature	CGCCGCGAGGCCGGTGGCCGGTT	23
novel1224_mature	CGCGGACGTGTCTGGGCGGGTT	22
novel1298_mature	CGCTCCCCGTGCCTCCCGA	19
novel1815_mature>novel1905_mature	CGCTGGTCCTCACTCAAG	18
novel1297_mature	CGGAAGGAGGCGGGGCCGC	19
novel590_mature	CGGAAGTGGCCGACCTTGCTCAGA	24
novel1808_mature	CGGACGGGACTCAGGCTCGAGC	22
novel570_mature	CGGCCCACCAGGACCCAGGCGG	22
novel1161_mature	CGGCCGGCAAGGCGGTGCCCCACC	24
novel1210_mature	CGGCTCAGTGGGACCCCCTCACT	23
novel19_mature	CGGCTCTGGGTCTGTGGGGAG	21
novel99_mature	CGGGCAGAGTTGGTGGGGCCAC	22
novel1314_mature	CGGGGAGGATGGAGCCTGGCG	21
novel1091_mature	CGGGGGTCGGCCTGGCCTGG	20
novel1636_mature	CGGGGTGGGCTGGGCGGTG	19
novel1572_mature	CGGTTAGGATTCCTGGTTT	19
novel1230_mature	CGTGGCGGGCGTGGCGGGGT	20
novel719_mature	CTAAAGTTTGTTGGGGTTTTT	21
novel150_mature	CTAAGCCTCTGGTATCTTCACAGG	24
novel1076_mature	CTACTCCTTGCTCTCCCCACCTC	23
novel632_mature>novel870_mature	CTACTCTGTATTAGGCACTTA	21
novel1493_mature	CTATGGCTACTGAGCAAT	18
novel1259_mature	CTATGTATGTGTTTGCTTGTT	21
novel61_mature	CTCACACACACCCTCCCCTGCAGT	24
novel1104_mature	CTCCCCCCACCTCCGCCATTTC	22
novel405_mature	CTCCCTGGGACTCTTCCAGTTCACC	25
novel258_mature	CTCCTCCTCCTCCCGCACTCGAGC	24
novel784_mature	CTCCTTCCCCCCTCTTTCCT	20
novel104_mature	CTCGCGGAGGGCTGCCAGCCACG	23
novel717_mature	CTCGGAGAGTGGAGCTGTGGGTGT	24
novel84_mature	CTCGTCCGGGATCTCCCACTGG	22
novel252_mature	CTCTACAGCGCCTTGTCCATGC	22
novel607_mature	CTCTCTCCACAGACCTCAGCCGC	23
novel58_mature	CTCTGCCCGCTCTCTGTCTTACAG	24
novel1654_mature	CTCTGCTGACTCTTGGCTTTCCAG	24
novel815_mature>novel1830_mature	CTCTGGTTAATATTGTCACATT	22
novel1334_mature	CTCTTCCCTCCCTGCCTGCAGA	22
novel1635_mature	CTGACCCCTGCCCTCCCTGCAGC	23
novel1366_mature>novel1589_mature	CTGACCTTCTCTCTGCCTGCAGA	23
novel1368_mature	CTGAGATGATGGGGAAGGTC	20
novel689_mature	CTGAGGAAAGTGTGGGCCCCCAC	23
novel239_mature	CTGCCGGCCCGCGCGGTCCCTCT	23
novel1060_mature	CTGCCTCCTCCCTCTCTCCTCTCC	24
novel1087_mature	CTGCCTGGACCCCTGCTCACCGC	23
novel416_mature>novel1435_mature	CTGCTCAGGGGCTGGTGGGCGCC	23
novel95_mature>novel1811_mature	CTGGACGTGGGCAGCTCGCGT	21
novel761_mature	CTGGACTTGGGGTCAGAAGGCT	22
novel253_mature	CTGGAGCTGAGAGGCAGCTGTGC	23
novel640_mature	CTGGCAAGGGGGAGGGGGC	19
novel1370_mature	CTGGGAACCGGTTTGGCTGCT	21
novel261_mature	CTGGGCCATGACTGAATCAGTC	22
novel168_mature>novel1103_mature	CTGGGCCTGGGCCGAGCCCCAG	22
novel158_mature	CTGGGCGAGCTTGGCTGCTGCT	22
novel1585_mature	CTGGGGATCGGCGCGGGAC	19
novel1312_mature	CTGGGGCACTCTTGAGGGC	19
novel1330_mature	CTGGGGGAAGGGGGGGGC	18
novel779_mature	CTGGGGGAAGGGGGGGGT	18
novel199_mature	CTGGGGTGAGTAGCGATGAGCC	22
novel495_mature	CTGGGTTTGTGGGACCATGAAG	22
novel394_mature	CTGGTTGTACAGATGCTTGTCT	22
novel10_mature	CTGTGCGTGTGACAGCGGCTGAT	23
novel1854_mature	CTTATTGCAGGAGGTGGTGCT	21
novel1812_mature	CTTCATAGTCTGTATATTCATAG	23
novel749_mature	CTTCCAGTTAATAGCTCTGTTA	22
novel657_mature	CTTCCTAGTGACTCAGTTTCT	21
novel697_mature	CTTCTCTTGAGGTCTGTC	18
novel420_mature	CTTGGGGGCCGCGGCCAGGAGC	22
novel49_mature	GAAAAACCTGAGCAAACTTTTG	22
novel154_mature	GAAAACCAAAACGAACTTTATG	22
novel133_mature>novel823_mature>novel1264_mature	GAAAACCAGAACGAACTTTTTG	22
novel48_mature	GAAAACCCGAATGAACTTTTTG	22
novel45_mature	GAAAACCTGAATGAACTTTTTG	22
novel846_mature	GAAAAGAGGAGGGGAAGT	18
novel27_mature	GAAAAGTTCGTTCGGGTTTTTC	22
novel218_mature	GAAACCCGAACGAACTTTTGG	21
novel152_mature	GAAAGTGTAAGGCAAGGTCTGGT	23
novel16_mature	GAAAGTTTGTTTGGGTTTTT	20
novel70_mature	GAAAGTTTGTTTGGGTTTTTCC	22
novel310_mature	GAACGAAATCCAAGCGCAGCTG	22
novel238_mature	GAAGGTTTGTTTGGGTTTTTC	21
novel1131_mature	GACCAGGGCTGCTCGGTGGGCT	22
novel1005_mature	GACCCGAACGAACTTTTTGGCA	22
novel1061_mature	GACCGCGCTCTCTCCCGGCAGT	22
novel297_mature	GACGCGCGCCACTTCGGAAACTC	23
novel9_mature	GAGAGATCAGAGGCGCAGAGTG	22
novel1300_mature	GAGCTCTCTCTCTGTCCCCAGA	22
novel791_mature	GAGGAAGTCAGTCTGCAGAGAAA	23
novel574_mature	GAGGCGGGGGTCGCTCTG	18
novel1530_mature	GAGGGCGGTGTTCCGGGA	18
novel1262_mature	GAGGTGTGGGTGGGACGCGGCA	22
novel478_mature	GAGTCTGAGGCCTCATGGACGT	22
novel1201_mature	GATCTCCGGAGGCCTCTTCAGT	22
novel242_mature	GATGAGGCTCAGCGAGCCCTGGG	23
novel8_mature	GATGCGGAACCTGCGGATACG	21
novel896_mature	GATGGGAAGAAGTTGCTTT	19
novel1629_mature	GCAGGCTGGAGGGCTGGGAT	20
novel1685_mature	GCAGTTGGCTCCATAGCTCAGGGG	24
novel1333_mature	GCCGAGGCTGTGGCTGGA	18
novel1062_mature	GCCGCTCGTCAGGGGCCTCT	20
novel756_mature	GCCGGCCTGGGTGTGGCG	18
novel623_mature	GCCTCTGGCGACTTCGGCCTTT	22
novel65_mature	GCCTGCTGGGGTGGAACCTGGTC	23
novel1267_mature	GCGCTGCGAGGGCTGGGC	18
novel1520_mature	GCTGAGTGGGACGCAGACAACC	22
novel1431_mature	GCTGCCTGTGTGCTGAGCT	19
novel1526_mature	GCTGGATGATGGACACTGAGG	21
novel645_mature	GCTGGCAGGACTGTAGAGGTTT	22
novel263_mature	GCTGGCCCTTCTGACCCTTGGAC	23
novel1609_mature	GCTTAGAATCACTGAGACAGAGT	23
novel126_mature	GGAACATGGACTCTGGGCCCAGC	23
novel1099_mature	GGAGGGGGGAGAACTTTT	18
novel613_mature>novel1656_mature	GGAGGTGACTGCAGCTGC	18
novel318_mature	GGATACCGAGGGATGACTGCAC	22
novel693_mature	GGATCCTACAGGGAGACTCTGG	22
novel262_mature	GGCCTGCACACGAGCATCAGCG	22
novel1074_mature	GGCGTTGCGGACCCGAGC	18
novel265_mature	GGCTCTCGGTCCTGACCTGCA	21
novel1462_mature	GGGACTGATGGGAGCTGATG	20
novel1095_mature>novel1152_mature	GGGGGCATGGCGGCCGCGGC	20
novel171_mature	GGGGTACCACTGTAGGCCAGGCT	23
novel1823_mature	GGTGGATGATGGCTCTGACA	20
novel1527_mature	GTACGGCCCAAGGAGAGCTCTTTCT	25
novel696_mature	GTACGTGGATGCTGAAGGTCAGA	23
novel706_mature	GTAGGGAACGCGCTCTGGCTCC	22
novel1427_mature	GTAGGGACCTCTCATGTCTGTG	22
novel39_mature	GTAGGGACCTCTCATGTCTGTGC	23
novel1616_mature	GTAGGTGATGAGACTGGCTCTGAGA	25
novel1771_mature	GTCACATGATGGTCAACTGCTGC	23
novel1200_mature	GTCGATCGCGTGCCTCGCTTG	21
novel1649_mature	GTCTCTGATGTGCGGAGCTGAGA	23
novel1568_mature	GTCTGGTGGGAAGGAAGGGAC	21
novel1106_mature	GTGAGTGGGAACGGGCTGGG	20
novel739_mature	GTGCAAGACAACCTCTCTG	19
novel1702_mature	GTGCGCTCCTGACTGCAC	18
novel1006_mature	GTGCGTGTGTGTCTCTGTATCT	22
novel31_mature	GTGCTGTGAACGTGGGGCAGA	21
novel71_mature	GTGGACTTCCCTGGTAGCTCAG	22
novel1036_mature	GTGTCTGTGGCCTCTCCA	18
novel1352_mature	GTTTGGAGGCCGCGGGCT	18
novel1769_mature	TAAAAGATCTGACTCTGGGCAGT	23
novel843_mature	TAAAAGGCTGTTAAATGGTGAT	22
novel117_mature	TAAAAGTTTGGTTGGGTTTTT	21
novel712_mature	TAAACGTGGATGTACTTGCTTT	22
novel831_mature>novel835_mature	TAAAGTTCATTTGGGTTCTTCT	22
novel359_mature	TAAGCAACTTTCCTTTCTCTACC	23
novel93_mature	TAAGCATCTCTCATCTCTGCGTC	23
novel339_mature	TAAGGAGATTGAGATGAAAATC	22
novel851_mature	TAAGTGCTTCCATGTTTTAGTAG	23
novel1473_mature	TAATCTGACCTTTCTTTGTAGA	22
novel403_mature	TAATTGGGGCTTATCTACAGA	21
novel78_mature	TAATTTTTGCAAGGCTTTTCCA	22
novel847_mature	TACAGCTCTCTGGACTTCAGTT	22
novel197_mature	TACAGTGACCAGGTGACGACGG	22
novel1365_mature	TACCGGGCCAGCTGGAAGGAGA	22
novel85_mature>novel91_mature	TACCGTGAGCCTTACCGTGAGC	22
novel1158_mature	TACGCCGGGAGCTCGCAGCG	20
novel322_mature	TACTCCACCAAGGCTCAGGTTC	22
novel1203_mature	TACTCCTGTCTGTATGGACTTG	22
novel825_mature	TACTGTGATGATTTTGCTGAGC	22
novel228_mature	TACTTGTTAGATGTTGAATAGA	22
novel72_mature	TAGAGAAGCACTGGGGGAAAGT	22
novel251_mature	TAGAGAGAACCCCCAGACTTGG	22
novel275_mature	TAGAGGATAGAGTTAAGGGAAGC	23
novel1235_mature	TAGAGTGAGGAAACTGAGCCTGTC	24
novel743_mature>novel857_mature	TAGCCAGTTGGGGAAGAAA	19
novel400_mature	TAGGGGCTGAGGCTTCAGGGTGG	23
novel229_mature	TAGGGTGGGCGCTGAGCTCTC	21
novel1745_mature	TAGGTCTGTGGTTTAAACAACA	22
novel1500_mature	TAGGTGCACTGTGTGGGCT	19
novel175_mature	TAGGTGTGGATAGTGCTTGTTGT	23
novel206_mature	TAGTCTCCTGTTGTCACTGGTCT	23
novel1409_mature	TAGTTGTGGTTCCTGGGCACT	21
novel293_mature	TATAGAGGCAGAGAGTTGTAGA	22
novel383_mature>novel650_mature	TATCTGAGGCTGTTGCTGTTTC	22
novel54_mature>novel1045_mature	TATGAAGTCCTTAAGGGGAGG	21
novel136_mature	TATGACAGTGACCCCCTTTGA	21
novel659_mature	TATGTCTGCTGACCATCACC	20
novel60_mature	TATGTGGGACGGTAAACCGCT	21
novel532_mature	TATTCCCAGCTTGCATTCCACT	22
novel26_mature	TATTGCACATTACTAAGTTGCA	22
novel560_mature	TATTGCACTCGTCCCGGCCTCCGG	24
novel76_mature	TCAAACTCGTGTCTGATTCGTT	22
novel358_mature	TCAAAGGCAGGAGCTTAGATTG	22
novel528_mature	TCAAGGAGGGGGATGTCTCTGTCC	24
novel1482_mature	TCAAGGGTCTGTCCTCAACCACC	23
novel1584_mature	TCAATGCCTGCCTCTGCCCTCT	22
novel1902_mature	TCACATGATGACTTCTGATG	20
novel147_mature	TCACCTGTATGCTGTGTTCCAGG	23
novel207_mature	TCACGGCCTCTCTGCCCCCAGG	22
novel109_mature	TCACGGCTGCCCCACTCTCCAGG	23
novel156_mature	TCACGGGCCGGGCTCCCCCCAGT	23
novel670_mature	TCACTCTCTCCCCAACCCCACA	22
novel170_mature	TCACTCTGACTCTTCCCCCAGA	22
novel676_mature	TCACTGGGCATCCTCTGCTT	20
novel30_mature	TCACTGTATAGTTACCCTCTTT	22
novel378_mature	TCAGAAGGAAAGGTGAATGAGT	22
novel234_mature	TCAGACTCGCAACAAAGAATGC	22
novel1755_mature	TCAGAGGGGGCAGTTGTGTTT	21
novel151_mature	TCAGCACCATCCTTCCCTGGCA	22
novel1495_mature	TCAGCCTTGGAGCAGACATCTG	22
novel1153_mature	TCAGCTCTTCTGTCCCCTCAGG	22
novel1381_mature	TCAGGGTCTGTGAGCTCCTCGGCGT	25
novel804_mature	TCAGTCACCTGCAAATTCTCTT	22
novel643_mature	TCATCCCCGCCACAGACTCTGC	22
novel1284_mature	TCATCCGTGTGCCTGGCCCTCAGG	24
novel518_mature	TCATTCCCACCCAGCCATCTGC	22
novel685_mature	TCCACAGGGAATGGGGCTCAGA	22
novel767_mature	TCCAGAGTCTGCGCAGGT	18
novel1290_mature	TCCAGGACTCCTGCGGCTGCT	21
novel192_mature	TCCCAGGGATGTAGCTCCTAGTGC	24
novel1008_mature	TCCCCAGAAGTCCCCCTGCAAAT	23
novel75_mature	TCCCCATCACAATGGACTGTGCT	23
novel1274_mature	TCCCCCATGTGTCTCCTCGCCCAGG	25
novel33_mature	TCCCGGGCTGGAGGAGTCTGCAG	23
novel803_mature	TCCCTGCAGTCCTGACACCTGT	22
novel1146_mature	TCCCTGGCTGGCACCTGGACTTG	23
novel704_mature	TCCCTGGGCTCTGCCTCCT	19
novel62_mature	TCCCTGTCTTTGGCCTCAGACT	22
novel1393_mature	TCCCTGTGGTCTAGTGGCTAAGA	23
novel1436_mature	TCCCTTGGGCCACGGGCTGTGTCT	24
novel13_mature	TCCGAGCCTGGGTCTCCCTCT	21
novel588_mature	TCCGGCTCCCGGGGCTCCCGGC	22
novel581_mature	TCCGGGCCGAGCTTGAGCTGG	21
novel1265_mature	TCCGGGCCGGGGAGCCGCGAGC	22
novel1209_mature	TCCTCACTGTCTCTGCTCTGCAG	23
novel294_mature	TCCTCCCAGGGCTCAGAGAGCGG	23
novel112_mature	TCCTCCTTCCTTCCCACATGGCT	23
novel1588_mature	TCCTGATGAACTTTTGGCCAGC	22
novel472_mature	TCCTGCCCCCTTCCCTGTAGA	21
novel145_mature	TCCTGGAAGTCAGGTGCTGTGCT	23
novel1896_mature	TCCTGGGTCTAACTCTTT	18
novel555_mature>novel1188_mature	TCCTGTACTGAGCTGCCCCGAG	22
novel69_mature	TCCTGTGCTCTTTCTCCTGCAGA	23
novel691_mature	TCCTTCATTCCACCGGAGTCTGT	23
novel1097_mature	TCGAATCCCGCCGCTCCG	18
novel290_mature	TCGCCTTCCTGTCTCCGAAT	20
novel814_mature	TCGCTCATTCATGTCTGACT	20
novel1780_mature	TCGCTCATTCATGTCTGACTCTA	23
novel165_mature	TCGCTCCATCTGGGCAGTCGGT	22
novel595_mature	TCGGAGTGTATCACAGAACCTG	22
novel1083_mature	TCGGCCACCACCACGCCCTTTGGC	24
novel509_mature	TCGGCCCGCCCCTCTCTGGAGT	22
novel1041_mature	TCGGCGGTGGAGCGGGCCCGGT	22
novel1357_mature	TCGGGAGCAGGAAGTAAGGAGCT	23
novel1054_mature	TCGGGATCGCGGCGCTCGACT	21
novel1222_mature	TCGGGCAGGATTGGGGTGCGGAAG	24
novel47_mature	TCGGGGTCGGAGGAAGGTTCT	21
novel146_mature	TCTACAGTGCACGTGTCTCCAGT	23
novel369_mature	TCTAGGGCACGAGAGCTTCAGT	22
novel212_mature	TCTCCATCCTTGGACCTCTGA	21
novel1467_mature	TCTCCTCCCACCCTGCCTCCTAGA	24
novel344_mature	TCTCCTTCCTCCTCCAGGGCT	21
novel1250_mature	TCTCGAAGCCGACATTCTCTGTCT	24
novel149_mature	TCTCTAGCGTGGGTGTCCCCTG	22
novel875_mature	TCTCTGTCCTCCAGGAGCTCACAGA	25
novel751_mature>novel1747_mature	TCTCTGTCTTCAATCCTGTAGT	22
novel124_mature	TCTCTTCCCTTGCCCCCCAAG	21
novel1118_mature	TCTGACCACCTGTCTCTCCGCAC	23
novel1514_mature	TCTGACCTTCAACCTGTATCCCACA	25
novel1674_mature	TCTGAGAGAGGTTTGAGC	18
novel102_mature	TCTGCATCCGAGGACTCAAC	20
novel1350_mature	TCTGCCTGGCTCTGTCCCCAGT	22
novel638_mature	TCTGGATGTAGTTGTGCTGCAGC	23
novel1299_mature	TCTGGCCTGTCCCTCCGCTGAT	22
novel609_mature>novel1321_mature	TCTGGCTCTGCCCTCCCCCTTT	22
novel122_mature	TCTGGGAACCTGATTCTCTCCACA	24
novel106_mature	TCTGGGACCAAAGGGGGAGATT	22
novel300_mature	TCTGGGGAAACTTTGAGCAGGG	22
novel1604_mature	TCTGGGGAACCGGCTGTGGACACT	24
novel625_mature	TCTGGTGCTTAGACTCTGTGCTT	23
novel725_mature	TCTGGTGGGAAGGAAGGGAC	20
novel334_mature>novel1506_mature	TCTGGTGTGGAGTAGACAGGAGG	23
novel1406_mature	TCTGTGCTGCATACTCCTCGT	21
novel153_mature	TCTGTGTGTGAATGTGTGTTT	21
novel1018_mature	TCTTCCTGGAGGACGGGCGCTCC	23
novel573_mature	TCTTGTTTCCCCTCCCCGCCAGC	23
novel1285_mature	TCTTTAGTTGGCCTGATACATG	22
novel6_mature	TGAAAAGTTCGTTCGGGTTTTT	22
novel308_mature	TGAAAGGAGGAACTATATC	19
novel636_mature	TGAAATGTTTAGGACCACTAG	21
novel82_mature	TGAAGGACAGAGGAGCCTGGCGTG	24
novel114_mature	TGAAGGAGTGTTGGCGGGCGCT	22
novel205_mature	TGACCCCGGCTCCCCTGCAGC	21
novel644_mature>novel1592_mature	TGACCTCTGACCTTTGCCTCCCAGG	25
novel190_mature	TGACTCAAGACCACATGCAGCT	22
novel23_mature	TGAGACCTCCGGGTTCTGAGCT	22
novel132_mature	TGAGAGACCTAGGGCCATTCT	21
novel312_mature	TGAGAGGGCAGAACACACTGAC	22
novel1459_mature	TGAGAGTGTGTGTGTGAGTGTGTA	24
novel163_mature	TGAGGATTTTGCTTGTTTCATG	22
novel324_mature	TGAGGCCAGGCCAGGAGGGTGA	22
novel562_mature	TGAGGCTGCCCCTGTCCTGCAGG	23
novel169_mature	TGAGGCTTGGCAGCTGTGGTGTGA	24
novel722_mature	TGAGGGGCCTCAGACCGAGCTTT	23
novel1547_mature	TGAGGGGGAGCCCCGGTAGACT	22
novel1234_mature	TGAGTGCCTCCCCTGTCCGCAGC	23
novel73_mature	TGAGTTAAAGGAAAAGGAAAGT	22
novel162_mature	TGATCTCACCCTCTGCCCCCCA	22
novel702_mature	TGATGAGCTGGCCCTGAACTGC	22
novel296_mature	TGATTCCGTCTGGAGCTGGTCAT	23
novel1874_mature	TGCAAGACGGCCTGAATGAATGTG	24
novel288_mature	TGCACCCTCAGCAGCCAGCCGG	22
novel883_mature	TGCAGAATTTATGGCGGCACTGAA	24
novel148_mature	TGCAGAGGGCTGACTGTACTTTC	23
novel606_mature	TGCAGCATGTGGGGTTCTAGC	21
novel919_mature	TGCAGCTGATGACTTGAA	18
novel1765_mature	TGCAGCTGGTGACTTGACC	19
novel25_mature	TGCCAAGCCCACGTTCAAAGGCT	23
novel811_mature	TGCCCAGGATGTCATTACTCTCC	23
novel1555_mature	TGCCCTAGGTCGTTGATTCTGTCA	24
novel211_mature	TGCCCTCCACCTCTGTCCCCAGG	23
novel83_mature	TGCCCTCTTCCTTTTGTCCAGA	22
novel1181_mature	TGCCCTGGGCTCTGAGCGCCGC	22
novel138_mature	TGCCTACCATGTGGAAGACCCGGG	24
novel694_mature	TGCCTGCAATGTGGGAGACCTG	22
novel728_mature	TGCCTGCTTGGCCTGGGATTGC	22
novel103_mature	TGCCTTCCCCAGCCTCCGAGC	21
novel127_mature	TGCGAGGCTCAAGCAAGTGCTG	22
novel121_mature	TGCGAGGCTCAAGCAAGTGCTGA	23
novel430_mature	TGCGCGTGCGGCCGGTGCTCAGT	23
novel488_mature	TGCGCTCTTAGCCCTCCGTACG	22
novel241_mature	TGCGCTGAGGGGCCCAGGGAGC	22
novel1367_mature>novel1402_mature	TGCGCTTCCTCGTCTGTCCTCT	22
novel1110_mature	TGCGGCCTGTGTGCTCCTTGCGT	23
novel245_mature	TGCGGGATCATTAGTTGTGGCA	22
novel793_mature	TGCGGGATTTTTAGTTGTGGCA	22
novel1094_mature	TGCGTCCTAGGCCCCCGGCTCT	22
novel1790_mature	TGCTATGATGTGACCTGAGT	20
novel292_mature	TGCTCCACTGTGTTTCCTTCTTG	23
novel1022_mature	TGCTCTGAAGTCTAAAAG	18
novel256_mature	TGCTCTGTGGGCCTTCTAAGTCG	23
novel786_mature	TGCTCTGTTCTTCTAGCTCCTGA	23
novel1386_mature	TGCTGATGGACCCTGTGCTGCGC	23
novel100_mature	TGCTGCAAAGGCTGTTGGCACGT	23
novel1632_mature	TGCTGCAAAGGCTGTTGGCACGTCT	25
novel1778_mature	TGCTTCTGTGTCTCTGGCTGAT	22
novel979_mature	TGGAAGCAGAACAACAGTAA	20
novel18_mature	TGGAAGGCCTGGCTTTGCAGCGTG	24
novel191_mature	TGGACGAGGCGCCGCCGCC	19
novel765_mature	TGGAGAGATTTGATCCTGGCAT	22
novel1151_mature	TGGAGAGGGGCCTGGGGCCCTGGC	24
novel270_mature	TGGAGATCCAGTGCTCGCCCGA	22
novel202_mature	TGGAGCCAGAGGTCTCAGAGCAGT	24
novel568_mature>novel716_mature	TGGAGCCGGAGCTGGTTAGCG	21
novel328_mature	TGGAGGAGAACAGAAACGGCC	21
novel1523_mature	TGGAGGAGTGCGACCCTGC	19
novel559_mature	TGGAGGCCTGGAAACTGTAGG	21
novel668_mature	TGGAGGCTAGGAGTGCATGAGCT	23
novel1420_mature	TGGATCTCTGAGTGGTTTCCCTCT	24
novel1010_mature	TGGCATGATGATCTCTGAGC	20
novel1561_mature	TGGCCGAGGGACTGGACC	18
novel1204_mature	TGGCCTCAGAACTGGACCCCACA	23
novel352_mature>novel1395_mature	TGGCCTCCGTGGGCCTCTCTGC	22
novel1687_mature>novel1847_mature	TGGCTGGGCCTTGTGCTGCAAA	22
novel1412_mature	TGGCTGTACAACTGGTTCATTGAC	24
novel131_mature	TGGCTGTTGTGGTGTGCAAAAC	22
novel1397_mature	TGGCTTCTCCTACTCCCCGCAGA	23
novel1035_mature	TGGGAAGCGTCCTGTGGCGAAA	22
novel1401_mature	TGGGACATGTCAGGGCCTGGCTCT	24
novel807_mature	TGGGATCTGGCTGTGGCACT	20
novel1465_mature	TGGGCACAGTGGATACAGGCA	21
novel1058_mature	TGGGCACTGTGGGCAACGGGCTGG	24
novel387_mature	TGGGCCTCACCTTTCAGAACTG	22
novel1288_mature	TGGGCTATGCGGCATCCTTGGACG	24
novel340_mature	TGGGCTCAGGCGCCGTGGCGGA	22
novel316_mature>novel1630_mature	TGGGCTGGAGCTGGACCTGGCAT	23
novel67_mature	TGGGCTTGGGGAGCCTGGGACT	22
novel1355_mature	TGGGGACGGGGCGGGTGGCG	20
novel385_mature	TGGGGGCCTGCCGAGCGGAGACC	23
novel304_mature	TGGGGGCGCTGCAGACACGGATGG	24
novel634_mature	TGGGGGTCGAGGTCAGAGCTCAGA	24
novel1834_mature	TGGGTCACAGAAGAGGGTCTGG	22
novel715_mature	TGGGTCACAGAAGAGGGTCTGGG	23
novel629_mature	TGGGTCTTTGCGGGCGAGAT	20
novel1447_mature	TGGGTTGCTTCTGTCCTCAGT	21
novel597_mature	TGGTCCACTGTCCCTCAGGAGT	22
novel1541_mature	TGGTCTGCTGAATGGTTGCCTCT	23
novel303_mature	TGGTGCTCACATCTCCCGGCAGT	23
novel52_mature	TGGTGCTCCCTGGAGCTGAGC	21
novel1424_mature	TGGTGGAACCGAGTCCTGGGT	21
novel240_mature	TGGTGGACACTGAAAGGCTCTT	22
novel105_mature	TGGTGGGATGTCTGCAGGACAG	22
novel839_mature	TGGTGTGATGAGAACTGAGA	20
novel327_mature	TGGTGTGTGTCAATCTGTAGCT	22
novel474_mature	TGGTTGGACCTCTGGGAACTGAAGC	25
novel37_mature	TGGTTTCAGGACAGATCTCTCC	22
novel375_mature	TGTACCAGAGGGCAAATTCAGT	22
novel43_mature	TGTACTCTGGGACTCGGGTGTC	22
novel80_mature	TGTCAAGGTGGAGGGGTCTGT	21
novel22_mature	TGTCCCACCTGGCACTTCCGTG	22
novel1179_mature	TGTCCCATCTCTCCTGTCTTC	21
novel763_mature	TGTCCTCTGCTGTCCCTCCAGA	22
novel42_mature	TGTCCTTGCTGTTTGGAGATA	21
novel231_mature	TGTCGCGTCCGCGGGGGCCCCG	22
novel1491_mature	TGTCTCCAGACTGGCCCTCTTT	22
novel1593_mature	TGTCTCCCTGTGCTTACTCTGCAGT	25
novel1145_mature	TGTCTGGCCGGCGGAGGCTGAGC	23
novel1906_mature	TGTCTGTGATGCCAACTCTGAGT	23
novel1231_mature	TGTGACTCTGACCTGGCTTCATC	23
novel1722_mature	TGTGACTTACTGGCACTGTGCTGA	24
novel159_mature	TGTGAGAGAAGAGGACGCCTGG	22
novel172_mature	TGTGATGCTCCTCTGCCCCCAGC	23
novel220_mature	TGTGCACCGCGCGTAGACAGTGAGT	25
novel1289_mature	TGTGCGGCTGGCTCGGCGTAGC	22
novel627_mature>novel1341_mature	TGTGCTCTCCTCCTGTTCCTTT	22
novel1238_mature	TGTGCTGTGTGACCTCCCGCA	21
novel306_mature	TGTGGAAGAGGCTGATAACTGA	22
novel772_mature	TGTGGAAGGGCATGAAGCAGA	21
novel215_mature	TGTGGAGAGGCCCTTTCTGGC	21
novel1892_mature	TGTGTCTTTGGCTTCGAAGTCTTT	24
novel1590_mature	TGTGTGCTCGAGACCCCAGGCTG	23
novel17_mature	TGTTGTACTTTTTTTTTTGTTC	22
novel687_mature	TGTTTATTTGAAGTTTGGCTCT	22
novel235_mature	TGTTTCTGTTCACGCTGGCCCAGA	24
novel51_mature	TGTTTGACATGAGAGCTTCCAGA	23
novel1071_mature	TTAAAGTACTGCTGAACTCTTC	22
novel820_mature	TTACAGCTCTGTAAACCATGT	21
novel1283_mature	TTACTTGGGTTTGCTCTGTCTTTCT	25
novel1140_mature	TTAGCCCTGACCGGTCGCTGGGC	23
novel92_mature	TTATCACTCCAGGACCAAAAAGA	23
novel376_mature	TTATGACCTCTTCTTTCCCTT	21
novel160_mature	TTCACAAAGTCCATACACTTCAC	23
novel236_mature>novel250_mature	TTCAGCCGTGTCCTCTTTGCGA	22
novel1682_mature>novel1797_mature	TTCCCAGCATCTCCACCT	18
novel198_mature	TTCCCCTCTCTGTGTCTGTGTCC	23
novel307_mature	TTCCTAGACCCTGCCCTGCGC	21
novel603_mature	TTCCTATGATGCCATCCTGAGC	22
novel1735_mature	TTCCTGTCCTCCAGGAGCTCAG	22
novel1187_mature	TTCGGCGCCGCGTTCTGCTCGC	22
novel1139_mature	TTCGGCTCTGTGTGCACCGC	20
novel1356_mature	TTCGGTTGGTCAGAAAGTTCGTT	23
novel637_mature	TTCTCTGACCTCTTCCTCCCCAGT	24
novel762_mature	TTCTCTGTTCATGTGGACGTGT	22
novel1851_mature	TTCTCTTTAGGCTGAGCTG	19
novel301_mature	TTCTGGGGTTGGGTGCAAGCAAT	23
novel1445_mature	TTCTTCCACTTTCTTTCCCACC	22
novel1252_mature	TTCTTGACTGCTCACCTGGGCTGT	24
novel176_mature	TTGAAAGGGAATGACAGCAGGGT	23
novel1078_mature	TTGAAATGGAGTCTGCTTGGAT	22
novel714_mature	TTGAACTGTTAAGAACCACTGG	22
novel1571_mature	TTGACTGATATTTCTGCTTCCAG	23
novel1466_mature	TTGAGGCTCCGAGCTTTGGTG	21
novel355_mature	TTGAGGGTGACCAGGGAGACAGGT	24
novel783_mature	TTGCAAGGGGTCTCTCTGGGTGC	23
novel938_mature	TTGCATGTGGAAATGTCTGCTTCTC	25
novel216_mature	TTGCCCTCTCTATCTGCCTACAG	23
novel144_mature	TTGCTCCCTCCACACTTCCAGA	22
novel1536_mature	TTGCTCTCCTTCACTCCTAGT	21
novel367_mature	TTGCTCTGTACTCTGCTCCTCAG	23
novel1680_mature	TTGGACACGCTTACTGGGAAGA	22
novel12_mature	TTGGACACTTCAGTACTGCTAC	22
novel1631_mature	TTGGAGGGTAGACAGACTCAAGG	23
novel271_mature	TTGGCCAAAAAGTTTGCTCTGGT	23
novel1551_mature	TTGGCCAGCACCAGCACCTGAGT	23
novel1379_mature	TTGGCCTGATCCTGAGAACTCGG	23
novel1304_mature	TTGGCTCTGCGAGGTCGGCTC	21
novel1261_mature>novel1390_mature	TTGGGACAGTGGTGCCTGCTGG	22
novel973_mature	TTGGGAGGCTGATACACA	18
novel736_mature	TTGGGCCCCACCCCTGGAGACTGT	24
novel1088_mature	TTGGGCTGGCCAAAATGTCTGT	22
novel1803_mature	TTGGGCTGTGCGTGTGCGGG	20
novel120_mature	TTGGGGAAGCGCAGGAAACAGT	22
novel1548_mature	TTGGGGCTCTTAACATGGATGA	22
novel816_mature	TTGGTGCTGCTCTTTCACTGTTTC	24
novel1302_mature	TTGGTGGGAACAGGTGCTGGGCTG	24
novel1528_mature	TTGGTGGGCGTGGCTTAGCTCT	22
novel313_mature	TTGTAAACTCATATTTTCCCAGT	23
novel181_mature	TTGTCCTACTTCTCAGCTGTCT	22
novel1328_mature	TTGTCTGACATCCACCTGCTGT	22
novel1640_mature	TTGTGATTGTCTTTCTTC	18
novel266_mature	TTGTGCTCTGTCTACCCTGCCCAC	24
novel248_mature	TTTAGGAACAGTAGCATTTGGGT	23
novel809_mature	TTTCCTGGCAGGGAGCCTGTT	21
novel1085_mature	TTTCTCTCTGCCCCTCCCCAGT	22
novel319_mature	TTTCTCTTCTGTTTCATTCTGCT	23
novel157_mature	TTTCTTTGAGCTTCTTTCTTT	21
novel53_mature	TTTGCAGTAACAGGTGTGAACA	22
novel959_mature	TTTGCTGTGGACATGACCAT	20
novel1878_mature	TTTGCTTGTGACCTGTGTGTTCCT	24
novel1142_mature>novel1461_mature	TTTGGGGGTTGCTGTGGCAAAGG	23
novel1318_mature	TTTGTTCGTTCGGCTCGCGTGA	22
novel1079_mature	TTTGTTTTTGGTTTGGATTTCC	22
