# Supplementary material for: Temporal transcriptomic changes in microRNAs involved in the host immune response and metabolism during Neospora caninum infection
Source: Parasit Vectors. 2023 Jan 24;16:28. doi: 10.1186/s13071-023-05665-9 (PMC9872418; doi:10.1186/s13071-023-05665-9)
Supplement: Supplementary file 4 — Additional file 4: Data S4. All the DEmiRNAs. [file 13071_2023_5665_MOESM4_ESM.xlsx]

## Sheet: TZ_24h-vs-C_24h
miRNA_id	BaseMean	lfcSE	stat	FoldChange	log2FoldChange	qValue	Regulation	Expression_C1_24h	Expression_C2_24h	Expression_C3_24h	Expression_TZ1_24h	Expression_TZ2_24h	Expression_TZ3_24h	Sequence	Length
chi-miR-129-5p	15773.4	0.172499	-3.88784	0.628224	-0.670648	0.0103952	Down	931.558	938.495	987.684	449.199	374.135	431.747	CTTTTTGCGGTCTGGGCTTGC	21
novel10_mature	488.439	0.37108	3.89112	2.72058	1.44391	0.0103952	Up	15.2327	11.5392	12.0928	16.1788	42.5523	13.8871	CTGTGCGTGTGACAGCGGCTGAT	23
novel4_mature	190.891	0.361181	3.51266	2.40945	1.26871	0.0275305	Up	6.65427	4.06542	5.86439	5.95843	14.712	6.80266	AACCATCGACCGTTGATTGTACC	23
chi-miR-218	1238.79	0.206376	4.49218	1.90142	0.927077	0.00112494	Up	43.2127	37.9028	44.9738	53.8327	64.4745	48.4236	TTGTGCTTGATCTAACCATGT	21
chi-miR-381	35.8662	0.578315	3.57559	4.19251	2.06781	0.0243956	Up	1.12241	0.287454	0.647105	1.86201	3.29249	0.764796	TATACAAGGGCAAGCTCTCTGT	22
chi-miR-200b	7.806	1.10771	3.77252	18.1117	4.17885	0.0150427	Up	0.080172	0	0.0404441	0.372402	0.541802	0.603786	TAATACTGCCTGGTAATGATGA	22
novel82_mature	20.7807	0.562688	3.59695	4.067	2.02396	0.0239758	Up	0.440946	0.246389	0.525773	0.910315	0.833542	1.6906	TGAAGGACAGAGGAGCCTGGCGTG	24
chi-miR-183	46.2469	0.406575	3.62139	2.77477	1.47237	0.0239758	Up	1.00215	1.23194	1.3751	3.43437	2.0005	1.6101	TATGGCACTGGTAGAATTCACT	22
chi-let-7c-3p	350.115	0.211846	3.54274	1.68239	0.750513	0.0260192	Up	11.7853	12.5658	14.115	15.3926	15.5456	14.2494	CTGTACAACCTTCTAGCTTTCC	22
novel787_mature	8.07263	1.38742	4.14449	53.8223	5.75013	0.00475531	Up	0	0	0.0404441	0.496535	0.375094	0.764796	AGGAAGGTGGGGATGACGTA	20
novel2_star	529.558	0.228413	6.30389	2.71301	1.43989	8.10546e-08	Up	12.9879	13.7978	15.2474	21.9303	30.591	26.8081	CCCAGTGTTTAGACTATCTGTTCA	24
chi-miR-200a	3.94035	1.58478	3.59918	52.1247	5.70389	0.0239758	Up	0	0	0	0.372402	0.125031	0.322019	TAACACTGTCTGGTAACGATG	21
novel1530_mature	9.36728	1.36762	5.08203	123.662	6.95026	8.34231e-05	Up	0	0	0	0.868937	0.625156	0.442776	GAGGGCGGTGTTCCGGGA	18
novel640_mature	59.2671	1.22244	7.8631	782.597	9.61213	2.093e-12	Up	0	0	0	4.75846	3.4592	4.02524	CTGGCAAGGGGGAGGGGGC	19
novel979_mature	28.5612	1.24918	6.85098	376.923	8.55813	2.73087e-09	Up	0	0	0	2.0689	2.0005	1.81136	TGGAAGCAGAACAACAGTAA	20
chi-miR-146b-5p	12794.2	0.171838	4.93517	1.80007	0.84805	0.000149085	Up	439.222	462.595	445.855	550.782	575.561	565.506	TGAGAACTGAATTCCATAGGCTGT	24
chi-miR-146a	25925	0.20949	16.3867	10.7993	3.43286	2.65716e-57	Up	211.894	217.315	218.924	1442.89	1974.33	1447.92	TGAGAACTGAATTCCATAGGTT	22
novel1629_mature	4.64013	1.52738	3.88491	61.1263	5.93372	0.0103952	Up	0	0	0	0.289646	0.458448	0.201262	GCAGGCTGGAGGGCTGGGAT	20

## Sheet: TZ_48h-vs-C_48h
miRNA_id	BaseMean	lfcSE	stat	FoldChange	log2FoldChange	qValue	Regulation	Expression_C1_48h	Expression_C2_48h	Expression_C3_48h	Expression_TZ1_48h	Expression_TZ2_48h	Expression_TZ3_48h	Sequence	Length
chi-let-7c-3p	416.009	0.214254	7.11527	2.87682	1.52447	2.36791e-10	Up	13.0101	13.1862	15.9325	15.4212	17.8017	14.4688	CTGTACAACCTTCTAGCTTTCC	22
chi-miR-10a-3p	431.778	0.204935	-2.94852	0.657811	-0.604255	0.0430618	Down	34.4384	39.234	28.7194	9.08318	8.71496	8.7467	CAAATTCGTATCTAGGGGAAT	21
chi-miR-125b-3p	448.905	0.189101	5.66075	2.10009	1.07045	1.33126e-06	Up	20.0186	20.7733	16.1368	14.5331	15.1169	17.6978	ACAAGTCAGGCTCTTGGGACC	21
chi-miR-128-5p	131.04	0.286122	-3.28667	0.521093	-0.940389	0.0182141	Down	12.9698	11.8067	9.11012	1.65516	2.31298	3.06543	CGGGGCCGTAGCACTGTCTGAGA	23
chi-miR-129-3p	1000.92	0.318511	-4.5301	0.367831	-1.44289	0.000271705	Down	119.306	116.404	52.2504	12.5146	11.6888	17.943	AAGCCCTTACCCCAAAAAGCAT	22
chi-miR-129-5p	9737.55	0.158076	-5.23813	0.563301	-0.828022	1.07463e-05	Down	790.915	760.783	894.59	167.05	185.368	192.673	CTTTTTGCGGTCTGGGCTTGC	21
chi-miR-130b-3p	415.415	0.3148	-3.99657	0.418089	-1.25812	0.00206134	Down	44.9511	48.8498	21.4885	6.70137	5.57592	6.74395	CAGTGCAATGATGAAAGGGCAT	22
chi-miR-130b-5p	4963.15	0.162087	-3.92644	0.643305	-0.636426	0.00253842	Down	397.27	426.584	363.261	89.984	106.851	104.838	ACTCTTTCCCTGTTGCACTACT	22
chi-miR-146a	19258.1	0.236829	15.0928	11.9126	3.57442	1.91406e-48	Up	212.229	227.087	147.233	1062.61	728.629	965.734	TGAGAACTGAATTCCATAGGTT	22
chi-miR-147-5p	51.854	0.326358	5.7238	3.65028	1.86801	1.0038e-06	Up	1.61115	1.29833	1.47069	2.2607	1.77603	2.28886	TGGAAACACTTCTGCACAAACT	22
chi-miR-148a-5p	1049.66	0.188932	3.05458	1.49186	0.577108	0.0341283	Up	49.3013	51.6493	64.4654	29.6717	33.8273	34.0876	AAAGTTCTGAGACACTCCGACT	22
chi-miR-155-3p	22.7252	0.636269	6.90609	21.0264	4.39413	8.8017e-10	Up	0.120836	0.121719	0.16341	1.29183	0.743456	1.34879	CTCCTACATGTTAGCATTAACA	22
chi-miR-155-5p	11304.3	0.158914	3.12983	1.41164	0.497374	0.0280914	Up	624.321	667.303	550.897	323.24	352.935	350.318	TTAATGCTAATCGTGATAGGGGT	23
chi-miR-17-5p	11319.7	0.220519	-3.84572	0.555534	-0.848052	0.00318532	Down	1064.81	1100.58	696.577	218.763	188.797	220.016	CAAAGTGCTTACAGTGCAGGTAGT	24
chi-miR-181b-5p	1104.26	0.188784	3.131	1.50638	0.591082	0.0280914	Up	52.4833	62.32	58.3783	31.5691	29.0774	43.1613	AACATTCATTGCTGTCGGTGGGT	23
chi-miR-1839	2940.88	0.244244	-3.07797	0.593872	-0.751775	0.0320177	Down	284.771	278.858	162.103	52.9247	53.405	64.3332	AAGGTAGACAGAACAGGTCTTG	22
chi-miR-184	1130.84	0.182838	-3.03635	0.680582	-0.555159	0.0343016	Down	88.3314	86.6232	89.3854	19.5389	26.6405	24.9731	TGGACGGAGAACTGATAAGGGT	22
chi-miR-193b-5p	757.818	0.241967	-2.9729	0.607375	-0.719342	0.040611	Down	67.9906	73.8833	43.5897	12.8376	14.7865	17.0029	CGGGGTTTTGAGGGCGAGATGA	22
chi-miR-20a-5p	11295.8	0.229805	-4.3777	0.497918	-1.00602	0.00052972	Down	1075.08	1170.29	720.762	210.205	164.056	209.062	TAAAGTGCTTATAGTGCAGGTAG	23
chi-miR-214-3p	891.961	0.231916	-3.64646	0.556452	-0.845671	0.00629247	Down	85.955	85.2437	54.1705	14.5735	16.893	18.1474	TACAGCAGGCACAGACAGGC	20
chi-miR-218	932.582	0.220956	3.79904	1.78933	0.839421	0.00375539	Up	42.2525	38.1791	50.8615	27.7743	25.3601	40.6272	TTGTGCTTGATCTAACCATGT	21
chi-miR-27a-5p	9887.38	0.175154	3.04502	1.44728	0.533348	0.0343016	Up	495.751	477.097	613.524	283.88	305.478	318.723	AGGGCTTAGCTGCTTGTGAGCA	22
chi-miR-28-3p	9948.87	0.204743	-3.09621	0.64442	-0.633926	0.0305548	Down	854.515	914.919	609.847	176.94	203.088	227.128	CACTAGATTGAGAGCTCCTGGA	22
chi-miR-30a-3p	25.1992	0.473324	3.5623	3.2179	1.68612	0.00764071	Up	0.604182	0.933177	0.817052	0.605545	0.991275	1.43054	CTTTCAGTCGGATGTTTGCAG	21
chi-miR-30b-5p	589.026	0.199021	4.5867	1.88276	0.912852	0.000227293	Up	25.577	24.9523	29.7407	18.5701	16.7278	24.8504	TGTAAACATCCTACACTCAGCT	22
chi-miR-361-3p	595.801	0.164781	4.75928	1.72218	0.784237	0.000108392	Up	28.4368	27.265	30.2718	18.0856	19.1647	21.3763	TCCCCCAGGTGTGATTCTGATT	22
chi-miR-361-5p	3183.58	0.241843	-3.21891	0.582984	-0.778472	0.022	Down	284.57	326.937	179.751	60.7564	58.32	62.8618	TTATCAGAATCTCCAGGGGTAC	22
chi-miR-381	70.0307	1.15766	3.3496	14.6997	3.87771	0.0147904	Up	0.362509	0.324583	1.06217	0.767024	0.949972	9.07368	TATACAAGGGCAAGCTCTCTGT	22
chi-miR-383	10.3035	1.53673	4.2496	92.4419	6.53048	0.000810725	Up	0	0.0405729	0	0.0807394	0.206516	1.38966	AGATCAGAAGGTGATTGTGGCTT	23
chi-miR-425-3p	72.0391	0.331909	-3.64339	0.432487	-1.20927	0.00629247	Down	7.89465	6.85682	5.02487	1.21109	0.867366	1.30792	CATCGGGAATGTCGTGTCCGCC	22
chi-miR-449a-3p	38.8061	0.442686	-3.96988	0.295779	-1.75741	0.0021778	Down	3.58481	5.15276	3.06394	0.444067	0.289122	0.653959	TCAGCTAACATGCAACTGCTATC	23
chi-miR-449a-5p	551.47	0.243788	-3.17139	0.58514	-0.773145	0.0255264	Down	38.8288	43.4942	54.3339	10.8594	7.68238	13.2835	TGGCAGTGTATTGTTAGCTGG	21
chi-miR-454-3p	173.991	0.255505	-2.94694	0.593386	-0.752958	0.0430618	Down	16.3129	15.7017	10.9076	3.47179	3.22164	3.35154	TAGTGCAATATTGCTTATAGGGT	23
chi-miR-455-3p	2613.39	0.166428	-3.46319	0.670648	-0.576371	0.0104784	Down	223.668	211.304	179.833	53.0054	49.6464	60.6138	GCAGTCCATGGGCATATACACT	22
chi-miR-708-3p	6.38568	1.51669	3.24296	30.244	4.91858	0.0208987	Up	0.0402788	0.0405729	0	0.0403697	0.0826063	0.899193	CATCTAGACTGTGAGCTTCTAGA	23
chi-miR-877-3p	202.775	0.312015	-4.35519	0.389884	-1.35888	0.00054204	Down	23.1603	22.6397	11.6021	2.82588	2.6434	3.39241	TCCTCTTCTCCCTCCTCCCAGG	22
chi-miR-99a-5p	32935.5	0.174736	4.95276	1.82188	0.865426	4.30881e-05	Up	1441.9	1376.88	1764.1	990.995	1106.35	1210.89	AACCCGTAGATCCGATCTTGT	21
novel10_mature	753.235	0.298679	8.38777	5.67748	2.50525	2.62584e-14	Up	12.1642	10.3461	21.7336	35.3638	27.4666	36.7852	CTGTGCGTGTGACAGCGGCTGAT	23
novel10_star	20.5413	0.52243	3.63959	3.73584	1.90143	0.00629247	Up	0.68474	0.689739	0.326821	0.807394	1.03258	0.653959	AGCCACTGCCCACCGCACACTGC	23
novel1000_mature	2.3121	1.78234	3.00176	40.7902	5.35015	0.0379377	Up	0	0	0	0.0807394	0.0826063	0.204362	ACTTGTAATCAGTAGGTC	18
novel1006_mature	10.1948	1.3387	5.59124	179.144	7.48497	1.70701e-06	Up	0	0	0	0.403697	0.536941	0.653959	GTGCGTGTGTGTCTCTGTATCT	22
novel1063_mature	4.66006	1.50567	3.55535	40.8765	5.3532	0.00769463	Up	0.0402788	0	0	0.322958	0.247819	0.122617	CCCTCCCTCCGCCCCTCGCCACT	23
novel1097_mature	3.44561	1.63973	3.60764	60.3617	5.91556	0.00682361	Up	0	0	0	0.0807394	0.289122	0.16349	TCGAATCCCGCCGCTCCG	18
novel1137_mature	2.91575	1.66386	3.41044	51.073	5.67449	0.0125	Up	0	0	0	0.201848	0.123909	0.122617	CCCGCCTGTTTTCCGCCGGAGC	22
novel1230_mature	5.06173	1.55548	4.15921	88.6209	6.46958	0.00116729	Up	0	0	0	0.484436	0.123909	0.16349	CGTGGCGGGCGTGGCGGGGT	20
novel1246_mature	3.12016	1.9016	3.03816	54.8477	5.77736	0.0343016	Up	0	0	0	0.282588	0	0.204362	CCGGGGAGGGCGGCGGGGC	19
novel1267_mature	4.29281	1.55562	4.00419	75.0091	6.22899	0.00206134	Up	0	0	0	0.201848	0.330425	0.122617	GCGCTGCGAGGGCTGGGC	18
novel1298_mature	3.29222	1.59202	3.04032	28.6459	4.84026	0.0343016	Up	0	0	0.0408526	0.242218	0.123909	0.122617	CGCTCCCCGTGCCTCCCGA	19
novel1431_mature	23.0196	1.25945	6.87303	403.445	8.65623	9.51766e-10	Up	0	0	0	1.25146	1.23909	1.06268	GCTGCCTGTGTGCTGAGCT	19
novel1500_mature	3.37461	1.60403	3.67347	59.3993	5.89237	0.00589842	Up	0	0	0	0.161479	0.123909	0.245235	TAGGTGCACTGTGTGGGCT	19
novel1526_mature	92.7683	0.309683	-6.71591	0.236546	-2.07981	2.47635e-09	Down	10.11	10.7518	8.66075	0.807394	0.702153	1.26705	GCTGGATGATGGACACTGAGG	21
novel1530_mature	6.65847	1.45011	4.05832	59.0966	5.885	0.00169006	Up	0.0402788	0	0	0.121109	0.495638	0.408724	GAGGGCGGTGTTCCGGGA	18
novel1561_mature	3.15566	1.65655	3.49599	55.3791	5.79127	0.00944612	Up	0	0	0	0.242218	0.0826063	0.16349	TGGCCGAGGGACTGGACC	18
novel157_mature	10.2232	0.728897	3.1114	4.81619	2.26789	0.0294585	Up	0.120836	0.324583	0.245115	0.645915	0.289122	0.367852	TTTCTTTGAGCTTCTTTCTTT	21
novel1585_mature	6.37506	1.44447	4.70947	111.638	6.80268	0.000131631	Up	0	0	0	0.484436	0.247819	0.245235	CTGGGGATCGGCGCGGGAC	19
novel1629_mature	4.95971	1.47806	4.36115	87.1854	6.44602	0.00054204	Up	0	0	0	0.201848	0.247819	0.326979	GCAGGCTGGAGGGCTGGGAT	20
novel1658_mature	303.984	0.247094	-3.90413	0.512389	-0.964689	0.00263786	Down	26.3826	32.8235	19.8544	5.08658	5.49332	5.39516	ATGTCCGCGGGTTCCCTATCCC	22
novel1674_mature	4.14075	1.55102	3.98984	72.9229	6.1883	0.00206134	Up	0	0	0	0.121109	0.206516	0.326979	TCTGAGAGAGGTTTGAGC	18
novel1696_mature	3.66735	1.67706	3.58315	64.4074	6.00915	0.00734382	Up	0	0	0	0.322958	0.0413031	0.204362	ACTGGCCTCTTCCTCCCTGAC	21
novel1718_mature	4.47989	1.53493	4.10183	78.5758	6.29601	0.00144827	Up	0	0	0	0.121109	0.330425	0.245235	CCTCTGGTGCTGGCGATGCT	20
novel1897_mature	2.89479	1.67939	3.37409	50.7881	5.66642	0.0137725	Up	0	0	0	0.0807394	0.206516	0.16349	ACAGAATGGTTGTTGAATTGAC	22
novel2_star	354.618	0.203986	5.11727	2.06172	1.04385	1.93286e-05	Up	17.2393	15.4177	12.8686	12.1513	10.904	14.1419	CCCAGTGTTTAGACTATCTGTTCA	24
novel3_mature	24739	0.178902	-3.57353	0.64202	-0.639311	0.00746678	Down	2122.17	2179.29	1621.93	500.261	472.012	529.911	AAAAACCCGCATGAACTTTTTGG	23
novel4_mature	201.586	0.312806	4.53342	2.6723	1.41808	0.000271705	Up	6.20294	4.86875	10.4583	7.9932	6.73241	8.05187	AACCATCGACCGTTGATTGTACC	23
novel4_star	1139.25	0.216097	3.1559	1.60434	0.681982	0.0265002	Up	55.2625	63.4155	53.3126	30.8828	29.8622	49.4556	AACATTCAACGCTGTCGGTGAGT	23
novel564_star	1692.29	0.348639	-3.86118	0.393338	-1.34616	0.00306694	Down	205.744	199.051	73.2487	25.9577	21.4776	26.8123	CTGCCTGTCTGTGCCTGCTGTAC	23
novel613_mature>novel1656_mature	12.1191	1.32371	5.84105	212.582	7.73187	5.49838e-07	Up	0	0	0	0.444067	0.78476	0.653959	GGAGGTGACTGCAGCTGC	18
novel640_mature	46.925	1.22378	7.91395	823.099	9.68492	8.71277e-13	Up	0	0	0	2.42218	2.43688	2.41147	CTGGCAAGGGGGAGGGGGC	19
novel67_mature	54.3969	0.306118	3.40492	2.05952	1.04231	0.0125277	Up	2.21533	2.19094	2.57371	1.77627	1.98255	1.921	TGGGCTTGGGGAGCCTGGGACT	22
novel697_mature	9.30172	1.35866	5.40784	162.851	7.34741	4.50779e-06	Up	0	0	0	0.565176	0.495638	0.367852	CTTCTCTTGAGGTCTGTC	18
novel71_mature	55.0204	0.321617	5.6298	3.50797	1.81064	1.47114e-06	Up	1.40976	1.58234	1.79751	2.17996	2.39558	2.04362	GTGGACTTCCCTGGTAGCTCAG	22
novel731_mature>novel1850_mature	2.43593	1.81192	2.98534	42.4943	5.4092	0.0395073	Up	0	0	0	0.121109	0.206516	0.0408724	ACATCTCTGGGTCTCTCT	18
novel787_mature	5.70719	1.44709	3.90618	50.3035	5.65259	0.00263786	Up	0	0	0.0408526	0.242218	0.413031	0.204362	AGGAAGGTGGGGATGACGTA	20
novel807_mature	13.0332	1.32279	5.92681	229.117	7.83994	3.63782e-07	Up	0	0	0	0.403697	0.743456	0.899193	TGGGATCTGGCTGTGGCACT	20
novel846_mature	3.38188	1.6281	3.62046	59.4866	5.89449	0.00663236	Up	0	0	0	0.0807394	0.206516	0.245235	GAAAAGAGGAGGGGAAGT	18
novel883_mature	91.1092	0.299416	-3.75709	0.458523	-1.12494	0.0043384	Down	9.18357	9.21005	6.16874	1.45331	1.40431	1.59402	TGCAGAATTTATGGCGGCACTGAA	24
novel920_mature>novel1810_mature	2.8347	1.74254	3.23803	49.9494	5.6424	0.0209149	Up	0	0	0	0.0403697	0.165213	0.245235	AGGGCTGTGGTTTCACCC	18
novel921_mature	4.6843	1.49523	4.25664	82.4037	6.36464	0.000810725	Up	0	0	0	0.201848	0.206516	0.326979	AGTGCTGTGCTCTTTCCT	18
novel979_mature	46.4616	1.22764	7.87947	816.416	9.67316	8.71277e-13	Up	0	0	0	2.2607	1.98255	3.02456	TGGAAGCAGAACAACAGTAA	20
