# Supplementary material for: Temporal transcriptomic changes in microRNAs involved in the host immune response and metabolism during Neospora caninum infection
Source: Parasit Vectors. 2023 Jan 24;16:28. doi: 10.1186/s13071-023-05665-9 (PMC9872418; doi:10.1186/s13071-023-05665-9)
Supplement: Supplementary file 5 — Additional file 5: Data S5. The predicted target mRNAs for the DEmiRNAs. [file 13071_2023_5665_MOESM5_ESM.xls]

## Sheet: TZ_24h-vs-C_24h.target.result
miRNA_id	Transcript	Total Score	Total Energy	Max Score	Max Energy	miRNA Length	Transcript Length	Positions	gene	Dbxref	product
chi-miR-218	XM_018055390.1	170	-30.31	170	-30.31	21	1326	512	SUCLG1	GeneID:102173475,Genbank:XM_018055390.1	succinate-CoA ligase alpha subunit
chi-let-7c-3p	XM_018043398.1	167	-30.76	167	-30.76	22	6628	5925	NRXN2	GeneID:102168238,Genbank:XM_018043398.1	neurexin 2, transcript variant X1
chi-let-7c-3p	XM_018043399.1	167	-30.76	167	-30.76	22	6625	5922	NRXN2	GeneID:102168238,Genbank:XM_018043399.1	neurexin 2, transcript variant X2
chi-let-7c-3p	XM_018043400.1	167	-30.76	167	-30.76	22	6604	5901	NRXN2	GeneID:102168238,Genbank:XM_018043400.1	neurexin 2, transcript variant X3
chi-let-7c-3p	XM_018043401.1	167	-30.76	167	-30.76	22	6601	5898	NRXN2	GeneID:102168238,Genbank:XM_018043401.1	neurexin 2, transcript variant X4
chi-let-7c-3p	XM_018043402.1	167	-30.76	167	-30.76	22	6598	5895	NRXN2	GeneID:102168238,Genbank:XM_018043402.1	neurexin 2, transcript variant X5
chi-let-7c-3p	XM_018043403.1	167	-30.76	167	-30.76	22	6577	5874	NRXN2	GeneID:102168238,Genbank:XM_018043403.1	neurexin 2, transcript variant X6
chi-let-7c-3p	XM_018043404.1	167	-30.76	167	-30.76	22	6538	5835	NRXN2	GeneID:102168238,Genbank:XM_018043404.1	neurexin 2, transcript variant X7
chi-let-7c-3p	XM_018043405.1	167	-30.76	167	-30.76	22	6526	5823	NRXN2	GeneID:102168238,Genbank:XM_018043405.1	neurexin 2, transcript variant X8
chi-let-7c-3p	XM_018043406.1	167	-30.76	167	-30.76	22	6511	5808	NRXN2	GeneID:102168238,Genbank:XM_018043406.1	neurexin 2, transcript variant X9
chi-let-7c-3p	XM_018043407.1	167	-30.76	167	-30.76	22	6046	5343	NRXN2	GeneID:102168238,Genbank:XM_018043407.1	neurexin 2, transcript variant X10
chi-let-7c-3p	XM_018043408.1	167	-30.76	167	-30.76	22	6022	5319	NRXN2	GeneID:102168238,Genbank:XM_018043408.1	neurexin 2, transcript variant X11
chi-let-7c-3p	XM_018043409.1	167	-30.76	167	-30.76	22	5956	5253	NRXN2	GeneID:102168238,Genbank:XM_018043409.1	neurexin 2, transcript variant X12
chi-let-7c-3p	XM_018043410.1	167	-30.76	167	-30.76	22	3739	3036	NRXN2	GeneID:102168238,Genbank:XM_018043410.1	neurexin 2, transcript variant X13
chi-let-7c-3p	XM_018043411.1	167	-30.76	167	-30.76	22	3649	2946	NRXN2	GeneID:102168238,Genbank:XM_018043411.1	neurexin 2, transcript variant X14
chi-let-7c-3p	XM_018043412.1	167	-30.76	167	-30.76	22	3157	2454	NRXN2	GeneID:102168238,Genbank:XM_018043412.1	neurexin 2, transcript variant X15
chi-let-7c-3p	XM_018043413.1	167	-30.76	167	-30.76	22	3067	2364	NRXN2	GeneID:102168238,Genbank:XM_018043413.1	neurexin 2, transcript variant X16
chi-let-7c-3p	XM_018043414.1	167	-30.76	167	-30.76	22	5905	5202	NRXN2	GeneID:102168238,Genbank:XM_018043414.1	neurexin 2, transcript variant X17
chi-let-7c-3p	XM_018043415.1	167	-30.76	167	-30.76	22	5929	5226	NRXN2	GeneID:102168238,Genbank:XM_018043415.1	neurexin 2, transcript variant X18
novel10_mature	XM_005675313.3	175	-32.14	175	-32.14	23	7391	419	TNIK	GeneID:102174699,Genbank:XM_005675313.3	TRAF2 and NCK interacting kinase, transcript variant X2
novel10_mature	XM_005675314.3	175	-32.14	175	-32.14	23	7366	418	TNIK	GeneID:102174699,Genbank:XM_005675314.3	TRAF2 and NCK interacting kinase, transcript variant X4
novel10_mature	XM_005675315.3	175	-32.14	175	-32.14	23	7303	418	TNIK	GeneID:102174699,Genbank:XM_005675315.3	TRAF2 and NCK interacting kinase, transcript variant X5
novel10_mature	XM_005675316.3	175	-32.14	175	-32.14	23	7279	418	TNIK	GeneID:102174699,Genbank:XM_005675316.3	TRAF2 and NCK interacting kinase, transcript variant X6
novel10_mature	XM_005678520.3	163	-31.47	163	-31.47	23	5674	2093	PIK3R3	GeneID:102179343,Genbank:XM_005678520.3	phosphoinositide-3-kinase regulatory subunit 3
novel10_mature	XM_005681834.3	167	-30.42	167	-30.42	23	4570	2894	SEC31A	GeneID:102175381,Genbank:XM_005681834.3	SEC31 homolog A, COPII coat complex component, transcript variant X3
novel10_mature	XM_005681836.3	167	-30.42	167	-30.42	23	4486	2894	SEC31A	GeneID:102175381,Genbank:XM_005681836.3	SEC31 homolog A, COPII coat complex component, transcript variant X10
novel10_mature	XM_005681861.3	167	-30.36	167	-30.36	23	6330	15	MAPK10	GeneID:102182774,Genbank:XM_005681861.3	mitogen-activated protein kinase 10, transcript variant X1
novel10_mature	XM_005681862.2	167	-30.36	167	-30.36	23	6357	15	MAPK10	GeneID:102182774,Genbank:XM_005681862.2	mitogen-activated protein kinase 10, transcript variant X6
novel10_mature	XM_005681863.3	167	-30.36	167	-30.36	23	6335	15	MAPK10	GeneID:102182774,Genbank:XM_005681863.3	mitogen-activated protein kinase 10, transcript variant X8
novel10_mature	XM_005682490.2	162	-30.61	162	-30.61	23	1436	649	ACTL9	GeneID:102175669,Genbank:XM_005682490.2	actin like 9
novel10_mature	XM_005690629.3	173	-30.03	173	-30.03	23	3494	2852	C16H1orf112	GeneID:102171998,Genbank:XM_005690629.3	chromosome 16 C1orf112 homolog, transcript variant X1
novel10_mature	XM_005693267.3	169	-31.71	169	-31.71	23	4329	785	FAM222B	GeneID:102190726,Genbank:XM_005693267.3	family with sequence similarity 222 member B, transcript variant X2
novel10_mature	XM_005695891.3	159	-31.47	159	-31.47	23	1699	1332	ABHD14B	GeneID:102186350,Genbank:XM_005695891.3	abhydrolase domain containing 14B
novel10_mature	XM_005696445.3	155	-30.9	155	-30.9	23	2954	1049	TAP1	GeneID:102181173,Genbank:XM_005696445.3	transporter 1, ATP binding cassette subfamily B member
novel10_mature	XM_005697146.3	166	-32.42	166	-32.42	23	2064	1341	MPPE1	GeneID:102177489,Genbank:XM_005697146.3	metallophosphoesterase 1, transcript variant X1
novel10_mature	XM_005697147.3	166	-32.42	166	-32.42	23	2193	1470	MPPE1	GeneID:102177489,Genbank:XM_005697147.3	metallophosphoesterase 1, transcript variant X2
novel10_mature	XM_005697148.3	166	-32.42	166	-32.42	23	1822	1099	MPPE1	GeneID:102177489,Genbank:XM_005697148.3	metallophosphoesterase 1, transcript variant X3
novel10_mature	XM_013964598.2	175	-32.14	175	-32.14	23	7478	419	TNIK	GeneID:102174699,Genbank:XM_013964598.2	TRAF2 and NCK interacting kinase, transcript variant X1
novel10_mature	XM_013964609.2	175	-32.14	175	-32.14	23	7391	419	TNIK	GeneID:102174699,Genbank:XM_013964609.2	TRAF2 and NCK interacting kinase, transcript variant X3
novel10_mature	XM_013964768.2	167	-30.36	167	-30.36	23	6447	15	MAPK10	GeneID:102182774,Genbank:XM_013964768.2	mitogen-activated protein kinase 10, transcript variant X2
novel10_mature	XM_013964774.2	167	-30.36	167	-30.36	23	6258	15	MAPK10	GeneID:102182774,Genbank:XM_013964774.2	mitogen-activated protein kinase 10, transcript variant X7
novel10_mature	XM_013970164.2	173	-30.03	173	-30.03	23	3504	2862	C16H1orf112	GeneID:102171998,Genbank:XM_013970164.2	chromosome 16 C1orf112 homolog, transcript variant X2
novel10_mature	XM_018038268.1	166	-30.48	166	-30.48	23	8466	7997	NUP210	GeneID:102172495,Genbank:XM_018038268.1	nucleoporin 210
novel10_mature	XM_018038921.1	162	-31.77	162	-31.77	23	8433	2408	RREB1	GeneID:102175913,Genbank:XM_018038921.1	ras responsive element binding protein 1
novel10_mature	XM_018039275.1	176	-31.24	176	-31.24	23	3696	2224	CPNE5	GeneID:102179614,Genbank:XM_018039275.1	copine 5, transcript variant X1
novel10_mature	XM_018039276.1	176	-31.24	176	-31.24	23	3645	2173	CPNE5	GeneID:102179614,Genbank:XM_018039276.1	copine 5, transcript variant X2
novel10_mature	XM_018039277.1	176	-31.24	176	-31.24	23	3639	2167	CPNE5	GeneID:102179614,Genbank:XM_018039277.1	copine 5, transcript variant X3
novel10_mature	XM_018039278.1	176	-31.24	176	-31.24	23	3851	2379	CPNE5	GeneID:102179614,Genbank:XM_018039278.1	copine 5, transcript variant X4
novel10_mature	XM_018040003.1	166	-30.59	166	-30.59	23	1920	1196	LOC108633863	GeneID:108633863,Genbank:XM_018040003.1	NXPE family member 3-like
novel10_mature	XM_018041976.1	163	-30.19	163	-30.19	23	6677	1875	ANK1	GeneID:102186831,Genbank:XM_018041976.1	ankyrin 1, transcript variant X1
novel10_mature	XM_018041977.1	163	-30.19	163	-30.19	23	6548	1880	ANK1	GeneID:102186831,Genbank:XM_018041977.1	ankyrin 1, transcript variant X2
novel10_mature	XM_018041978.1	163	-30.19	163	-30.19	23	6601	1874	ANK1	GeneID:102186831,Genbank:XM_018041978.1	ankyrin 1, transcript variant X3
novel10_mature	XM_018041979.1	163	-30.19	163	-30.19	23	6190	1874	ANK1	GeneID:102186831,Genbank:XM_018041979.1	ankyrin 1, transcript variant X4
novel10_mature	XM_018042509.1	166	-30.1	166	-30.1	23	2316	341	LOC102191766	GeneID:102191766,Genbank:XM_018042509.1	core histone macro-H2A.2
novel10_mature	XM_018042766.1	1654	-319.39	173	-32.58	23	11570	5224 4261 4579 5581 5899 6349 7015 7333 7785 8175	MUC6	GeneID:102175667,Genbank:XM_018042766.1	mucin 6, oligomeric mucus/gel-forming
novel10_mature	XM_018042943.1	188	-37.83	188	-37.83	23	1593	30	LSP1	GeneID:102177038,Genbank:XM_018042943.1	lymphocyte-specific protein 1, transcript variant X10
novel10_mature	XM_018042944.1	188	-37.83	188	-37.83	23	1590	30	LSP1	GeneID:102177038,Genbank:XM_018042944.1	lymphocyte-specific protein 1, transcript variant X11
novel10_mature	XM_018043529.1	170	-31.29	170	-31.29	23	1923	847	LOC102184601	GeneID:102184601,Genbank:XM_018043529.1	double C2-like domain-containing protein gamma
novel10_mature	XM_018043585.1	171	-32.57	171	-32.57	23	1383	859	LOC102176024	GeneID:102176024,Genbank:XM_018043585.1	uncharacterized LOC102176024, transcript variant X1
novel10_mature	XM_018044504.1	173	-34.77	173	-34.77	23	3154	778	SSBP3	GeneID:102174354,Genbank:XM_018044504.1	single stranded DNA binding protein 3, transcript variant X1
novel10_mature	XM_018046887.1	170	-31.22	170	-31.22	23	3266	2407	ATP6V0A4	GeneID:102171404,Genbank:XM_018046887.1	ATPase H+ transporting V0 subunit a4
novel10_mature	XM_018047302.1	156	-31.37	156	-31.37	23	4090	116	LOC102171502	GeneID:102171502,Genbank:XM_018047302.1	RUN domain-containing protein 3B, transcript variant X2
novel10_mature	XM_018047303.1	156	-31.37	156	-31.37	23	3958	116	LOC102171502	GeneID:102171502,Genbank:XM_018047303.1	RUN domain-containing protein 3B, transcript variant X3
novel10_mature	XM_018047304.1	156	-31.37	156	-31.37	23	3953	116	LOC102171502	GeneID:102171502,Genbank:XM_018047304.1	RUN domain-containing protein 3B, transcript variant X4
novel10_mature	XM_018048544.1	164	-30.35	164	-30.35	23	4388	3694	ATN1	GeneID:102187302,Genbank:XM_018048544.1	atrophin 1, transcript variant X1
novel10_mature	XM_018048545.1	164	-30.35	164	-30.35	23	6242	5548	ATN1	GeneID:102187302,Genbank:XM_018048545.1	atrophin 1, transcript variant X2
novel10_mature	XM_018048546.1	164	-30.35	164	-30.35	23	4262	3568	ATN1	GeneID:102187302,Genbank:XM_018048546.1	atrophin 1, transcript variant X3
novel10_mature	XM_018048547.1	164	-30.35	164	-30.35	23	4385	3691	ATN1	GeneID:102187302,Genbank:XM_018048547.1	atrophin 1, transcript variant X4
novel10_mature	XM_018048904.1	159	-32.03	159	-32.03	23	8461	1421	PPARA	GeneID:100861393,Genbank:XM_018048904.1	peroxisome proliferator activated receptor alpha, transcript variant X1
novel10_mature	XM_018048905.1	159	-32.03	159	-32.03	23	1777	1538	PPARA	GeneID:100861393,Genbank:XM_018048905.1	peroxisome proliferator activated receptor alpha, transcript variant X2
novel10_mature	XM_018048906.1	159	-32.03	159	-32.03	23	8529	1489	PPARA	GeneID:100861393,Genbank:XM_018048906.1	peroxisome proliferator activated receptor alpha, transcript variant X3
novel10_mature	XM_018048907.1	159	-32.03	159	-32.03	23	8480	1440	PPARA	GeneID:100861393,Genbank:XM_018048907.1	peroxisome proliferator activated receptor alpha, transcript variant X4
novel10_mature	XM_018048984.1	160	-37.36	160	-37.36	23	2607	1577	LMF2	GeneID:102189203,Genbank:XM_018048984.1	lipase maturation factor 2
novel10_mature	XM_018049651.1	167	-30.42	167	-30.42	23	4237	2561	SEC31A	GeneID:102175381,Genbank:XM_018049651.1	SEC31 homolog A, COPII coat complex component, transcript variant X1
novel10_mature	XM_018049652.1	167	-30.42	167	-30.42	23	4211	2535	SEC31A	GeneID:102175381,Genbank:XM_018049652.1	SEC31 homolog A, COPII coat complex component, transcript variant X2
novel10_mature	XM_018049653.1	167	-30.42	167	-30.42	23	4551	2875	SEC31A	GeneID:102175381,Genbank:XM_018049653.1	SEC31 homolog A, COPII coat complex component, transcript variant X4
novel10_mature	XM_018049654.1	167	-30.42	167	-30.42	23	4413	2737	SEC31A	GeneID:102175381,Genbank:XM_018049654.1	SEC31 homolog A, COPII coat complex component, transcript variant X5
novel10_mature	XM_018049655.1	167	-30.42	167	-30.42	23	4198	2561	SEC31A	GeneID:102175381,Genbank:XM_018049655.1	SEC31 homolog A, COPII coat complex component, transcript variant X6
novel10_mature	XM_018049656.1	167	-30.42	167	-30.42	23	4192	2561	SEC31A	GeneID:102175381,Genbank:XM_018049656.1	SEC31 homolog A, COPII coat complex component, transcript variant X7
novel10_mature	XM_018049657.1	167	-30.42	167	-30.42	23	4159	2483	SEC31A	GeneID:102175381,Genbank:XM_018049657.1	SEC31 homolog A, COPII coat complex component, transcript variant X8
novel10_mature	XM_018049658.1	167	-30.42	167	-30.42	23	4153	2561	SEC31A	GeneID:102175381,Genbank:XM_018049658.1	SEC31 homolog A, COPII coat complex component, transcript variant X9
novel10_mature	XM_018049659.1	167	-30.42	167	-30.42	23	4120	2444	SEC31A	GeneID:102175381,Genbank:XM_018049659.1	SEC31 homolog A, COPII coat complex component, transcript variant X11
novel10_mature	XM_018049660.1	167	-30.42	167	-30.42	23	4081	2444	SEC31A	GeneID:102175381,Genbank:XM_018049660.1	SEC31 homolog A, COPII coat complex component, transcript variant X12
novel10_mature	XM_018049661.1	167	-30.42	167	-30.42	23	4036	2444	SEC31A	GeneID:102175381,Genbank:XM_018049661.1	SEC31 homolog A, COPII coat complex component, transcript variant X13
novel10_mature	XM_018049662.1	167	-30.42	167	-30.42	23	3856	2561	SEC31A	GeneID:102175381,Genbank:XM_018049662.1	SEC31 homolog A, COPII coat complex component, transcript variant X14
novel10_mature	XM_018049663.1	167	-30.42	167	-30.42	23	3739	2444	SEC31A	GeneID:102175381,Genbank:XM_018049663.1	SEC31 homolog A, COPII coat complex component, transcript variant X15
novel10_mature	XM_018049664.1	167	-30.42	167	-30.42	23	4096	2504	SEC31A	GeneID:102175381,Genbank:XM_018049664.1	SEC31 homolog A, COPII coat complex component, transcript variant X16
novel10_mature	XM_018049689.1	167	-30.36	167	-30.36	23	6330	15	MAPK10	GeneID:102182774,Genbank:XM_018049689.1	mitogen-activated protein kinase 10, transcript variant X5
novel10_mature	XM_018049691.1	167	-30.36	167	-30.36	23	6335	15	MAPK10	GeneID:102182774,Genbank:XM_018049691.1	mitogen-activated protein kinase 10, transcript variant X9
novel10_mature	XM_018049774.1	165	-30.17	165	-30.17	23	5802	3110	SORCS2	GeneID:102176511,Genbank:XM_018049774.1	sortilin related VPS10 domain containing receptor 2
novel10_mature	XM_018050459.1	166	-31.08	166	-31.08	23	5608	696	CBARP	GeneID:102175762,Genbank:XM_018050459.1	CACN beta subunit associated regulatory protein, transcript variant X1
novel10_mature	XM_018050461.1	166	-31.08	166	-31.08	23	5491	696	CBARP	GeneID:102175762,Genbank:XM_018050461.1	CACN beta subunit associated regulatory protein, transcript variant X3
novel10_mature	XM_018050593.1	175	-36.22	175	-36.22	23	4568	30	FAM193B	GeneID:102187585,Genbank:XM_018050593.1	family with sequence similarity 193 member B, transcript variant X10
novel10_mature	XM_018050819.1	173	-34.69	173	-34.69	23	1830	1312	MFSD12	GeneID:102175390,Genbank:XM_018050819.1	major facilitator superfamily domain containing 12, transcript variant X2
novel10_mature	XM_018051140.1	163	-30.85	163	-30.85	23	2201	964	ZNF358	GeneID:106502305,Genbank:XM_018051140.1	zinc finger protein 358, transcript variant X1
novel10_mature	XM_018051141.1	163	-30.85	163	-30.85	23	3486	2249	ZNF358	GeneID:106502305,Genbank:XM_018051141.1	zinc finger protein 358, transcript variant X2
novel10_mature	XM_018051142.1	163	-30.85	163	-30.85	23	1882	645	ZNF358	GeneID:106502305,Genbank:XM_018051142.1	zinc finger protein 358, transcript variant X3
novel10_mature	XM_018051143.1	163	-30.85	163	-30.85	23	1813	576	ZNF358	GeneID:106502305,Genbank:XM_018051143.1	zinc finger protein 358, transcript variant X4
novel10_mature	XM_018051144.1	163	-30.85	163	-30.85	23	1853	616	ZNF358	GeneID:106502305,Genbank:XM_018051144.1	zinc finger protein 358, transcript variant X5
novel10_mature	XM_018051413.1	166	-30.15	166	-30.15	23	6014	466	MAST3	GeneID:102170409,Genbank:XM_018051413.1	microtubule associated serine/threonine kinase 3, transcript variant X1
novel10_mature	XM_018051414.1	166	-30.15	166	-30.15	23	6011	463	MAST3	GeneID:102170409,Genbank:XM_018051414.1	microtubule associated serine/threonine kinase 3, transcript variant X2
novel10_mature	XM_018051418.1	166	-30.15	166	-30.15	23	5985	437	MAST3	GeneID:102170409,Genbank:XM_018051418.1	microtubule associated serine/threonine kinase 3, transcript variant X5
novel10_mature	XM_018051420.1	166	-30.15	166	-30.15	23	6137	589	MAST3	GeneID:102170409,Genbank:XM_018051420.1	microtubule associated serine/threonine kinase 3, transcript variant X7
novel10_mature	XM_018051421.1	166	-30.15	166	-30.15	23	5815	267	MAST3	GeneID:102170409,Genbank:XM_018051421.1	microtubule associated serine/threonine kinase 3, transcript variant X8
novel10_mature	XM_018051682.1	330	-61	165	-30.5	23	4344	939 3567	LOC106502282	GeneID:106502282,Genbank:XM_018051682.1	mucin-16-like
novel10_mature	XM_018051787.1	173	-33.48	173	-33.48	23	5873	5540	PALLD	GeneID:102191795,Genbank:XM_018051787.1	palladin, cytoskeletal associated protein, transcript variant X1
novel10_mature	XM_018051789.1	173	-33.48	173	-33.48	23	5940	5607	PALLD	GeneID:102191795,Genbank:XM_018051789.1	palladin, cytoskeletal associated protein, transcript variant X3
novel10_mature	XM_018052079.1	171	-32.35	171	-32.35	23	6482	519	CARNMT1	GeneID:102185653,Genbank:XM_018052079.1	carnosine N-methyltransferase 1, transcript variant X2
novel10_mature	XM_018052157.1	178	-33.05	178	-33.05	23	3770	2408	TMEM8B	GeneID:102182129,Genbank:XM_018052157.1	transmembrane protein 8B, transcript variant X1
novel10_mature	XM_018052158.1	178	-33.05	178	-33.05	23	3774	2408	TMEM8B	GeneID:102182129,Genbank:XM_018052158.1	transmembrane protein 8B, transcript variant X2
novel10_mature	XM_018052702.1	155	-30.39	155	-30.39	23	2937	2794	PHF19	GeneID:102179948,Genbank:XM_018052702.1	PHD finger protein 19, transcript variant X1
novel10_mature	XM_018052703.1	155	-30.39	155	-30.39	23	2968	2825	PHF19	GeneID:102179948,Genbank:XM_018052703.1	PHD finger protein 19, transcript variant X2
novel10_mature	XM_018052724.1	158	-33.64	158	-33.64	23	3849	2540	TRAPPC12	GeneID:102181599,Genbank:XM_018052724.1	trafficking protein particle complex 12, transcript variant X1
novel10_mature	XM_018052725.1	158	-33.64	158	-33.64	23	3875	2566	TRAPPC12	GeneID:102181599,Genbank:XM_018052725.1	trafficking protein particle complex 12, transcript variant X2
novel10_mature	XM_018052726.1	158	-33.64	158	-33.64	23	3773	2464	TRAPPC12	GeneID:102181599,Genbank:XM_018052726.1	trafficking protein particle complex 12, transcript variant X3
novel10_mature	XM_018054572.1	170	-30.38	170	-30.38	23	5174	3165	REM2	GeneID:102183795,Genbank:XM_018054572.1	RRAD and GEM like GTPase 2, transcript variant X2
novel10_mature	XM_018054574.1	170	-30.38	170	-30.38	23	4958	3165	REM2	GeneID:102183795,Genbank:XM_018054574.1	RRAD and GEM like GTPase 2, transcript variant X4
novel10_mature	XM_018054703.1	162	-30.74	162	-30.74	23	2534	15	PADI4	GeneID:102174447,Genbank:XM_018054703.1	peptidyl arginine deiminase 4
novel10_mature	XM_018055319.1	151	-31.43	151	-31.43	23	6365	839	ST6GAL2	GeneID:102179776,Genbank:XM_018055319.1	ST6 beta-galactoside alpha-2,6-sialyltransferase 2
novel10_mature	XM_018056124.1	157	-30.42	157	-30.42	23	9498	6110	NOTCH1	GeneID:102172636,Genbank:XM_018056124.1	notch 1
novel10_mature	XM_018057177.1	167	-33.66	167	-33.66	23	2545	602	SRSF4	GeneID:102176083,Genbank:XM_018057177.1	serine and arginine rich splicing factor 4, transcript variant X1
novel10_mature	XM_018057187.1	167	-33.66	167	-33.66	23	2554	611	SRSF4	GeneID:102176083,Genbank:XM_018057187.1	serine and arginine rich splicing factor 4, transcript variant X2
novel10_mature	XM_018057193.1	167	-33.66	167	-33.66	23	2219	276	SRSF4	GeneID:102176083,Genbank:XM_018057193.1	serine and arginine rich splicing factor 4, transcript variant X3
novel10_mature	XM_018057276.1	159	-30.33	159	-30.33	23	6949	1372	GZF1	GeneID:102182887,Genbank:XM_018057276.1	GDNF inducible zinc finger protein 1, transcript variant X1
novel10_mature	XM_018057277.1	159	-30.33	159	-30.33	23	7297	1720	GZF1	GeneID:102182887,Genbank:XM_018057277.1	GDNF inducible zinc finger protein 1, transcript variant X2
novel10_mature	XM_018057278.1	159	-30.33	159	-30.33	23	7040	1463	GZF1	GeneID:102182887,Genbank:XM_018057278.1	GDNF inducible zinc finger protein 1, transcript variant X3
novel10_mature	XM_018057279.1	159	-30.33	159	-30.33	23	6939	1362	GZF1	GeneID:102182887,Genbank:XM_018057279.1	GDNF inducible zinc finger protein 1, transcript variant X4
novel10_mature	XM_018057848.1	158	-30.87	158	-30.87	23	4455	3103	KIAA1755	GeneID:102179961,Genbank:XM_018057848.1	KIAA1755 ortholog, transcript variant X1
novel10_mature	XM_018057849.1	158	-30.87	158	-30.87	23	4338	2986	KIAA1755	GeneID:102179961,Genbank:XM_018057849.1	KIAA1755 ortholog, transcript variant X2
novel10_mature	XM_018058280.1	165	-31.15	165	-31.15	23	5179	207	KCNS2	GeneID:102178839,Genbank:XM_018058280.1	potassium voltage-gated channel modifier subfamily S member 2
novel10_mature	XM_018058424.1	164	-32.21	164	-32.21	23	3974	894	EYA1	GeneID:102178462,Genbank:XM_018058424.1	EYA transcriptional coactivator and phosphatase 1
novel10_mature	XM_018058515.1	165	-30.08	165	-30.08	23	3675	1530	ST18	GeneID:102185380,Genbank:XM_018058515.1	ST18, C2H2C-type zinc finger, transcript variant X1
novel10_mature	XM_018058516.1	165	-30.08	165	-30.08	23	3672	1527	ST18	GeneID:102185380,Genbank:XM_018058516.1	ST18, C2H2C-type zinc finger, transcript variant X2
novel10_mature	XM_018059258.1	159	-31.83	159	-31.83	23	1714	71	LMO2	GeneID:102168371,Genbank:XM_018059258.1	LIM domain only 2, transcript variant X1
novel10_mature	XM_018059696.1	156	-30.11	156	-30.11	23	7475	647	BCL9L	GeneID:102184267,Genbank:XM_018059696.1	B-cell CLL/lymphoma 9-like, transcript variant X1
novel10_mature	XM_018059697.1	156	-30.11	156	-30.11	23	7419	591	BCL9L	GeneID:102184267,Genbank:XM_018059697.1	B-cell CLL/lymphoma 9-like, transcript variant X2
novel10_mature	XM_018060953.1	172	-30.9	172	-30.9	23	1424	272	LOC108637844	GeneID:108637844,Genbank:XM_018060953.1	apoptosis-inducing factor 3-like, transcript variant X2
novel10_mature	XM_018060955.1	172	-30.9	172	-30.9	23	1274	273	LOC108637844	GeneID:108637844,Genbank:XM_018060955.1	apoptosis-inducing factor 3-like, transcript variant X4
novel10_mature	XM_018062057.1	156	-33.62	156	-33.62	23	4090	1508	ZNF319	GeneID:102191640,Genbank:XM_018062057.1	zinc finger protein 319, transcript variant X1
novel10_mature	XM_018062058.1	156	-33.62	156	-33.62	23	3870	1508	ZNF319	GeneID:102191640,Genbank:XM_018062058.1	zinc finger protein 319, transcript variant X2
novel10_mature	XM_018062059.1	171	-32.3	171	-32.3	23	2991	396	USB1	GeneID:102173876,Genbank:XM_018062059.1	U6 snRNA biogenesis phosphodiesterase 1, transcript variant X1
novel10_mature	XM_018062060.1	171	-32.3	171	-32.3	23	1902	396	USB1	GeneID:102173876,Genbank:XM_018062060.1	U6 snRNA biogenesis phosphodiesterase 1, transcript variant X2
novel10_mature	XM_018062061.1	171	-32.3	171	-32.3	23	858	396	USB1	GeneID:102173876,Genbank:XM_018062061.1	U6 snRNA biogenesis phosphodiesterase 1, transcript variant X3
novel10_mature	XM_018062062.1	171	-32.3	171	-32.3	23	3306	711	USB1	GeneID:102173876,Genbank:XM_018062062.1	U6 snRNA biogenesis phosphodiesterase 1, transcript variant X4
novel10_mature	XM_018062640.1	176	-37.94	176	-37.94	23	5116	4729	HIF3A	GeneID:102168854,Genbank:XM_018062640.1	hypoxia inducible factor 3 alpha subunit, transcript variant X1
novel10_mature	XM_018062641.1	176	-37.94	176	-37.94	23	4773	4386	HIF3A	GeneID:102168854,Genbank:XM_018062641.1	hypoxia inducible factor 3 alpha subunit, transcript variant X2
novel10_mature	XM_018062864.1	177	-37.15	177	-37.15	23	1652	947	ASPDH	GeneID:102176455,Genbank:XM_018062864.1	aspartate dehydrogenase domain containing, transcript variant X1
novel10_mature	XM_018062865.1	177	-37.15	177	-37.15	23	1212	947	ASPDH	GeneID:102176455,Genbank:XM_018062865.1	aspartate dehydrogenase domain containing, transcript variant X2
novel10_mature	XM_018062866.1	177	-37.15	177	-37.15	23	1711	1006	ASPDH	GeneID:102176455,Genbank:XM_018062866.1	aspartate dehydrogenase domain containing, transcript variant X3
novel10_mature	XM_018062868.1	177	-37.15	177	-37.15	23	1617	912	ASPDH	GeneID:102176455,Genbank:XM_018062868.1	aspartate dehydrogenase domain containing, transcript variant X4
novel10_mature	XM_018063130.1	156	-34.45	156	-34.45	23	5050	3370	LENG8	GeneID:102179940,Genbank:XM_018063130.1	leukocyte receptor cluster member 8, transcript variant X1
novel10_mature	XM_018063131.1	156	-34.45	156	-34.45	23	5170	3490	LENG8	GeneID:102179940,Genbank:XM_018063131.1	leukocyte receptor cluster member 8, transcript variant X2
novel10_mature	XM_018063132.1	156	-34.45	156	-34.45	23	5048	3368	LENG8	GeneID:102179940,Genbank:XM_018063132.1	leukocyte receptor cluster member 8, transcript variant X3
novel10_mature	XM_018063133.1	156	-34.45	156	-34.45	23	5045	3365	LENG8	GeneID:102179940,Genbank:XM_018063133.1	leukocyte receptor cluster member 8, transcript variant X4
novel10_mature	XM_018064321.1	169	-31.71	169	-31.71	23	4186	642	FAM222B	GeneID:102190726,Genbank:XM_018064321.1	family with sequence similarity 222 member B, transcript variant X1
novel10_mature	XM_018064322.1	169	-31.71	169	-31.71	23	4052	508	FAM222B	GeneID:102190726,Genbank:XM_018064322.1	family with sequence similarity 222 member B, transcript variant X3
novel10_mature	XM_018064901.1	165	-33.18	165	-33.18	23	3305	278	SAMD14	GeneID:102184754,Genbank:XM_018064901.1	sterile alpha motif domain containing 14, transcript variant X3
novel10_mature	XM_018065103.1	167	-30.48	167	-30.48	23	4956	2444	ZNF385C	GeneID:102181810,Genbank:XM_018065103.1	zinc finger protein 385C
novel10_mature	XM_018065398.1	168	-31.55	168	-31.55	23	2918	1284	NARF	GeneID:102185775,Genbank:XM_018065398.1	nuclear prelamin A recognition factor, transcript variant X1
novel10_mature	XM_018065399.1	168	-31.55	168	-31.55	23	3059	1425	NARF	GeneID:102185775,Genbank:XM_018065399.1	nuclear prelamin A recognition factor, transcript variant X2
novel10_mature	XM_018066165.1	158	-30.6	158	-30.6	23	3939	175	ISLR2	GeneID:102171013,Genbank:XM_018066165.1	immunoglobulin superfamily containing leucine rich repeat 2, transcript variant X2
novel10_mature	XM_018066740.1	172	-31.03	172	-31.03	23	1781	1451	NT5DC2	GeneID:102182642,Genbank:XM_018066740.1	5'-nucleotidase domain containing 2
novel1530_mature	NM_001314200.1	150	-30.9	150	-30.9	18	1670	1325	MEF2D	GeneID:102174260,Genbank:NM_001314200.1	myocyte enhancer factor 2D
novel1530_mature	XM_005674695.3	157	-31.62	157	-31.62	18	707	350	LOC100861181	GeneID:100861181,Genbank:XM_005674695.3	keratin-associated protein 7-1
novel1530_mature	XM_005676518.3	154	-30.98	154	-30.98	18	3701	535	2022-03-04	GeneID:102186165,Genbank:XM_005676518.3	membrane associated ring-CH-type finger 4
novel1530_mature	XM_005676847.3	150	-31.7	150	-31.7	18	2780	1291	IL22RA1	GeneID:102178497,Genbank:XM_005676847.3	interleukin 22 receptor subunit alpha 1, transcript variant X3
novel1530_mature	XM_005677702.3	159	-33.44	159	-33.44	18	4407	87	SV2A	GeneID:102170928,Genbank:XM_005677702.3	synaptic vesicle glycoprotein 2A
novel1530_mature	XM_005678311.3	160	-30.6	160	-30.6	18	5967	4331	CACHD1	GeneID:102183121,Genbank:XM_005678311.3	cache domain containing 1
novel1530_mature	XM_005679479.3	150	-31.15	150	-31.15	18	2402	105	MEST	GeneID:102183936,Genbank:XM_005679479.3	mesoderm specific transcript
novel1530_mature	XM_005680557.3	155	-31.13	155	-31.13	18	3885	2580	TXNRD1	GeneID:102182855,Genbank:XM_005680557.3	thioredoxin reductase 1, transcript variant X1
novel1530_mature	XM_005680561.3	155	-31.13	155	-31.13	18	3918	2613	TXNRD1	GeneID:102182855,Genbank:XM_005680561.3	thioredoxin reductase 1, transcript variant X3
novel1530_mature	XM_005680564.3	155	-31.13	155	-31.13	18	3552	2247	TXNRD1	GeneID:102182855,Genbank:XM_005680564.3	thioredoxin reductase 1, transcript variant X4
novel1530_mature	XM_005681111.3	159	-33.59	159	-33.59	18	2379	1155	POLR3H	GeneID:102190767,Genbank:XM_005681111.3	RNA polymerase III subunit H, transcript variant X1
novel1530_mature	XM_005681112.3	159	-33.59	159	-33.59	18	2446	1228	POLR3H	GeneID:102190767,Genbank:XM_005681112.3	RNA polymerase III subunit H, transcript variant X2
novel1530_mature	XM_005681502.3	154	-31.36	154	-31.36	18	5358	739	KLF3	GeneID:102190394,Genbank:XM_005681502.3	Kruppel like factor 3, transcript variant X1
novel1530_mature	XM_005681503.3	154	-31.36	154	-31.36	18	5324	705	KLF3	GeneID:102190394,Genbank:XM_005681503.3	Kruppel like factor 3, transcript variant X2
novel1530_mature	XM_005681653.3	154	-33.02	154	-33.02	18	3419	95	CENPC	GeneID:102183497,Genbank:XM_005681653.3	centromere protein C, transcript variant X2
novel1530_mature	XM_005681827.3	308	-63.14	155	-31.59	18	2030	1 211	ENOPH1	GeneID:102174551,Genbank:XM_005681827.3	enolase-phosphatase 1
novel1530_mature	XM_005682102.2	151	-33.59	151	-33.59	18	615	68	UBA52	GeneID:102168620,Genbank:XM_005682102.2	ubiquitin A-52 residue ribosomal protein fusion product 1, transcript variant X2
novel1530_mature	XM_005682388.3	153	-33.34	153	-33.34	18	4767	337	ELAVL3	GeneID:102189852,Genbank:XM_005682388.3	ELAV like RNA binding protein 3, transcript variant X1
novel1530_mature	XM_005682389.3	153	-33.34	153	-33.34	18	4746	337	ELAVL3	GeneID:102189852,Genbank:XM_005682389.3	ELAV like RNA binding protein 3, transcript variant X3
novel1530_mature	XM_005683063.3	162	-33.12	162	-33.12	18	5333	4313	ARAP3	GeneID:102184425,Genbank:XM_005683063.3	ArfGAP with RhoGAP domain, ankyrin repeat and PH domain 3, transcript variant X2
novel1530_mature	XM_005683109.3	153	-30.67	153	-30.67	18	2721	284	PPP2R2B	GeneID:102170971,Genbank:XM_005683109.3	protein phosphatase 2 regulatory subunit Bbeta, transcript variant X4
novel1530_mature	XM_005684074.2	151	-33.72	151	-33.72	18	2581	1259	DNAI1	GeneID:102170421,Genbank:XM_005684074.2	dynein axonemal intermediate chain 1, transcript variant X1
novel1530_mature	XM_005684075.2	151	-33.72	151	-33.72	18	2560	1232	DNAI1	GeneID:102170421,Genbank:XM_005684075.2	dynein axonemal intermediate chain 1, transcript variant X2
novel1530_mature	XM_005685643.3	150	-37.03	150	-37.03	18	1912	167	ABHD12B	GeneID:102187053,Genbank:XM_005685643.3	abhydrolase domain containing 12B
novel1530_mature	XM_005686263.3	153	-32.57	153	-32.57	18	2331	50	ACTR1B	GeneID:102179572,Genbank:XM_005686263.3	ARP1 actin-related protein 1 homolog B, centractin beta, transcript variant X1
novel1530_mature	XM_005686573.3	158	-33.26	158	-33.26	18	4947	1063	TTC7A	GeneID:102171884,Genbank:XM_005686573.3	tetratricopeptide repeat domain 7A, transcript variant X1
novel1530_mature	XM_005686916.2	160	-31.5	160	-31.5	18	1470	1	ABHD1	GeneID:102183971,Genbank:XM_005686916.2	abhydrolase domain containing 1, transcript variant X1
novel1530_mature	XM_005686917.3	160	-31.5	160	-31.5	18	1380	5	ABHD1	GeneID:102183971,Genbank:XM_005686917.3	abhydrolase domain containing 1, transcript variant X2
novel1530_mature	XM_005687184.3	153	-33.34	153	-33.34	18	4216	359	GOLGA2	GeneID:102173199,Genbank:XM_005687184.3	golgin A2, transcript variant X4
novel1530_mature	XM_005687205.3	163	-33.21	163	-33.21	18	4302	1618	ZER1	GeneID:102178180,Genbank:XM_005687205.3	zyg-11 related cell cycle regulator, transcript variant X2
novel1530_mature	XM_005687206.3	163	-33.21	163	-33.21	18	4035	1351	ZER1	GeneID:102178180,Genbank:XM_005687206.3	zyg-11 related cell cycle regulator, transcript variant X3
novel1530_mature	XM_005689491.3	157	-35.41	157	-35.41	18	1270	438	TAGLN	GeneID:102185937,Genbank:XM_005689491.3	transgelin
novel1530_mature	XM_005689996.2	160	-35.48	160	-35.48	18	966	457	LOC102170447	GeneID:102170447,Genbank:XM_005689996.2	olfactory receptor 2AT4-like
novel1530_mature	XM_005691967.3	164	-32.05	164	-32.05	18	2349	1014	SNX20	GeneID:102178757,Genbank:XM_005691967.3	sorting nexin 20
novel1530_mature	XM_005692863.3	160	-34.67	160	-34.67	18	941	132	FAM71E1	GeneID:102189894,Genbank:XM_005692863.3	family with sequence similarity 71 member E1, transcript variant X2
novel1530_mature	XM_005693095.3	163	-31.97	163	-31.97	18	4943	352	SRSF1	GeneID:102183176,Genbank:XM_005693095.3	serine and arginine rich splicing factor 1, transcript variant X1
novel1530_mature	XM_005694821.3	155	-35.17	155	-35.17	18	1721	1486	SLC45A2	GeneID:102179417,Genbank:XM_005694821.3	solute carrier family 45 member 2
novel1530_mature	XM_005695338.3	156	-32.8	156	-32.8	18	3080	316	GOLGA5	GeneID:102168492,Genbank:XM_005695338.3	golgin A5, transcript variant X2
novel1530_mature	XM_005695941.3	163	-33.46	163	-33.46	18	3515	2147	TRAIP	GeneID:102176176,Genbank:XM_005695941.3	TRAF interacting protein
novel1530_mature	XM_005696049.3	156	-30.22	156	-30.22	18	4393	2981	LARS2	GeneID:102182177,Genbank:XM_005696049.3	leucyl-tRNA synthetase 2, mitochondrial, transcript variant X1
novel1530_mature	XM_005696050.3	156	-30.22	156	-30.22	18	3232	2900	LARS2	GeneID:102182177,Genbank:XM_005696050.3	leucyl-tRNA synthetase 2, mitochondrial, transcript variant X2
novel1530_mature	XM_005696330.3	159	-32.05	159	-32.05	18	4178	58	SRF	GeneID:102173700,Genbank:XM_005696330.3	serum response factor
novel1530_mature	XM_005696333.3	167	-32.5	167	-32.5	18	2500	1370	SLC22A7	GeneID:102174519,Genbank:XM_005696333.3	solute carrier family 22 member 7, transcript variant X1
novel1530_mature	XM_005696367.3	160	-36.58	160	-36.58	18	3348	903	RCAN2	GeneID:102183019,Genbank:XM_005696367.3	regulator of calcineurin 2, transcript variant X3
novel1530_mature	XM_005697186.3	159	-31.46	159	-31.46	18	2915	616	SMAD7	GeneID:102190008,Genbank:XM_005697186.3	SMAD family member 7, transcript variant X2
novel1530_mature	XM_005697688.3	160	-31.32	160	-31.32	18	2819	444	MVP	GeneID:102190839,Genbank:XM_005697688.3	major vault protein
novel1530_mature	XM_005697716.3	150	-30.84	150	-30.84	18	2292	486	ORAI3	GeneID:102175544,Genbank:XM_005697716.3	ORAI calcium release-activated calcium modulator 3
novel1530_mature	XM_005698601.3	155	-32.27	155	-32.27	18	11262	10967	MKI67	GeneID:102183289,Genbank:XM_005698601.3	marker of proliferation Ki-67, transcript variant X1
novel1530_mature	XM_005699822.3	164	-35.6	164	-35.6	18	1852	99	ROM1	GeneID:102172241,Genbank:XM_005699822.3	retinal outer segment membrane protein 1
novel1530_mature	XM_005709611.3	164	-33.47	164	-33.47	18	2778	263	LCMT2	GeneID:102180973,Genbank:XM_005709611.3	leucine carboxyl methyltransferase 2
novel1530_mature	XM_013964033.2	158	-33.62	158	-33.62	18	3847	519	CLCN2	GeneID:102183008,Genbank:XM_013964033.2	chloride voltage-gated channel 2, transcript variant X1
novel1530_mature	XM_013964037.2	158	-33.62	158	-33.62	18	3135	519	CLCN2	GeneID:102183008,Genbank:XM_013964037.2	chloride voltage-gated channel 2, transcript variant X3
novel1530_mature	XM_013964506.2	151	-34.81	151	-34.81	18	5936	408	BMPR1B	GeneID:100861211,Genbank:XM_013964506.2	bone morphogenetic protein receptor type 1B, transcript variant X1
novel1530_mature	XM_013964602.2	161	-30.06	161	-30.06	18	4522	409	NSUN7	GeneID:102176210,Genbank:XM_013964602.2	NOP2/Sun RNA methyltransferase family member 7
novel1530_mature	XM_013964761.2	156	-30.6	156	-30.6	18	1671	232	COQ2	GeneID:102187933,Genbank:XM_013964761.2	coenzyme Q2, polyprenyltransferase
novel1530_mature	XM_013965183.2	153	-33.34	153	-33.34	18	4764	337	ELAVL3	GeneID:102189852,Genbank:XM_013965183.2	ELAV like RNA binding protein 3, transcript variant X2
novel1530_mature	XM_013966626.2	151	-30.28	151	-30.28	18	2488	1856	ZDHHC14	GeneID:102179200,Genbank:XM_013966626.2	zinc finger DHHC-type containing 14, transcript variant X2
novel1530_mature	XM_013966776.2	151	-31.18	151	-31.18	18	5800	1336	SMAD3	GeneID:102169293,Genbank:XM_013966776.2	SMAD family member 3, transcript variant X1
novel1530_mature	XM_013967582.2	156	-30.55	156	-30.55	18	3769	1587	ZFP36L2	GeneID:106502606,Genbank:XM_013967582.2	ZFP36 ring finger protein like 2
novel1530_mature	XM_013968474.2	150	-30.73	150	-30.73	18	4349	1921	PFKFB3	GeneID:102170613,Genbank:XM_013968474.2	6-phosphofructo-2-kinase/fructose-2,6-biphosphatase 3, transcript variant X1
novel1530_mature	XM_013969505.2	163	-31.68	163	-31.68	18	3366	891	TMEM25	GeneID:102182893,Genbank:XM_013969505.2	transmembrane protein 25, transcript variant X1
novel1530_mature	XM_013969745.2	160	-34.55	160	-34.55	18	1137	454	LOC102170996	GeneID:102170996,Genbank:XM_013969745.2	olfactory receptor 2AT4-like
novel1530_mature	XM_013969893.2	164	-31.13	164	-31.13	18	3797	239	AGBL2	GeneID:102174497,Genbank:XM_013969893.2	ATP/GTP binding protein like 2, transcript variant X1
novel1530_mature	XM_013969895.2	164	-31.13	164	-31.13	18	3756	239	AGBL2	GeneID:102174497,Genbank:XM_013969895.2	ATP/GTP binding protein like 2, transcript variant X2
novel1530_mature	XM_013969896.2	164	-31.13	164	-31.13	18	3743	239	AGBL2	GeneID:102174497,Genbank:XM_013969896.2	ATP/GTP binding protein like 2, transcript variant X4
novel1530_mature	XM_013970311.2	155	-31.18	155	-31.18	18	2503	1031	B3GALT6	GeneID:102191357,Genbank:XM_013970311.2	beta-1,3-galactosyltransferase 6
novel1530_mature	XM_013970360.2	163	-39.3	163	-39.3	18	10120	138	RASAL2	GeneID:102184177,Genbank:XM_013970360.2	RAS protein activator like 2, transcript variant X4
novel1530_mature	XM_013970362.2	163	-39.3	163	-39.3	18	10099	138	RASAL2	GeneID:102184177,Genbank:XM_013970362.2	RAS protein activator like 2, transcript variant X5
novel1530_mature	XM_013970466.2	156	-31.58	156	-31.58	18	3550	111	TLR2	GeneID:100860747,Genbank:XM_013970466.2	toll like receptor 2, transcript variant X1
novel1530_mature	XM_013970544.2	163	-30.84	163	-30.84	18	7328	2589	FNIP2	GeneID:102188244,Genbank:XM_013970544.2	folliculin interacting protein 2, transcript variant X1
novel1530_mature	XM_013970805.2	151	-35.25	151	-35.25	18	8254	2244	MN1	GeneID:102187517,Genbank:XM_013970805.2	MN1 proto-oncogene, transcriptional regulator, transcript variant X1
novel1530_mature	XM_013970980.2	159	-33.08	159	-33.08	18	2532	180	FOXF1	GeneID:106503089,Genbank:XM_013970980.2	forkhead box F1, transcript variant X2
novel1530_mature	XM_013971186.2	170	-32.91	170	-32.91	18	2051	1232	NFKBID	GeneID:102176548,Genbank:XM_013971186.2	NFKB inhibitor delta, transcript variant X1
novel1530_mature	XM_013971883.2	159	-31.43	159	-31.43	18	4298	1402	ABHD15	GeneID:102170727,Genbank:XM_013971883.2	abhydrolase domain containing 15
novel1530_mature	XM_013973922.2	167	-32.5	167	-32.5	18	2293	1370	SLC22A7	GeneID:102174519,Genbank:XM_013973922.2	solute carrier family 22 member 7, transcript variant X2
novel1530_mature	XM_013974207.2	156	-31.2	156	-31.2	18	3315	836	FOXC1	GeneID:106503522,Genbank:XM_013974207.2	forkhead box C1
novel1530_mature	XM_013974816.2	160	-32.12	160	-32.12	18	4236	112	LOC102174355	GeneID:102174355,Genbank:XM_013974816.2	beta-glucuronidase
novel1530_mature	XM_013974863.2	164	-35.53	164	-35.53	18	5766	486	LOC102181259	GeneID:102181259,Genbank:XM_013974863.2	nuclear envelope pore membrane protein POM 121C
novel1530_mature	XM_013974950.2	160	-31.75	160	-31.75	18	6402	263	ITPRIPL2	GeneID:106503612,Genbank:XM_013974950.2	inositol 1,4,5-trisphosphate receptor interacting protein like 2
novel1530_mature	XM_013975541.2	156	-32.18	156	-32.18	18	4795	554	IRF2BP2	GeneID:102177497,Genbank:XM_013975541.2	interferon regulatory factor 2 binding protein 2, transcript variant X1
novel1530_mature	XM_013975770.2	150	-32.65	150	-32.65	18	1858	484	FAM181B	GeneID:106503716,Genbank:XM_013975770.2	family with sequence similarity 181 member B
novel1530_mature	XM_013976035.2	158	-31.46	158	-31.46	18	2152	1415	STIP1	GeneID:102188564,Genbank:XM_013976035.2	stress induced phosphoprotein 1
novel1530_mature	XM_018038465.1	151	-30.95	151	-30.95	18	5760	1208	OXTR	GeneID:102185124,Genbank:XM_018038465.1	oxytocin receptor, transcript variant X1
novel1530_mature	XM_018038688.1	168	-33.53	168	-33.53	18	8135	7367	DST	GeneID:106503471,Genbank:XM_018038688.1	dystonin, transcript variant X21
novel1530_mature	XM_018038784.1	157	-30.77	157	-30.77	18	9637	7119	DSP	GeneID:102175346,Genbank:XM_018038784.1	desmoplakin, transcript variant X1
novel1530_mature	XM_018038785.1	157	-30.77	157	-30.77	18	7719	5201	DSP	GeneID:102175346,Genbank:XM_018038785.1	desmoplakin, transcript variant X2
novel1530_mature	XM_018038802.1	151	-30.28	151	-30.28	18	3927	996	SLC22A23	GeneID:102178125,Genbank:XM_018038802.1	solute carrier family 22 member 23, transcript variant X1
novel1530_mature	XM_018038803.1	151	-30.28	151	-30.28	18	4871	981	SLC22A23	GeneID:102178125,Genbank:XM_018038803.1	solute carrier family 22 member 23, transcript variant X2
novel1530_mature	XM_018038804.1	151	-30.28	151	-30.28	18	3888	981	SLC22A23	GeneID:102178125,Genbank:XM_018038804.1	solute carrier family 22 member 23, transcript variant X3
novel1530_mature	XM_018039015.1	159	-30.16	159	-30.16	18	4791	430	NEDD9	GeneID:102188001,Genbank:XM_018039015.1	neural precursor cell expressed, developmentally down-regulated 9
novel1530_mature	XM_018039033.1	155	-30.02	155	-30.02	18	1425	45	ECI2	GeneID:102170570,Genbank:XM_018039033.1	enoyl-CoA delta isomerase 2, transcript variant X2
novel1530_mature	XM_018039034.1	155	-30.02	155	-30.02	18	1421	10	ECI2	GeneID:102170570,Genbank:XM_018039034.1	enoyl-CoA delta isomerase 2, transcript variant X3
novel1530_mature	XM_018039035.1	155	-30.02	155	-30.02	18	1344	45	ECI2	GeneID:102170570,Genbank:XM_018039035.1	enoyl-CoA delta isomerase 2, transcript variant X4
novel1530_mature	XM_018039036.1	155	-30.02	155	-30.02	18	1348	18	ECI2	GeneID:102170570,Genbank:XM_018039036.1	enoyl-CoA delta isomerase 2, transcript variant X5
novel1530_mature	XM_018039039.1	155	-30.02	155	-30.02	18	1469	5	ECI2	GeneID:102170570,Genbank:XM_018039039.1	enoyl-CoA delta isomerase 2, transcript variant X8
novel1530_mature	XM_018039040.1	155	-30.02	155	-30.02	18	1483	29	ECI2	GeneID:102170570,Genbank:XM_018039040.1	enoyl-CoA delta isomerase 2, transcript variant X9
novel1530_mature	XM_018039066.1	151	-30.59	151	-30.59	18	2704	512	LEMD2	GeneID:102171109,Genbank:XM_018039066.1	LEM domain containing 2
novel1530_mature	XM_018039084.1	160	-36.58	160	-36.58	18	3950	1505	RCAN2	GeneID:102183019,Genbank:XM_018039084.1	regulator of calcineurin 2, transcript variant X1
novel1530_mature	XM_018039085.1	160	-36.58	160	-36.58	18	3171	726	RCAN2	GeneID:102183019,Genbank:XM_018039085.1	regulator of calcineurin 2, transcript variant X2
novel1530_mature	XM_018039088.1	150	-33.02	150	-33.02	18	4836	2955	TRERF1	GeneID:102176084,Genbank:XM_018039088.1	transcriptional regulating factor 1, transcript variant X1
novel1530_mature	XM_018039089.1	150	-33.02	150	-33.02	18	4788	2907	TRERF1	GeneID:102176084,Genbank:XM_018039089.1	transcriptional regulating factor 1, transcript variant X2
novel1530_mature	XM_018039090.1	150	-33.02	150	-33.02	18	4646	2765	TRERF1	GeneID:102176084,Genbank:XM_018039090.1	transcriptional regulating factor 1, transcript variant X3
novel1530_mature	XM_018039091.1	150	-33.02	150	-33.02	18	4800	2955	TRERF1	GeneID:102176084,Genbank:XM_018039091.1	transcriptional regulating factor 1, transcript variant X4
novel1530_mature	XM_018039092.1	150	-33.02	150	-33.02	18	4590	2709	TRERF1	GeneID:102176084,Genbank:XM_018039092.1	transcriptional regulating factor 1, transcript variant X5
novel1530_mature	XM_018039093.1	150	-33.02	150	-33.02	18	4554	2709	TRERF1	GeneID:102176084,Genbank:XM_018039093.1	transcriptional regulating factor 1, transcript variant X6
novel1530_mature	XM_018039094.1	150	-33.02	150	-33.02	18	4860	3015	TRERF1	GeneID:102176084,Genbank:XM_018039094.1	transcriptional regulating factor 1, transcript variant X7
novel1530_mature	XM_018039130.1	164	-35.53	164	-35.53	18	3275	1872	CDYL	GeneID:102170012,Genbank:XM_018039130.1	chromodomain Y-like
novel1530_mature	XM_018039401.1	150	-30.9	150	-30.9	18	5886	1722	MEF2D	GeneID:102174260,Genbank:XM_018039401.1	myocyte enhancer factor 2D, transcript variant X1
novel1530_mature	XM_018039411.1	150	-30.9	150	-30.9	18	5886	1722	MEF2D	GeneID:102174260,Genbank:XM_018039411.1	myocyte enhancer factor 2D, transcript variant X2
novel1530_mature	XM_018039417.1	150	-30.9	150	-30.9	18	5864	1700	MEF2D	GeneID:102174260,Genbank:XM_018039417.1	myocyte enhancer factor 2D, transcript variant X3
novel1530_mature	XM_018039422.1	150	-30.9	150	-30.9	18	5864	1700	MEF2D	GeneID:102174260,Genbank:XM_018039422.1	myocyte enhancer factor 2D, transcript variant X4
novel1530_mature	XM_018039562.1	160	-30.96	160	-30.96	18	6037	5572	MYO5B	GeneID:102168225,Genbank:XM_018039562.1	myosin VB, transcript variant X1
novel1530_mature	XM_018039563.1	160	-30.96	160	-30.96	18	5959	5494	MYO5B	GeneID:102168225,Genbank:XM_018039563.1	myosin VB, transcript variant X2
novel1530_mature	XM_018039564.1	160	-30.96	160	-30.96	18	5410	4945	MYO5B	GeneID:102168225,Genbank:XM_018039564.1	myosin VB, transcript variant X3
novel1530_mature	XM_018039639.1	154	-30.16	154	-30.16	18	5467	1549	FHOD3	GeneID:102183840,Genbank:XM_018039639.1	formin homology 2 domain containing 3, transcript variant X1
novel1530_mature	XM_018039656.1	159	-31.46	159	-31.46	18	2913	617	SMAD7	GeneID:102190008,Genbank:XM_018039656.1	SMAD family member 7, transcript variant X1
novel1530_mature	XM_018039702.1	156	-30.66	156	-30.66	18	1964	837	LOC108633807	GeneID:108633807,Genbank:XM_018039702.1	D-2-hydroxyglutarate dehydrogenase, mitochondrial, transcript variant X1
novel1530_mature	XM_018039705.1	156	-30.66	156	-30.66	18	1701	574	LOC108633807	GeneID:108633807,Genbank:XM_018039705.1	D-2-hydroxyglutarate dehydrogenase, mitochondrial, transcript variant X2
novel1530_mature	XM_018039709.1	156	-30.66	156	-30.66	18	2025	898	LOC108633807	GeneID:108633807,Genbank:XM_018039709.1	D-2-hydroxyglutarate dehydrogenase, mitochondrial, transcript variant X3
novel1530_mature	XM_018039713.1	156	-30.66	156	-30.66	18	1685	558	LOC108633807	GeneID:108633807,Genbank:XM_018039713.1	D-2-hydroxyglutarate dehydrogenase, mitochondrial, transcript variant X4
novel1530_mature	XM_018039720.1	156	-30.66	156	-30.66	18	1797	670	LOC108633807	GeneID:108633807,Genbank:XM_018039720.1	D-2-hydroxyglutarate dehydrogenase, mitochondrial, transcript variant X5
novel1530_mature	XM_018039848.1	155	-33.2	155	-33.2	18	1048	677	NPW	GeneID:108633840,Genbank:XM_018039848.1	neuropeptide W
novel1530_mature	XM_018039966.1	155	-31.32	155	-31.32	18	2452	12	RAB40C	GeneID:100861060,Genbank:XM_018039966.1	RAB40C, member RAS oncogene family, transcript variant X4
novel1530_mature	XM_018039982.1	164	-32.93	164	-32.93	18	4035	2149	OTOA	GeneID:102182468,Genbank:XM_018039982.1	otoancorin, transcript variant X1
novel1530_mature	XM_018039983.1	164	-32.93	164	-32.93	18	3999	2113	OTOA	GeneID:102182468,Genbank:XM_018039983.1	otoancorin, transcript variant X2
novel1530_mature	XM_018040103.1	154	-30.5	154	-30.5	18	14177	1000	PKD1	GeneID:102170931,Genbank:XM_018040103.1	polycystin 1, transient receptor potential channel interacting, transcript variant X1
novel1530_mature	XM_018040104.1	154	-30.5	154	-30.5	18	12912	815	PKD1	GeneID:102170931,Genbank:XM_018040104.1	polycystin 1, transient receptor potential channel interacting, transcript variant X2
novel1530_mature	XM_018040178.1	156	-31.23	156	-31.23	18	2942	363	SH2B1	GeneID:102188012,Genbank:XM_018040178.1	SH2B adaptor protein 1, transcript variant X1
novel1530_mature	XM_018040179.1	156	-31.23	156	-31.23	18	3071	492	SH2B1	GeneID:102188012,Genbank:XM_018040179.1	SH2B adaptor protein 1, transcript variant X2
novel1530_mature	XM_018040180.1	156	-31.23	156	-31.23	18	4374	2101	SH2B1	GeneID:102188012,Genbank:XM_018040180.1	SH2B adaptor protein 1, transcript variant X3
novel1530_mature	XM_018040181.1	156	-31.23	156	-31.23	18	4779	2100	SH2B1	GeneID:102188012,Genbank:XM_018040181.1	SH2B adaptor protein 1, transcript variant X4
novel1530_mature	XM_018040183.1	156	-31.23	156	-31.23	18	3042	363	SH2B1	GeneID:102188012,Genbank:XM_018040183.1	SH2B adaptor protein 1, transcript variant X5
novel1530_mature	XM_018040197.1	164	-30.58	164	-30.58	18	4041	3102	PER2	GeneID:102178971,Genbank:XM_018040197.1	period circadian clock 2, transcript variant X1
novel1530_mature	XM_018040207.1	164	-30.58	164	-30.58	18	5856	2937	PER2	GeneID:102178971,Genbank:XM_018040207.1	period circadian clock 2, transcript variant X2
novel1530_mature	XM_018040284.1	158	-32.05	158	-32.05	18	3439	492	SNX8	GeneID:102170017,Genbank:XM_018040284.1	sorting nexin 8, transcript variant X1
novel1530_mature	XM_018040285.1	158	-32.05	158	-32.05	18	3436	492	SNX8	GeneID:102170017,Genbank:XM_018040285.1	sorting nexin 8, transcript variant X2
novel1530_mature	XM_018040287.1	156	-30.01	156	-30.01	18	3523	159	TBC1D10B	GeneID:102191012,Genbank:XM_018040287.1	TBC1 domain family member 10B
novel1530_mature	XM_018040365.1	154	-31.1	154	-31.1	18	2304	2025	KCTD5	GeneID:102174263,Genbank:XM_018040365.1	potassium channel tetramerization domain containing 5, transcript variant X3
novel1530_mature	XM_018040366.1	154	-31.1	154	-31.1	18	2243	1964	KCTD5	GeneID:102174263,Genbank:XM_018040366.1	potassium channel tetramerization domain containing 5, transcript variant X4
novel1530_mature	XM_018040393.1	156	-31.36	156	-31.36	18	2928	2358	LOC102184306	GeneID:102184306,Genbank:XM_018040393.1	ras GTPase-activating protein 4, transcript variant X1
novel1530_mature	XM_018040435.1	151	-30.43	151	-30.43	18	2287	141	RAC1	GeneID:102173438,Genbank:XM_018040435.1	ras-related C3 botulinum toxin substrate 1 (rho family, small GTP binding protein Rac1), transcript variant X1
novel1530_mature	XM_018040436.1	151	-30.43	151	-30.43	18	2346	142	RAC1	GeneID:102173438,Genbank:XM_018040436.1	ras-related C3 botulinum toxin substrate 1 (rho family, small GTP binding protein Rac1), transcript variant X2
novel1530_mature	XM_018040536.1	160	-32.31	160	-32.31	18	2432	885	FAM234A	GeneID:102169239,Genbank:XM_018040536.1	family with sequence similarity 234 member A, transcript variant X1
novel1530_mature	XM_018040537.1	160	-32.31	160	-32.31	18	2489	942	FAM234A	GeneID:102169239,Genbank:XM_018040537.1	family with sequence similarity 234 member A, transcript variant X2
novel1530_mature	XM_018040538.1	160	-32.31	160	-32.31	18	2802	1255	FAM234A	GeneID:102169239,Genbank:XM_018040538.1	family with sequence similarity 234 member A, transcript variant X3
novel1530_mature	XM_018040539.1	160	-32.31	160	-32.31	18	2431	884	FAM234A	GeneID:102169239,Genbank:XM_018040539.1	family with sequence similarity 234 member A, transcript variant X4
novel1530_mature	XM_018040569.1	159	-36.48	159	-36.48	18	3059	347	SOX8	GeneID:102176754,Genbank:XM_018040569.1	SRY-box 8
novel1530_mature	XM_018040624.1	164	-39.18	164	-39.18	18	4487	156	KCTD7	GeneID:108633896,Genbank:XM_018040624.1	potassium channel tetramerization domain containing 7
novel1530_mature	XM_018040679.1	164	-33.06	164	-33.06	18	4564	1742	PDGFA	GeneID:102174268,Genbank:XM_018040679.1	platelet derived growth factor subunit A, transcript variant X1
novel1530_mature	XM_018040809.1	317	-65.5	159	-33.23	18	9257	1802 4423	CAPN15	GeneID:102171751,Genbank:XM_018040809.1	calpain 15, transcript variant X1
novel1530_mature	XM_018040810.1	158	-33.23	158	-33.23	18	5248	414	CAPN15	GeneID:102171751,Genbank:XM_018040810.1	calpain 15, transcript variant X2
novel1530_mature	XM_018040811.1	317	-65.5	159	-33.23	18	9113	1802 4423	CAPN15	GeneID:102171751,Genbank:XM_018040811.1	calpain 15, transcript variant X3
novel1530_mature	XM_018040812.1	317	-65.5	159	-33.23	18	9253	1802 4423	CAPN15	GeneID:102171751,Genbank:XM_018040812.1	calpain 15, transcript variant X4
novel1530_mature	XM_018040895.1	164	-35.27	164	-35.27	18	2176	1734	PKMYT1	GeneID:102176487,Genbank:XM_018040895.1	protein kinase, membrane associated tyrosine/threonine 1, transcript variant X1
novel1530_mature	XM_018040896.1	164	-35.27	164	-35.27	18	2096	1654	PKMYT1	GeneID:102176487,Genbank:XM_018040896.1	protein kinase, membrane associated tyrosine/threonine 1, transcript variant X2
novel1530_mature	XM_018040897.1	164	-35.27	164	-35.27	18	2059	1617	PKMYT1	GeneID:102176487,Genbank:XM_018040897.1	protein kinase, membrane associated tyrosine/threonine 1, transcript variant X3
novel1530_mature	XM_018040898.1	164	-35.27	164	-35.27	18	2092	1650	PKMYT1	GeneID:102176487,Genbank:XM_018040898.1	protein kinase, membrane associated tyrosine/threonine 1, transcript variant X4
novel1530_mature	XM_018040965.1	155	-34.78	155	-34.78	18	3344	2257	LIMK1	GeneID:102177680,Genbank:XM_018040965.1	LIM domain kinase 1
novel1530_mature	XM_018041020.1	168	-32.53	168	-32.53	18	2721	2664	NYAP1	GeneID:102190094,Genbank:XM_018041020.1	neuronal tyrosine phosphorylated phosphoinositide-3-kinase adaptor 1, transcript variant X1
novel1530_mature	XM_018041021.1	168	-32.53	168	-32.53	18	2778	2721	NYAP1	GeneID:102190094,Genbank:XM_018041021.1	neuronal tyrosine phosphorylated phosphoinositide-3-kinase adaptor 1, transcript variant X2
novel1530_mature	XM_018041022.1	168	-32.53	168	-32.53	18	3308	2472	NYAP1	GeneID:102190094,Genbank:XM_018041022.1	neuronal tyrosine phosphorylated phosphoinositide-3-kinase adaptor 1, transcript variant X3
novel1530_mature	XM_018041044.1	151	-30.78	151	-30.78	18	2785	181	TMEM130	GeneID:102170934,Genbank:XM_018041044.1	transmembrane protein 130, transcript variant X1
novel1530_mature	XM_018041045.1	151	-30.78	151	-30.78	18	2749	181	TMEM130	GeneID:102170934,Genbank:XM_018041045.1	transmembrane protein 130, transcript variant X2
novel1530_mature	XM_018041177.1	151	-32.67	151	-32.67	18	4208	1088	FAM196A	GeneID:108634019,Genbank:XM_018041177.1	family with sequence similarity 196 member A, transcript variant X1
novel1530_mature	XM_018041178.1	151	-32.67	151	-32.67	18	4031	911	FAM196A	GeneID:108634019,Genbank:XM_018041178.1	family with sequence similarity 196 member A, transcript variant X2
novel1530_mature	XM_018041248.1	155	-36.98	155	-36.98	18	1633	1265	UROS	GeneID:102181751,Genbank:XM_018041248.1	uroporphyrinogen III synthase, transcript variant X1
novel1530_mature	XM_018041249.1	155	-36.98	155	-36.98	18	1637	1275	UROS	GeneID:102181751,Genbank:XM_018041249.1	uroporphyrinogen III synthase, transcript variant X2
novel1530_mature	XM_018041250.1	155	-36.98	155	-36.98	18	1656	1294	UROS	GeneID:102181751,Genbank:XM_018041250.1	uroporphyrinogen III synthase, transcript variant X3
novel1530_mature	XM_018041251.1	155	-36.98	155	-36.98	18	1402	1040	UROS	GeneID:102181751,Genbank:XM_018041251.1	uroporphyrinogen III synthase, transcript variant X4
novel1530_mature	XM_018041292.1	155	-30.38	155	-30.38	18	5156	251	MGEA5	GeneID:102179540,Genbank:XM_018041292.1	meningioma expressed antigen 5 (hyaluronidase)
novel1530_mature	XM_018041458.1	155	-32.27	155	-32.27	18	11185	10890	MKI67	GeneID:102183289,Genbank:XM_018041458.1	marker of proliferation Ki-67, transcript variant X2
novel1530_mature	XM_018041459.1	155	-32.27	155	-32.27	18	11259	10964	MKI67	GeneID:102183289,Genbank:XM_018041459.1	marker of proliferation Ki-67, transcript variant X3
novel1530_mature	XM_018041676.1	168	-37.51	168	-37.51	18	6673	833	KNDC1	GeneID:106501886,Genbank:XM_018041676.1	kinase non-catalytic C-lobe domain containing 1, transcript variant X1
novel1530_mature	XM_018041677.1	168	-37.51	168	-37.51	18	6649	833	KNDC1	GeneID:106501886,Genbank:XM_018041677.1	kinase non-catalytic C-lobe domain containing 1, transcript variant X2
novel1530_mature	XM_018041758.1	154	-34.22	154	-34.22	18	972	314	LOC108634066	GeneID:108634066,Genbank:XM_018041758.1	skin secretory protein xP2-like
novel1530_mature	XM_018041952.1	167	-32.09	167	-32.09	18	5718	151	MFHAS1	GeneID:102173637,Genbank:XM_018041952.1	malignant fibrous histiocytoma amplified sequence 1, transcript variant X1
novel1530_mature	XM_018041953.1	167	-32.09	167	-32.09	18	3379	151	MFHAS1	GeneID:102173637,Genbank:XM_018041953.1	malignant fibrous histiocytoma amplified sequence 1, transcript variant X3
novel1530_mature	XM_018041954.1	167	-32.09	167	-32.09	18	3498	151	MFHAS1	GeneID:102173637,Genbank:XM_018041954.1	malignant fibrous histiocytoma amplified sequence 1, transcript variant X4
novel1530_mature	XM_018042010.1	150	-30.03	150	-30.03	18	6980	1066	KBTBD11	GeneID:108634090,Genbank:XM_018042010.1	kelch repeat and BTB domain containing 11, transcript variant X1
novel1530_mature	XM_018042011.1	150	-30.03	150	-30.03	18	7087	1173	KBTBD11	GeneID:108634090,Genbank:XM_018042011.1	kelch repeat and BTB domain containing 11, transcript variant X2
novel1530_mature	XM_018042121.1	159	-33.82	159	-33.82	18	3309	505	ZNF703	GeneID:108634095,Genbank:XM_018042121.1	zinc finger protein 703
novel1530_mature	XM_018042151.1	151	-32.19	151	-32.19	18	3459	566	PABPC4	GeneID:102168232,Genbank:XM_018042151.1	poly(A) binding protein cytoplasmic 4, transcript variant X1
novel1530_mature	XM_018042154.1	151	-32.19	151	-32.19	18	3411	566	PABPC4	GeneID:102168232,Genbank:XM_018042154.1	poly(A) binding protein cytoplasmic 4, transcript variant X2
novel1530_mature	XM_018042161.1	151	-32.19	151	-32.19	18	3324	566	PABPC4	GeneID:102168232,Genbank:XM_018042161.1	poly(A) binding protein cytoplasmic 4, transcript variant X4
novel1530_mature	XM_018042245.1	159	-31.51	159	-31.51	18	6203	261	ZSWIM8	GeneID:102187649,Genbank:XM_018042245.1	zinc finger SWIM-type containing 8, transcript variant X1
novel1530_mature	XM_018042246.1	159	-31.51	159	-31.51	18	6178	260	ZSWIM8	GeneID:102187649,Genbank:XM_018042246.1	zinc finger SWIM-type containing 8, transcript variant X2
novel1530_mature	XM_018042247.1	159	-31.51	159	-31.51	18	6114	264	ZSWIM8	GeneID:102187649,Genbank:XM_018042247.1	zinc finger SWIM-type containing 8, transcript variant X3
novel1530_mature	XM_018042454.1	156	-32.18	156	-32.18	18	4749	556	IRF2BP2	GeneID:102177497,Genbank:XM_018042454.1	interferon regulatory factor 2 binding protein 2, transcript variant X2
novel1530_mature	XM_018042486.1	150	-31.12	150	-31.12	18	4132	2213	KCNQ4	GeneID:102185975,Genbank:XM_018042486.1	potassium voltage-gated channel subfamily Q member 4
novel1530_mature	XM_018042511.1	156	-30.25	156	-30.25	18	2858	452	ARHGAP22	GeneID:102180376,Genbank:XM_018042511.1	Rho GTPase activating protein 22, transcript variant X1
novel1530_mature	XM_018042512.1	156	-30.25	156	-30.25	18	2833	427	ARHGAP22	GeneID:102180376,Genbank:XM_018042512.1	Rho GTPase activating protein 22, transcript variant X2
novel1530_mature	XM_018042513.1	156	-30.25	156	-30.25	18	2809	451	ARHGAP22	GeneID:102180376,Genbank:XM_018042513.1	Rho GTPase activating protein 22, transcript variant X3
novel1530_mature	XM_018042514.1	156	-30.25	156	-30.25	18	2785	427	ARHGAP22	GeneID:102180376,Genbank:XM_018042514.1	Rho GTPase activating protein 22, transcript variant X4
novel1530_mature	XM_018042651.1	159	-33.27	159	-33.27	18	2858	1798	TRIM67	GeneID:102188467,Genbank:XM_018042651.1	tripartite motif containing 67
novel1530_mature	XM_018042812.1	151	-31.76	151	-31.76	18	3991	1973	TIE1	GeneID:102181558,Genbank:XM_018042812.1	tyrosine kinase with immunoglobulin like and EGF like domains 1, transcript variant X1
novel1530_mature	XM_018042891.1	153	-31.5	153	-31.5	18	2762	1991	MEN1	GeneID:102184226,Genbank:XM_018042891.1	menin 1, transcript variant X1
novel1530_mature	XM_018042892.1	153	-31.5	153	-31.5	18	2751	1972	MEN1	GeneID:102184226,Genbank:XM_018042892.1	menin 1, transcript variant X2
novel1530_mature	XM_018042911.1	164	-30.01	164	-30.01	18	1599	713	RPS6KB2	GeneID:102182675,Genbank:XM_018042911.1	ribosomal protein S6 kinase B2, transcript variant X1
novel1530_mature	XM_018042912.1	164	-30.01	164	-30.01	18	1780	894	RPS6KB2	GeneID:102182675,Genbank:XM_018042912.1	ribosomal protein S6 kinase B2, transcript variant X2
novel1530_mature	XM_018042917.1	168	-35.49	168	-35.49	18	1131	460	MTNR1B	GeneID:102176302,Genbank:XM_018042917.1	melatonin receptor 1B
novel1530_mature	XM_018043153.1	157	-33.48	157	-33.48	18	10685	7380	NAV2	GeneID:102185718,Genbank:XM_018043153.1	neuron navigator 2, transcript variant X1
novel1530_mature	XM_018043154.1	157	-33.48	157	-33.48	18	7683	7371	NAV2	GeneID:102185718,Genbank:XM_018043154.1	neuron navigator 2, transcript variant X2
novel1530_mature	XM_018043155.1	157	-33.48	157	-33.48	18	7947	7687	NAV2	GeneID:102185718,Genbank:XM_018043155.1	neuron navigator 2, transcript variant X3
novel1530_mature	XM_018043156.1	157	-33.48	157	-33.48	18	7938	7678	NAV2	GeneID:102185718,Genbank:XM_018043156.1	neuron navigator 2, transcript variant X4
novel1530_mature	XM_018043157.1	157	-33.48	157	-33.48	18	8451	8139	NAV2	GeneID:102185718,Genbank:XM_018043157.1	neuron navigator 2, transcript variant X5
novel1530_mature	XM_018043158.1	157	-33.48	157	-33.48	18	8441	8129	NAV2	GeneID:102185718,Genbank:XM_018043158.1	neuron navigator 2, transcript variant X6
novel1530_mature	XM_018043159.1	157	-33.48	157	-33.48	18	4845	4533	NAV2	GeneID:102185718,Genbank:XM_018043159.1	neuron navigator 2, transcript variant X7
novel1530_mature	XM_018043301.1	156	-30.69	156	-30.69	18	4432	74	DUSP8	GeneID:102178150,Genbank:XM_018043301.1	dual specificity phosphatase 8
novel1530_mature	XM_018043335.1	168	-35.67	168	-35.67	18	3350	1166	EHD1	GeneID:102169361,Genbank:XM_018043335.1	EH domain containing 1
novel1530_mature	XM_018043384.1	162	-32.53	162	-32.53	18	2850	1144	RELA	GeneID:102174096,Genbank:XM_018043384.1	RELA proto-oncogene, NF-kB subunit
novel1530_mature	XM_018043500.1	163	-34.64	163	-34.64	18	3233	482	CD6	GeneID:102177694,Genbank:XM_018043500.1	CD6 molecule, transcript variant X1
novel1530_mature	XM_018043501.1	163	-34.64	163	-34.64	18	3230	482	CD6	GeneID:102177694,Genbank:XM_018043501.1	CD6 molecule, transcript variant X2
novel1530_mature	XM_018043502.1	163	-34.64	163	-34.64	18	3218	482	CD6	GeneID:102177694,Genbank:XM_018043502.1	CD6 molecule, transcript variant X3
novel1530_mature	XM_018043503.1	163	-34.64	163	-34.64	18	3215	482	CD6	GeneID:102177694,Genbank:XM_018043503.1	CD6 molecule, transcript variant X4
novel1530_mature	XM_018043504.1	163	-34.64	163	-34.64	18	3110	482	CD6	GeneID:102177694,Genbank:XM_018043504.1	CD6 molecule, transcript variant X5
novel1530_mature	XM_018043505.1	163	-34.64	163	-34.64	18	2930	482	CD6	GeneID:102177694,Genbank:XM_018043505.1	CD6 molecule, transcript variant X6
novel1530_mature	XM_018043567.1	152	-31.11	152	-31.11	18	3212	610	PTPN5	GeneID:102186279,Genbank:XM_018043567.1	protein tyrosine phosphatase, non-receptor type 5, transcript variant X1
novel1530_mature	XM_018043568.1	152	-31.11	152	-31.11	18	3206	610	PTPN5	GeneID:102186279,Genbank:XM_018043568.1	protein tyrosine phosphatase, non-receptor type 5, transcript variant X2
novel1530_mature	XM_018043918.1	160	-30.54	160	-30.54	18	3624	1326	FOXE3	GeneID:108634343,Genbank:XM_018043918.1	forkhead box E3
novel1530_mature	XM_018045790.1	163	-32.77	163	-32.77	18	1819	294	F3	GeneID:102178131,Genbank:XM_018045790.1	coagulation factor III, tissue factor, transcript variant X1
novel1530_mature	XM_018045796.1	152	-31.92	152	-31.92	18	6706	228	LOC102173333	GeneID:102173333,Genbank:XM_018045796.1	kalirin, transcript variant X1
novel1530_mature	XM_018045804.1	152	-31.92	152	-31.92	18	6679	228	LOC102173333	GeneID:102173333,Genbank:XM_018045804.1	kalirin, transcript variant X2
novel1530_mature	XM_018045808.1	152	-31.92	152	-31.92	18	6667	228	LOC102173333	GeneID:102173333,Genbank:XM_018045808.1	kalirin, transcript variant X3
novel1530_mature	XM_018045812.1	152	-31.92	152	-31.92	18	6640	228	LOC102173333	GeneID:102173333,Genbank:XM_018045812.1	kalirin, transcript variant X4
novel1530_mature	XM_018045817.1	152	-31.92	152	-31.92	18	5014	228	LOC102173333	GeneID:102173333,Genbank:XM_018045817.1	kalirin, transcript variant X5
novel1530_mature	XM_018045846.1	160	-31.58	160	-31.58	18	4589	459	WDR47	GeneID:102172402,Genbank:XM_018045846.1	WD repeat domain 47, transcript variant X1
novel1530_mature	XM_018045847.1	160	-31.58	160	-31.58	18	4370	246	WDR47	GeneID:102172402,Genbank:XM_018045847.1	WD repeat domain 47, transcript variant X2
novel1530_mature	XM_018045848.1	160	-31.58	160	-31.58	18	4357	248	WDR47	GeneID:102172402,Genbank:XM_018045848.1	WD repeat domain 47, transcript variant X3
novel1530_mature	XM_018045849.1	160	-31.58	160	-31.58	18	4344	241	WDR47	GeneID:102172402,Genbank:XM_018045849.1	WD repeat domain 47, transcript variant X4
novel1530_mature	XM_018045981.1	160	-33.84	160	-33.84	18	5632	608	ZNF697	GeneID:102178410,Genbank:XM_018045981.1	zinc finger protein 697, transcript variant X1
novel1530_mature	XM_018045982.1	160	-33.84	160	-33.84	18	5107	83	ZNF697	GeneID:102178410,Genbank:XM_018045982.1	zinc finger protein 697, transcript variant X2
novel1530_mature	XM_018046471.1	159	-32.45	159	-32.45	18	6193	3716	KIF1A	GeneID:106501996,Genbank:XM_018046471.1	kinesin family member 1A
novel1530_mature	XM_018046760.1	154	-30.02	154	-30.02	18	2188	201	OLIG1	GeneID:108635819,Genbank:XM_018046760.1	oligodendrocyte transcription factor 1
novel1530_mature	XM_018046800.1	160	-35.23	160	-35.23	18	6464	3054	KRBA1	GeneID:102169256,Genbank:XM_018046800.1	KRAB-A domain containing 1, transcript variant X1
novel1530_mature	XM_018046801.1	160	-35.23	160	-35.23	18	6461	3051	KRBA1	GeneID:102169256,Genbank:XM_018046801.1	KRAB-A domain containing 1, transcript variant X2
novel1530_mature	XM_018046802.1	160	-35.23	160	-35.23	18	6446	3036	KRBA1	GeneID:102169256,Genbank:XM_018046802.1	KRAB-A domain containing 1, transcript variant X3
novel1530_mature	XM_018046803.1	160	-35.23	160	-35.23	18	6413	3003	KRBA1	GeneID:102169256,Genbank:XM_018046803.1	KRAB-A domain containing 1, transcript variant X4
novel1530_mature	XM_018046804.1	160	-35.23	160	-35.23	18	6379	2969	KRBA1	GeneID:102169256,Genbank:XM_018046804.1	KRAB-A domain containing 1, transcript variant X5
novel1530_mature	XM_018046818.1	154	-30.02	154	-30.02	18	2802	1405	ZNF786	GeneID:102190661,Genbank:XM_018046818.1	zinc finger protein 786, transcript variant X1
novel1530_mature	XM_018046819.1	154	-30.02	154	-30.02	18	2702	1305	ZNF786	GeneID:102190661,Genbank:XM_018046819.1	zinc finger protein 786, transcript variant X2
novel1530_mature	XM_018047232.1	153	-34.29	153	-34.29	18	5046	164	NAMPT	GeneID:102173810,Genbank:XM_018047232.1	nicotinamide phosphoribosyltransferase
novel1530_mature	XM_018047478.1	156	-32.15	156	-32.15	18	2969	597	NOBOX	GeneID:102189550,Genbank:XM_018047478.1	NOBOX oogenesis homeobox
novel1530_mature	XM_018047540.1	159	-33.09	159	-33.09	18	4445	1	MFN1	GeneID:102191461,Genbank:XM_018047540.1	mitofusin 1
novel1530_mature	XM_018047722.1	154	-30.87	154	-30.87	18	1941	1359	EVA1C	GeneID:102168484,Genbank:XM_018047722.1	eva-1 homolog C, transcript variant X1
novel1530_mature	XM_018047762.1	151	-30.59	151	-30.59	18	4702	51	CSRNP2	GeneID:102189551,Genbank:XM_018047762.1	cysteine and serine rich nuclear protein 2, transcript variant X2
novel1530_mature	XM_018047763.1	151	-30.59	151	-30.59	18	4522	51	CSRNP2	GeneID:102189551,Genbank:XM_018047763.1	cysteine and serine rich nuclear protein 2, transcript variant X3
novel1530_mature	XM_018047783.1	154	-30.87	154	-30.87	18	1596	1028	EVA1C	GeneID:102168484,Genbank:XM_018047783.1	eva-1 homolog C, transcript variant X2
novel1530_mature	XM_018047840.1	164	-33.54	164	-33.54	18	2062	304	PRPH	GeneID:102191212,Genbank:XM_018047840.1	peripherin, transcript variant X1
novel1530_mature	XM_018047841.1	164	-33.54	164	-33.54	18	2054	304	PRPH	GeneID:102191212,Genbank:XM_018047841.1	peripherin, transcript variant X2
novel1530_mature	XM_018047847.1	155	-30.95	155	-30.95	18	21331	1518	KMT2D	GeneID:102168698,Genbank:XM_018047847.1	lysine methyltransferase 2D
novel1530_mature	XM_018047978.1	156	-33.02	156	-33.02	18	3211	779	IRAK3	GeneID:102178333,Genbank:XM_018047978.1	interleukin 1 receptor associated kinase 3
novel1530_mature	XM_018048025.1	152	-32.41	152	-32.41	18	2535	802	ARHGAP9	GeneID:102188476,Genbank:XM_018048025.1	Rho GTPase activating protein 9, transcript variant X1
novel1530_mature	XM_018048026.1	152	-32.41	152	-32.41	18	1841	108	ARHGAP9	GeneID:102188476,Genbank:XM_018048026.1	Rho GTPase activating protein 9, transcript variant X2
novel1530_mature	XM_018048193.1	155	-31.13	155	-31.13	18	3866	2561	TXNRD1	GeneID:102182855,Genbank:XM_018048193.1	thioredoxin reductase 1, transcript variant X2
novel1530_mature	XM_018048207.1	154	-31.08	154	-31.08	18	1338	205	C5H12orf75	GeneID:102190493,Genbank:XM_018048207.1	chromosome 5 C12orf75 homolog, transcript variant X1
novel1530_mature	XM_018048208.1	154	-31.08	154	-31.08	18	1367	205	C5H12orf75	GeneID:102190493,Genbank:XM_018048208.1	chromosome 5 C12orf75 homolog, transcript variant X2
novel1530_mature	XM_018048209.1	154	-31.08	154	-31.08	18	1372	205	C5H12orf75	GeneID:102190493,Genbank:XM_018048209.1	chromosome 5 C12orf75 homolog, transcript variant X4
novel1530_mature	XM_018048454.1	153	-32.21	153	-32.21	18	1876	927	SHOX2	GeneID:102178213,Genbank:XM_018048454.1	short stature homeobox 2, transcript variant X1
novel1530_mature	XM_018048461.1	153	-32.21	153	-32.21	18	1840	891	SHOX2	GeneID:102178213,Genbank:XM_018048461.1	short stature homeobox 2, transcript variant X2
novel1530_mature	XM_018048463.1	153	-32.21	153	-32.21	18	1957	1008	SHOX2	GeneID:102178213,Genbank:XM_018048463.1	short stature homeobox 2, transcript variant X3
novel1530_mature	XM_018048544.1	159	-35.17	159	-35.17	18	4388	2254	ATN1	GeneID:102187302,Genbank:XM_018048544.1	atrophin 1, transcript variant X1
novel1530_mature	XM_018048545.1	159	-35.17	159	-35.17	18	6242	4108	ATN1	GeneID:102187302,Genbank:XM_018048545.1	atrophin 1, transcript variant X2
novel1530_mature	XM_018048546.1	159	-35.17	159	-35.17	18	4262	2128	ATN1	GeneID:102187302,Genbank:XM_018048546.1	atrophin 1, transcript variant X3
novel1530_mature	XM_018048547.1	159	-35.17	159	-35.17	18	4385	2251	ATN1	GeneID:102187302,Genbank:XM_018048547.1	atrophin 1, transcript variant X4
novel1530_mature	XM_018048598.1	155	-35.02	155	-35.02	18	2798	2363	VAMP1	GeneID:102177143,Genbank:XM_018048598.1	vesicle associated membrane protein 1
novel1530_mature	XM_018048688.1	156	-30.43	156	-30.43	18	3362	609	LRTM2	GeneID:106502149,Genbank:XM_018048688.1	leucine rich repeats and transmembrane domains 2
novel1530_mature	XM_018048715.1	164	-32.27	164	-32.27	18	9249	4666	MICAL3	GeneID:102178522,Genbank:XM_018048715.1	microtubule associated monooxygenase, calponin and LIM domain containing 3, transcript variant X1
novel1530_mature	XM_018048716.1	164	-32.27	164	-32.27	18	8735	4152	MICAL3	GeneID:102178522,Genbank:XM_018048716.1	microtubule associated monooxygenase, calponin and LIM domain containing 3, transcript variant X2
novel1530_mature	XM_018048717.1	164	-32.27	164	-32.27	18	8675	4092	MICAL3	GeneID:102178522,Genbank:XM_018048717.1	microtubule associated monooxygenase, calponin and LIM domain containing 3, transcript variant X3
novel1530_mature	XM_018048718.1	164	-32.27	164	-32.27	18	8672	4155	MICAL3	GeneID:102178522,Genbank:XM_018048718.1	microtubule associated monooxygenase, calponin and LIM domain containing 3, transcript variant X4
novel1530_mature	XM_018048719.1	164	-32.27	164	-32.27	18	8600	4017	MICAL3	GeneID:102178522,Genbank:XM_018048719.1	microtubule associated monooxygenase, calponin and LIM domain containing 3, transcript variant X5
novel1530_mature	XM_018048720.1	164	-32.27	164	-32.27	18	8537	3954	MICAL3	GeneID:102178522,Genbank:XM_018048720.1	microtubule associated monooxygenase, calponin and LIM domain containing 3, transcript variant X6
novel1530_mature	XM_018048721.1	164	-32.27	164	-32.27	18	8366	3783	MICAL3	GeneID:102178522,Genbank:XM_018048721.1	microtubule associated monooxygenase, calponin and LIM domain containing 3, transcript variant X7
novel1530_mature	XM_018048722.1	164	-32.27	164	-32.27	18	8349	3766	MICAL3	GeneID:102178522,Genbank:XM_018048722.1	microtubule associated monooxygenase, calponin and LIM domain containing 3, transcript variant X8
novel1530_mature	XM_018048723.1	164	-32.27	164	-32.27	18	5935	3703	MICAL3	GeneID:102178522,Genbank:XM_018048723.1	microtubule associated monooxygenase, calponin and LIM domain containing 3, transcript variant X9
novel1530_mature	XM_018048880.1	168	-34.92	168	-34.92	18	1764	107	SAMM50	GeneID:102169842,Genbank:XM_018048880.1	SAMM50 sorting and assembly machinery component
novel1530_mature	XM_018048902.1	302	-64.15	151	-32.8	18	3464	5 368	WNT7B	GeneID:102176768,Genbank:XM_018048902.1	Wnt family member 7B, transcript variant X1
novel1530_mature	XM_018048903.1	151	-31.35	151	-31.35	18	3701	605	WNT7B	GeneID:102176768,Genbank:XM_018048903.1	Wnt family member 7B, transcript variant X2
novel1530_mature	XM_018048933.1	164	-38.27	164	-38.27	18	2156	138	PIM3	GeneID:108636079,Genbank:XM_018048933.1	Pim-3 proto-oncogene, serine/threonine kinase
novel1530_mature	XM_018049068.1	154	-30.64	154	-30.64	18	4941	2726	TRIOBP	GeneID:102180469,Genbank:XM_018049068.1	TRIO and F-actin binding protein
novel1530_mature	XM_018049496.1	156	-32.52	156	-32.52	18	4259	1918	CHST2	GeneID:102187002,Genbank:XM_018049496.1	carbohydrate sulfotransferase 2
novel1530_mature	XM_018049828.1	160	-31.4	160	-31.4	18	2735	1554	ZFYVE28	GeneID:102170868,Genbank:XM_018049828.1	zinc finger FYVE-type containing 28, transcript variant X1
novel1530_mature	XM_018049829.1	160	-31.4	160	-31.4	18	4515	1554	ZFYVE28	GeneID:102170868,Genbank:XM_018049829.1	zinc finger FYVE-type containing 28, transcript variant X2
novel1530_mature	XM_018049851.1	156	-30.84	156	-30.84	18	3579	3201	MFSD10	GeneID:102184047,Genbank:XM_018049851.1	major facilitator superfamily domain containing 10, transcript variant X1
novel1530_mature	XM_018049854.1	156	-30.84	156	-30.84	18	2648	2270	MFSD10	GeneID:102184047,Genbank:XM_018049854.1	major facilitator superfamily domain containing 10, transcript variant X3
novel1530_mature	XM_018049855.1	156	-30.84	156	-30.84	18	2652	2274	MFSD10	GeneID:102184047,Genbank:XM_018049855.1	major facilitator superfamily domain containing 10, transcript variant X4
novel1530_mature	XM_018049856.1	156	-30.84	156	-30.84	18	2610	2232	MFSD10	GeneID:102184047,Genbank:XM_018049856.1	major facilitator superfamily domain containing 10, transcript variant X5
novel1530_mature	XM_018049863.1	160	-34.97	160	-34.97	18	3617	90	UVSSA	GeneID:102174021,Genbank:XM_018049863.1	UV stimulated scaffold protein A, transcript variant X1
novel1530_mature	XM_018049864.1	160	-34.97	160	-34.97	18	2319	90	UVSSA	GeneID:102174021,Genbank:XM_018049864.1	UV stimulated scaffold protein A, transcript variant X2
novel1530_mature	XM_018049875.1	160	-37.73	160	-37.73	18	1395	277	SPON2	GeneID:108636248,Genbank:XM_018049875.1	spondin 2
novel1530_mature	XM_018049876.1	154	-30.38	154	-30.38	18	6180	3617	SLC26A1	GeneID:102190499,Genbank:XM_018049876.1	solute carrier family 26 member 1, transcript variant X1
novel1530_mature	XM_018049877.1	154	-30.38	154	-30.38	18	5480	2917	SLC26A1	GeneID:102190499,Genbank:XM_018049877.1	solute carrier family 26 member 1, transcript variant X2
novel1530_mature	XM_018049878.1	154	-30.38	154	-30.38	18	6140	3577	SLC26A1	GeneID:102190499,Genbank:XM_018049878.1	solute carrier family 26 member 1, transcript variant X3
novel1530_mature	XM_018049879.1	154	-30.38	154	-30.38	18	3482	919	SLC26A1	GeneID:102190499,Genbank:XM_018049879.1	solute carrier family 26 member 1, transcript variant X4
novel1530_mature	XM_018050011.1	156	-31.73	156	-31.73	18	4604	426	RGMB	GeneID:102176324,Genbank:XM_018050011.1	repulsive guidance molecule family member b
novel1530_mature	XM_018050110.1	151	-31.35	151	-31.35	18	3630	9	NIPAL4	GeneID:102178171,Genbank:XM_018050110.1	NIPA like domain containing 4, transcript variant X1
novel1530_mature	XM_018050111.1	151	-31.35	151	-31.35	18	3575	11	NIPAL4	GeneID:102178171,Genbank:XM_018050111.1	NIPA like domain containing 4, transcript variant X2
novel1530_mature	XM_018050219.1	162	-33.12	162	-33.12	18	4739	4405	ARAP3	GeneID:102184425,Genbank:XM_018050219.1	ArfGAP with RhoGAP domain, ankyrin repeat and PH domain 3, transcript variant X1
novel1530_mature	XM_018050220.1	162	-33.12	162	-33.12	18	5386	4366	ARAP3	GeneID:102184425,Genbank:XM_018050220.1	ArfGAP with RhoGAP domain, ankyrin repeat and PH domain 3, transcript variant X3
novel1530_mature	XM_018050400.1	163	-30.53	163	-30.53	18	4498	3273	SHROOM1	GeneID:102180490,Genbank:XM_018050400.1	shroom family member 1, transcript variant X1
novel1530_mature	XM_018050401.1	163	-30.53	163	-30.53	18	4015	2790	SHROOM1	GeneID:102180490,Genbank:XM_018050401.1	shroom family member 1, transcript variant X2
novel1530_mature	XM_018050402.1	163	-30.53	163	-30.53	18	3963	2738	SHROOM1	GeneID:102180490,Genbank:XM_018050402.1	shroom family member 1, transcript variant X3
novel1530_mature	XM_018050437.1	156	-31.08	156	-31.08	18	7263	6972	APC2	GeneID:102177435,Genbank:XM_018050437.1	APC2, WNT signaling pathway regulator
novel1530_mature	XM_018050765.1	160	-31.7	160	-31.7	18	2499	2256	AMH	GeneID:102180665,Genbank:XM_018050765.1	anti-Mullerian hormone, transcript variant X1
novel1530_mature	XM_018050766.1	160	-31.7	160	-31.7	18	2415	2172	AMH	GeneID:102180665,Genbank:XM_018050766.1	anti-Mullerian hormone, transcript variant X2
novel1530_mature	XM_018050770.1	151	-30.14	151	-30.14	18	4206	754	LINGO3	GeneID:102179279,Genbank:XM_018050770.1	leucine rich repeat and Ig domain containing 3
novel1530_mature	XM_018050885.1	311	-68.51	156	-36.1	18	3974	126 3057	DPP9	GeneID:102185263,Genbank:XM_018050885.1	dipeptidyl peptidase 9, transcript variant X1
novel1530_mature	XM_018050886.1	155	-32.41	155	-32.41	18	3777	2860	DPP9	GeneID:102185263,Genbank:XM_018050886.1	dipeptidyl peptidase 9, transcript variant X2
novel1530_mature	XM_018050887.1	155	-32.41	155	-32.41	18	3934	3017	DPP9	GeneID:102185263,Genbank:XM_018050887.1	dipeptidyl peptidase 9, transcript variant X3
novel1530_mature	XM_018050947.1	159	-32.54	159	-32.54	18	4329	3135	ADAMTS10	GeneID:102175388,Genbank:XM_018050947.1	ADAM metallopeptidase with thrombospondin type 1 motif 10, transcript variant X1
novel1530_mature	XM_018050948.1	159	-32.54	159	-32.54	18	4136	2942	ADAMTS10	GeneID:102175388,Genbank:XM_018050948.1	ADAM metallopeptidase with thrombospondin type 1 motif 10, transcript variant X2
novel1530_mature	XM_018051417.1	311	-70.3	160	-37.43	18	4069	38 22	ATP2C1	GeneID:102176274,Genbank:XM_018051417.1	ATPase secretory pathway Ca2+ transporting 1, transcript variant X2
novel1530_mature	XM_018051432.1	311	-70.3	160	-37.43	18	4005	38 22	ATP2C1	GeneID:102176274,Genbank:XM_018051432.1	ATPase secretory pathway Ca2+ transporting 1, transcript variant X4
novel1530_mature	XM_018051436.1	311	-70.3	160	-37.43	18	3880	92 76	ATP2C1	GeneID:102176274,Genbank:XM_018051436.1	ATPase secretory pathway Ca2+ transporting 1, transcript variant X5
novel1530_mature	XM_018051446.1	151	-33.59	151	-33.59	18	690	70	UBA52	GeneID:102168620,Genbank:XM_018051446.1	ubiquitin A-52 residue ribosomal protein fusion product 1, transcript variant X1
novel1530_mature	XM_018051602.1	158	-30.47	158	-30.47	18	5828	5088	MAML1	GeneID:102181584,Genbank:XM_018051602.1	mastermind like transcriptional coactivator 1
novel1530_mature	XM_018051715.1	156	-31.2	156	-31.2	18	2009	1411	GPR150	GeneID:108636453,Genbank:XM_018051715.1	G protein-coupled receptor 150
novel1530_mature	XM_018051780.1	151	-30.57	151	-30.57	18	6286	5503	PDXK	GeneID:102168865,Genbank:XM_018051780.1	pyridoxal (pyridoxine, vitamin B6) kinase
novel1530_mature	XM_018051924.1	150	-31.77	150	-31.77	18	5437	49	CNTLN	GeneID:102186307,Genbank:XM_018051924.1	centlein, transcript variant X1
novel1530_mature	XM_018051925.1	150	-31.77	150	-31.77	18	5299	49	CNTLN	GeneID:102186307,Genbank:XM_018051925.1	centlein, transcript variant X2
novel1530_mature	XM_018052251.1	151	-33.58	151	-33.58	18	5277	597	LZTS1	GeneID:102191426,Genbank:XM_018052251.1	leucine zipper tumor suppressor 1, transcript variant X1
novel1530_mature	XM_018052253.1	151	-33.58	151	-33.58	18	5380	700	LZTS1	GeneID:102191426,Genbank:XM_018052253.1	leucine zipper tumor suppressor 1, transcript variant X2
novel1530_mature	XM_018052254.1	159	-31.98	159	-31.98	18	3369	500	GFRA2	GeneID:102178626,Genbank:XM_018052254.1	GDNF family receptor alpha 2
novel1530_mature	XM_018052586.1	155	-34.25	155	-34.25	18	3529	61	LPAR1	GeneID:102189399,Genbank:XM_018052586.1	lysophosphatidic acid receptor 1, transcript variant X2
novel1530_mature	XM_018052600.1	153	-30.1	153	-30.1	18	6753	14	PTBP3	GeneID:102191137,Genbank:XM_018052600.1	polypyrimidine tract binding protein 3, transcript variant X2
novel1530_mature	XM_018052603.1	164	-32.56	164	-32.56	18	1968	1605	RUNX1	GeneID:102178020,Genbank:XM_018052603.1	runt related transcription factor 1
novel1530_mature	XM_018052641.1	163	-30.36	163	-30.36	18	9269	4159	ZNF618	GeneID:102175404,Genbank:XM_018052641.1	zinc finger protein 618, transcript variant X1
novel1530_mature	XM_018052642.1	163	-30.36	163	-30.36	18	9266	4156	ZNF618	GeneID:102175404,Genbank:XM_018052642.1	zinc finger protein 618, transcript variant X2
novel1530_mature	XM_018052643.1	163	-30.36	163	-30.36	18	9233	4123	ZNF618	GeneID:102175404,Genbank:XM_018052643.1	zinc finger protein 618, transcript variant X3
novel1530_mature	XM_018052644.1	163	-30.36	163	-30.36	18	9422	4312	ZNF618	GeneID:102175404,Genbank:XM_018052644.1	zinc finger protein 618, transcript variant X4
novel1530_mature	XM_018052645.1	163	-30.36	163	-30.36	18	9224	4114	ZNF618	GeneID:102175404,Genbank:XM_018052645.1	zinc finger protein 618, transcript variant X5
novel1530_mature	XM_018052646.1	163	-30.36	163	-30.36	18	9221	4111	ZNF618	GeneID:102175404,Genbank:XM_018052646.1	zinc finger protein 618, transcript variant X6
novel1530_mature	XM_018052648.1	163	-30.36	163	-30.36	18	9209	4099	ZNF618	GeneID:102175404,Genbank:XM_018052648.1	zinc finger protein 618, transcript variant X7
novel1530_mature	XM_018052649.1	163	-30.36	163	-30.36	18	9173	4063	ZNF618	GeneID:102175404,Genbank:XM_018052649.1	zinc finger protein 618, transcript variant X8
novel1530_mature	XM_018052650.1	163	-30.36	163	-30.36	18	9164	4054	ZNF618	GeneID:102175404,Genbank:XM_018052650.1	zinc finger protein 618, transcript variant X9
novel1530_mature	XM_018052651.1	163	-30.36	163	-30.36	18	9161	4051	ZNF618	GeneID:102175404,Genbank:XM_018052651.1	zinc finger protein 618, transcript variant X10
novel1530_mature	XM_018052652.1	163	-30.36	163	-30.36	18	9026	3916	ZNF618	GeneID:102175404,Genbank:XM_018052652.1	zinc finger protein 618, transcript variant X11
novel1530_mature	XM_018052653.1	163	-30.36	163	-30.36	18	8981	3871	ZNF618	GeneID:102175404,Genbank:XM_018052653.1	zinc finger protein 618, transcript variant X12
novel1530_mature	XM_018052654.1	163	-30.36	163	-30.36	18	8900	3790	ZNF618	GeneID:102175404,Genbank:XM_018052654.1	zinc finger protein 618, transcript variant X13
novel1530_mature	XM_018052655.1	163	-30.36	163	-30.36	18	8840	3730	ZNF618	GeneID:102175404,Genbank:XM_018052655.1	zinc finger protein 618, transcript variant X14
novel1530_mature	XM_018052715.1	151	-30.47	151	-30.47	18	2695	137	GSN	GeneID:102180225,Genbank:XM_018052715.1	gelsolin, transcript variant X3
novel1530_mature	XM_018052716.1	151	-30.47	151	-30.47	18	2624	137	GSN	GeneID:102180225,Genbank:XM_018052716.1	gelsolin, transcript variant X4
novel1530_mature	XM_018053026.1	156	-31.22	156	-31.22	18	1621	1017	VGLL2	GeneID:106501797,Genbank:XM_018053026.1	vestigial like family member 2, transcript variant X1
novel1530_mature	XM_018053027.1	156	-31.22	156	-31.22	18	2414	1017	VGLL2	GeneID:106501797,Genbank:XM_018053027.1	vestigial like family member 2, transcript variant X2
novel1530_mature	XM_018053028.1	156	-31.22	156	-31.22	18	2269	1017	VGLL2	GeneID:106501797,Genbank:XM_018053028.1	vestigial like family member 2, transcript variant X3
novel1530_mature	XM_018053244.1	162	-31.67	162	-31.67	18	4101	1548	MAP7	GeneID:102171878,Genbank:XM_018053244.1	microtubule associated protein 7, transcript variant X1
novel1530_mature	XM_018053245.1	162	-31.67	162	-31.67	18	3977	1427	MAP7	GeneID:102171878,Genbank:XM_018053245.1	microtubule associated protein 7, transcript variant X2
novel1530_mature	XM_018053246.1	162	-31.67	162	-31.67	18	4317	1764	MAP7	GeneID:102171878,Genbank:XM_018053246.1	microtubule associated protein 7, transcript variant X3
novel1530_mature	XM_018053247.1	162	-31.67	162	-31.67	18	3760	1207	MAP7	GeneID:102171878,Genbank:XM_018053247.1	microtubule associated protein 7, transcript variant X4
novel1530_mature	XM_018053248.1	162	-31.67	162	-31.67	18	3795	1242	MAP7	GeneID:102171878,Genbank:XM_018053248.1	microtubule associated protein 7, transcript variant X5
novel1530_mature	XM_018053249.1	162	-31.67	162	-31.67	18	3797	1244	MAP7	GeneID:102171878,Genbank:XM_018053249.1	microtubule associated protein 7, transcript variant X6
novel1530_mature	XM_018053250.1	162	-31.67	162	-31.67	18	3772	1219	MAP7	GeneID:102171878,Genbank:XM_018053250.1	microtubule associated protein 7, transcript variant X7
novel1530_mature	XM_018053407.1	151	-30.28	151	-30.28	18	2696	1565	ZDHHC14	GeneID:102179200,Genbank:XM_018053407.1	zinc finger DHHC-type containing 14, transcript variant X1
novel1530_mature	XM_018053408.1	151	-30.28	151	-30.28	18	2649	1518	ZDHHC14	GeneID:102179200,Genbank:XM_018053408.1	zinc finger DHHC-type containing 14, transcript variant X3
novel1530_mature	XM_018053409.1	151	-30.28	151	-30.28	18	2189	1690	ZDHHC14	GeneID:102179200,Genbank:XM_018053409.1	zinc finger DHHC-type containing 14, transcript variant X4
novel1530_mature	XM_018053421.1	159	-30.02	159	-30.02	18	2722	1943	EZR	GeneID:102181781,Genbank:XM_018053421.1	ezrin
novel1530_mature	XM_018053569.1	156	-30.05	156	-30.05	18	4998	154	TLE3	GeneID:102174743,Genbank:XM_018053569.1	transducin like enhancer of split 3, transcript variant X1
novel1530_mature	XM_018053570.1	156	-30.05	156	-30.05	18	4989	154	TLE3	GeneID:102174743,Genbank:XM_018053570.1	transducin like enhancer of split 3, transcript variant X2
novel1530_mature	XM_018053571.1	156	-30.05	156	-30.05	18	4983	154	TLE3	GeneID:102174743,Genbank:XM_018053571.1	transducin like enhancer of split 3, transcript variant X3
novel1530_mature	XM_018053572.1	156	-30.05	156	-30.05	18	4974	154	TLE3	GeneID:102174743,Genbank:XM_018053572.1	transducin like enhancer of split 3, transcript variant X4
novel1530_mature	XM_018053573.1	156	-30.05	156	-30.05	18	5353	539	TLE3	GeneID:102174743,Genbank:XM_018053573.1	transducin like enhancer of split 3, transcript variant X5
novel1530_mature	XM_018053574.1	156	-30.05	156	-30.05	18	5336	539	TLE3	GeneID:102174743,Genbank:XM_018053574.1	transducin like enhancer of split 3, transcript variant X6
novel1530_mature	XM_018053575.1	156	-30.05	156	-30.05	18	5338	539	TLE3	GeneID:102174743,Genbank:XM_018053575.1	transducin like enhancer of split 3, transcript variant X7
novel1530_mature	XM_018053576.1	156	-30.05	156	-30.05	18	5321	539	TLE3	GeneID:102174743,Genbank:XM_018053576.1	transducin like enhancer of split 3, transcript variant X8
novel1530_mature	XM_018053606.1	151	-31.18	151	-31.18	18	2225	1649	SMAD3	GeneID:102169293,Genbank:XM_018053606.1	SMAD family member 3, transcript variant X2
novel1530_mature	XM_018053951.1	156	-30.06	156	-30.06	18	4413	1850	LOC102188506	GeneID:102188506,Genbank:XM_018053951.1	feline leukemia virus subgroup C receptor-related protein 2, transcript variant X2
novel1530_mature	XM_018054121.1	154	-31.98	154	-31.98	18	7585	246	SAMD4A	GeneID:102184441,Genbank:XM_018054121.1	sterile alpha motif domain containing 4A, transcript variant X1
novel1530_mature	XM_018054122.1	154	-31.98	154	-31.98	18	7320	245	SAMD4A	GeneID:102184441,Genbank:XM_018054122.1	sterile alpha motif domain containing 4A, transcript variant X2
novel1530_mature	XM_018054152.1	151	-31.28	151	-31.28	18	2554	167	SPATA5L1	GeneID:102178734,Genbank:XM_018054152.1	spermatogenesis associated 5 like 1
novel1530_mature	XM_018054289.1	151	-30.7	151	-30.7	18	13069	33	VPS13C	GeneID:106501903,Genbank:XM_018054289.1	vacuolar protein sorting 13 homolog C
novel1530_mature	XM_018054322.1	153	-35.2	153	-35.2	18	1375	669	FBXL22	GeneID:102170151,Genbank:XM_018054322.1	F-box and leucine rich repeat protein 22
novel1530_mature	XM_018054343.1	155	-30.84	155	-30.84	18	4690	600	NID2	GeneID:102191245,Genbank:XM_018054343.1	nidogen 2
novel1530_mature	XM_018054506.1	159	-35.17	159	-35.17	18	2411	579	LPCAT4	GeneID:102190522,Genbank:XM_018054506.1	lysophosphatidylcholine acyltransferase 4, transcript variant X2
novel1530_mature	XM_018054521.1	151	-33.72	151	-33.72	18	4467	3096	CLCNKA	GeneID:102185964,Genbank:XM_018054521.1	chloride voltage-gated channel Ka, transcript variant X1
novel1530_mature	XM_018054531.1	151	-33.72	151	-33.72	18	5083	3712	CLCNKA	GeneID:102185964,Genbank:XM_018054531.1	chloride voltage-gated channel Ka, transcript variant X2
novel1530_mature	XM_018054537.1	151	-33.72	151	-33.72	18	4394	3023	CLCNKA	GeneID:102185964,Genbank:XM_018054537.1	chloride voltage-gated channel Ka, transcript variant X3
novel1530_mature	XM_018054546.1	151	-33.72	151	-33.72	18	4372	3001	CLCNKA	GeneID:102185964,Genbank:XM_018054546.1	chloride voltage-gated channel Ka, transcript variant X4
novel1530_mature	XM_018054550.1	151	-33.72	151	-33.72	18	4315	3096	CLCNKA	GeneID:102185964,Genbank:XM_018054550.1	chloride voltage-gated channel Ka, transcript variant X5
novel1530_mature	XM_018054555.1	151	-33.72	151	-33.72	18	4364	2993	CLCNKA	GeneID:102185964,Genbank:XM_018054555.1	chloride voltage-gated channel Ka, transcript variant X6
novel1530_mature	XM_018054558.1	151	-33.72	151	-33.72	18	3903	3108	CLCNKA	GeneID:102185964,Genbank:XM_018054558.1	chloride voltage-gated channel Ka, transcript variant X7
novel1530_mature	XM_018054561.1	151	-33.72	151	-33.72	18	3731	2360	CLCNKA	GeneID:102185964,Genbank:XM_018054561.1	chloride voltage-gated channel Ka, transcript variant X8
novel1530_mature	XM_018054562.1	151	-33.72	151	-33.72	18	2625	1254	CLCNKA	GeneID:102185964,Genbank:XM_018054562.1	chloride voltage-gated channel Ka, transcript variant X9
novel1530_mature	XM_018054682.1	156	-35.94	156	-35.94	18	1254	235	SDHB	GeneID:102183195,Genbank:XM_018054682.1	succinate dehydrogenase complex iron sulfur subunit B, transcript variant X1
novel1530_mature	XM_018054683.1	156	-35.94	156	-35.94	18	1185	235	SDHB	GeneID:102183195,Genbank:XM_018054683.1	succinate dehydrogenase complex iron sulfur subunit B, transcript variant X2
novel1530_mature	XM_018054806.1	158	-31.42	158	-31.42	18	706	616	CAPZB	GeneID:108637127,Genbank:XM_018054806.1	capping actin protein of muscle Z-line beta subunit
novel1530_mature	XM_018054853.1	155	-32.16	155	-32.16	18	2973	2564	KANSL3	GeneID:102177804,Genbank:XM_018054853.1	KAT8 regulatory NSL complex subunit 3, transcript variant X1
novel1530_mature	XM_018054854.1	155	-32.16	155	-32.16	18	5311	2564	KANSL3	GeneID:102177804,Genbank:XM_018054854.1	KAT8 regulatory NSL complex subunit 3, transcript variant X2
novel1530_mature	XM_018054855.1	155	-32.16	155	-32.16	18	2935	2526	KANSL3	GeneID:102177804,Genbank:XM_018054855.1	KAT8 regulatory NSL complex subunit 3, transcript variant X4
novel1530_mature	XM_018054857.1	155	-32.16	155	-32.16	18	2895	2486	KANSL3	GeneID:102177804,Genbank:XM_018054857.1	KAT8 regulatory NSL complex subunit 3, transcript variant X5
novel1530_mature	XM_018054858.1	155	-32.16	155	-32.16	18	5233	2486	KANSL3	GeneID:102177804,Genbank:XM_018054858.1	KAT8 regulatory NSL complex subunit 3, transcript variant X6
novel1530_mature	XM_018054859.1	155	-32.16	155	-32.16	18	2857	2448	KANSL3	GeneID:102177804,Genbank:XM_018054859.1	KAT8 regulatory NSL complex subunit 3, transcript variant X7
novel1530_mature	XM_018054860.1	155	-32.16	155	-32.16	18	2985	2576	KANSL3	GeneID:102177804,Genbank:XM_018054860.1	KAT8 regulatory NSL complex subunit 3, transcript variant X8
novel1530_mature	XM_018054880.1	153	-32.57	153	-32.57	18	2205	50	ACTR1B	GeneID:102179572,Genbank:XM_018054880.1	ARP1 actin-related protein 1 homolog B, centractin beta, transcript variant X2
novel1530_mature	XM_018055160.1	155	-30.67	155	-30.67	18	5968	5483	SLC8A1	GeneID:102181964,Genbank:XM_018055160.1	solute carrier family 8 member A1, transcript variant X1
novel1530_mature	XM_018055161.1	155	-30.67	155	-30.67	18	5965	5480	SLC8A1	GeneID:102181964,Genbank:XM_018055161.1	solute carrier family 8 member A1, transcript variant X2
novel1530_mature	XM_018055162.1	155	-30.67	155	-30.67	18	5962	5477	SLC8A1	GeneID:102181964,Genbank:XM_018055162.1	solute carrier family 8 member A1, transcript variant X3
novel1530_mature	XM_018055163.1	155	-30.67	155	-30.67	18	6131	5646	SLC8A1	GeneID:102181964,Genbank:XM_018055163.1	solute carrier family 8 member A1, transcript variant X4
novel1530_mature	XM_018055197.1	159	-35.65	159	-35.65	18	4097	3516	ECE1	GeneID:102189723,Genbank:XM_018055197.1	endothelin converting enzyme 1, transcript variant X1
novel1530_mature	XM_018055198.1	158	-33.26	158	-33.26	18	2402	541	TTC7A	GeneID:102171884,Genbank:XM_018055198.1	tetratricopeptide repeat domain 7A, transcript variant X2
novel1530_mature	XM_018055380.1	151	-31.57	151	-31.57	18	2994	145	MAT2A	GeneID:102170704,Genbank:XM_018055380.1	methionine adenosyltransferase 2A
novel1530_mature	XM_018055426.1	156	-31.96	156	-31.96	18	4517	1962	SLC1A4	GeneID:102179486,Genbank:XM_018055426.1	solute carrier family 1 member 4
novel1530_mature	XM_018055482.1	150	-30.59	150	-30.59	18	5905	3775	ALK	GeneID:106502631,Genbank:XM_018055482.1	anaplastic lymphoma receptor tyrosine kinase
novel1530_mature	XM_018055703.1	162	-31.29	162	-31.29	18	3342	687	CMPK2	GeneID:102189688,Genbank:XM_018055703.1	cytidine/uridine monophosphate kinase 2
novel1530_mature	XM_018055813.1	150	-31.7	150	-31.7	18	2861	1372	IL22RA1	GeneID:102178497,Genbank:XM_018055813.1	interleukin 22 receptor subunit alpha 1, transcript variant X1
novel1530_mature	XM_018055820.1	150	-31.7	150	-31.7	18	2827	1338	IL22RA1	GeneID:102178497,Genbank:XM_018055820.1	interleukin 22 receptor subunit alpha 1, transcript variant X2
novel1530_mature	XM_018055834.1	150	-31.7	150	-31.7	18	2728	1239	IL22RA1	GeneID:102178497,Genbank:XM_018055834.1	interleukin 22 receptor subunit alpha 1, transcript variant X4
novel1530_mature	XM_018055866.1	153	-33.34	153	-33.34	18	4297	359	GOLGA2	GeneID:102173199,Genbank:XM_018055866.1	golgin A2, transcript variant X1
novel1530_mature	XM_018055867.1	153	-33.34	153	-33.34	18	4258	359	GOLGA2	GeneID:102173199,Genbank:XM_018055867.1	golgin A2, transcript variant X2
novel1530_mature	XM_018055868.1	153	-33.34	153	-33.34	18	4216	359	GOLGA2	GeneID:102173199,Genbank:XM_018055868.1	golgin A2, transcript variant X3
novel1530_mature	XM_018055869.1	153	-33.34	153	-33.34	18	4180	359	GOLGA2	GeneID:102173199,Genbank:XM_018055869.1	golgin A2, transcript variant X5
novel1530_mature	XM_018055914.1	163	-33.21	163	-33.21	18	4262	1578	ZER1	GeneID:102178180,Genbank:XM_018055914.1	zyg-11 related cell cycle regulator, transcript variant X1
novel1530_mature	XM_018055916.1	163	-33.21	163	-33.21	18	4257	1579	ZER1	GeneID:102178180,Genbank:XM_018055916.1	zyg-11 related cell cycle regulator, transcript variant X4
novel1530_mature	XM_018055962.1	150	-35.24	150	-35.24	18	4368	1317	USP20	GeneID:102182701,Genbank:XM_018055962.1	ubiquitin specific peptidase 20, transcript variant X1
novel1530_mature	XM_018055963.1	150	-35.24	150	-35.24	18	4349	1298	USP20	GeneID:102182701,Genbank:XM_018055963.1	ubiquitin specific peptidase 20, transcript variant X2
novel1530_mature	XM_018055964.1	150	-35.24	150	-35.24	18	4343	1292	USP20	GeneID:102182701,Genbank:XM_018055964.1	ubiquitin specific peptidase 20, transcript variant X3
novel1530_mature	XM_018055965.1	150	-35.24	150	-35.24	18	4249	1198	USP20	GeneID:102182701,Genbank:XM_018055965.1	ubiquitin specific peptidase 20, transcript variant X4
novel1530_mature	XM_018055966.1	150	-35.24	150	-35.24	18	2861	1317	USP20	GeneID:102182701,Genbank:XM_018055966.1	ubiquitin specific peptidase 20, transcript variant X5
novel1530_mature	XM_018055997.1	160	-36.44	160	-36.44	18	1016	896	LOC108637171	GeneID:108637171,Genbank:XM_018055997.1	collagen alpha-1(I) chain-like
novel1530_mature	XM_018056018.1	151	-32.08	151	-32.08	18	2091	119	UCK1	GeneID:102175413,Genbank:XM_018056018.1	uridine-cytidine kinase 1, transcript variant X3
novel1530_mature	XM_018056019.1	151	-32.08	151	-32.08	18	1883	148	UCK1	GeneID:102175413,Genbank:XM_018056019.1	uridine-cytidine kinase 1, transcript variant X4
novel1530_mature	XM_018056020.1	151	-32.08	151	-32.08	18	2094	150	UCK1	GeneID:102175413,Genbank:XM_018056020.1	uridine-cytidine kinase 1, transcript variant X5
novel1530_mature	XM_018056021.1	151	-32.08	151	-32.08	18	1980	150	UCK1	GeneID:102175413,Genbank:XM_018056021.1	uridine-cytidine kinase 1, transcript variant X6
novel1530_mature	XM_018056270.1	150	-32.07	150	-32.07	18	3309	1540	ENTPD2	GeneID:102183153,Genbank:XM_018056270.1	ectonucleoside triphosphate diphosphohydrolase 2
novel1530_mature	XM_018056336.1	160	-30.61	160	-30.61	18	1626	361	SPERT	GeneID:102180402,Genbank:XM_018056336.1	spermatid associated
novel1530_mature	XM_018056338.1	156	-31.07	156	-31.07	18	5069	4182	ARHGEF7	GeneID:102173015,Genbank:XM_018056338.1	Rho guanine nucleotide exchange factor 7, transcript variant X1
novel1530_mature	XM_018056342.1	156	-31.07	156	-31.07	18	4892	4005	ARHGEF7	GeneID:102173015,Genbank:XM_018056342.1	Rho guanine nucleotide exchange factor 7, transcript variant X3
novel1530_mature	XM_018056344.1	156	-31.07	156	-31.07	18	4576	3689	ARHGEF7	GeneID:102173015,Genbank:XM_018056344.1	Rho guanine nucleotide exchange factor 7, transcript variant X5
novel1530_mature	XM_018056345.1	156	-31.07	156	-31.07	18	4398	3511	ARHGEF7	GeneID:102173015,Genbank:XM_018056345.1	Rho guanine nucleotide exchange factor 7, transcript variant X6
novel1530_mature	XM_018056346.1	156	-31.07	156	-31.07	18	4564	3677	ARHGEF7	GeneID:102173015,Genbank:XM_018056346.1	Rho guanine nucleotide exchange factor 7, transcript variant X7
novel1530_mature	XM_018056347.1	156	-31.07	156	-31.07	18	5816	4929	ARHGEF7	GeneID:102173015,Genbank:XM_018056347.1	Rho guanine nucleotide exchange factor 7, transcript variant X8
novel1530_mature	XM_018056348.1	156	-31.07	156	-31.07	18	4504	3617	ARHGEF7	GeneID:102173015,Genbank:XM_018056348.1	Rho guanine nucleotide exchange factor 7, transcript variant X9
novel1530_mature	XM_018056349.1	156	-31.07	156	-31.07	18	4611	3724	ARHGEF7	GeneID:102173015,Genbank:XM_018056349.1	Rho guanine nucleotide exchange factor 7, transcript variant X10
novel1530_mature	XM_018056680.1	151	-32.33	151	-32.33	18	4875	2837	PROSER1	GeneID:102185191,Genbank:XM_018056680.1	proline and serine rich 1
novel1530_mature	XM_018056710.1	156	-31.41	156	-31.41	18	4757	1126	FAM124A	GeneID:102182703,Genbank:XM_018056710.1	family with sequence similarity 124 member A
novel1530_mature	XM_018056756.1	152	-32.61	152	-32.61	18	5524	3079	LRCH1	GeneID:102179680,Genbank:XM_018056756.1	leucine rich repeats and calponin homology domain containing 1, transcript variant X1
novel1530_mature	XM_018056757.1	152	-32.61	152	-32.61	18	5416	2971	LRCH1	GeneID:102179680,Genbank:XM_018056757.1	leucine rich repeats and calponin homology domain containing 1, transcript variant X2
novel1530_mature	XM_018056767.1	160	-35.65	160	-35.65	18	4464	901	TSC22D1	GeneID:102178181,Genbank:XM_018056767.1	TSC22 domain family member 1, transcript variant X1
novel1530_mature	XM_018056768.1	160	-35.65	160	-35.65	18	4851	901	TSC22D1	GeneID:102178181,Genbank:XM_018056768.1	TSC22 domain family member 1, transcript variant X2
novel1530_mature	XM_018056769.1	160	-35.65	160	-35.65	18	4898	901	TSC22D1	GeneID:102178181,Genbank:XM_018056769.1	TSC22 domain family member 1, transcript variant X3
novel1530_mature	XM_018056770.1	160	-35.65	160	-35.65	18	4348	901	TSC22D1	GeneID:102178181,Genbank:XM_018056770.1	TSC22 domain family member 1, transcript variant X4
novel1530_mature	XM_018056771.1	160	-35.65	160	-35.65	18	4101	901	TSC22D1	GeneID:102178181,Genbank:XM_018056771.1	TSC22 domain family member 1, transcript variant X7
novel1530_mature	XM_018056772.1	160	-35.65	160	-35.65	18	3985	901	TSC22D1	GeneID:102178181,Genbank:XM_018056772.1	TSC22 domain family member 1, transcript variant X8
novel1530_mature	XM_018056778.1	153	-30.87	153	-30.87	18	5058	151	LACC1	GeneID:102177901,Genbank:XM_018056778.1	laccase domain containing 1, transcript variant X2
novel1530_mature	XM_018056818.1	156	-34.38	156	-34.38	18	9940	2553	PCDH17	GeneID:102179930,Genbank:XM_018056818.1	protocadherin 17, transcript variant X1
novel1530_mature	XM_018056819.1	156	-34.38	156	-34.38	18	9937	2553	PCDH17	GeneID:102179930,Genbank:XM_018056819.1	protocadherin 17, transcript variant X2
novel1530_mature	XM_018056875.1	160	-32.68	160	-32.68	18	2028	393	SNX21	GeneID:102190973,Genbank:XM_018056875.1	sorting nexin family member 21
novel1530_mature	XM_018056877.1	168	-32.93	168	-32.93	18	5537	2892	ZNF217	GeneID:108637361,Genbank:XM_018056877.1	zinc finger protein 217
novel1530_mature	XM_018056879.1	156	-33.89	156	-33.89	18	1483	490	PTF1A	GeneID:102176975,Genbank:XM_018056879.1	pancreas specific transcription factor, 1a
novel1530_mature	XM_018056883.1	152	-30.07	152	-30.07	18	1962	1798	LOC102171968	GeneID:102171968,Genbank:XM_018056883.1	sodium- and chloride-dependent glycine transporter 1-like
novel1530_mature	XM_018056952.1	150	-30.73	150	-30.73	18	4273	1845	PFKFB3	GeneID:102170613,Genbank:XM_018056952.1	6-phosphofructo-2-kinase/fructose-2,6-biphosphatase 3, transcript variant X2
novel1530_mature	XM_018056953.1	150	-30.73	150	-30.73	18	4296	1868	PFKFB3	GeneID:102170613,Genbank:XM_018056953.1	6-phosphofructo-2-kinase/fructose-2,6-biphosphatase 3, transcript variant X3
novel1530_mature	XM_018056955.1	150	-30.73	150	-30.73	18	4947	2519	PFKFB3	GeneID:102170613,Genbank:XM_018056955.1	6-phosphofructo-2-kinase/fructose-2,6-biphosphatase 3, transcript variant X4
novel1530_mature	XM_018056956.1	150	-30.73	150	-30.73	18	4099	1671	PFKFB3	GeneID:102170613,Genbank:XM_018056956.1	6-phosphofructo-2-kinase/fructose-2,6-biphosphatase 3, transcript variant X5
novel1530_mature	XM_018056957.1	150	-30.73	150	-30.73	18	4424	1996	PFKFB3	GeneID:102170613,Genbank:XM_018056957.1	6-phosphofructo-2-kinase/fructose-2,6-biphosphatase 3, transcript variant X6
novel1530_mature	XM_018056958.1	150	-30.73	150	-30.73	18	4347	1919	PFKFB3	GeneID:102170613,Genbank:XM_018056958.1	6-phosphofructo-2-kinase/fructose-2,6-biphosphatase 3, transcript variant X7
novel1530_mature	XM_018056959.1	150	-30.73	150	-30.73	18	4370	1942	PFKFB3	GeneID:102170613,Genbank:XM_018056959.1	6-phosphofructo-2-kinase/fructose-2,6-biphosphatase 3, transcript variant X8
novel1530_mature	XM_018057012.1	159	-32.05	159	-32.05	18	7118	368	CAMK1D	GeneID:102174671,Genbank:XM_018057012.1	calcium/calmodulin dependent protein kinase ID, transcript variant X1
novel1530_mature	XM_018057013.1	159	-32.05	159	-32.05	18	1560	368	CAMK1D	GeneID:102174671,Genbank:XM_018057013.1	calcium/calmodulin dependent protein kinase ID, transcript variant X2
novel1530_mature	XM_018057113.1	154	-33.52	154	-33.52	18	3577	1268	FZD8	GeneID:106502750,Genbank:XM_018057113.1	frizzled class receptor 8
novel1530_mature	XM_018057275.1	159	-33.71	159	-33.71	18	4821	2086	THBD	GeneID:102182609,Genbank:XM_018057275.1	thrombomodulin
novel1530_mature	XM_018057336.1	161	-32.08	161	-32.08	18	2624	1736	PFKP	GeneID:102190144,Genbank:XM_018057336.1	phosphofructokinase, platelet
novel1530_mature	XM_018057490.1	158	-32.58	158	-32.58	18	2250	57	SAMD10	GeneID:102189598,Genbank:XM_018057490.1	sterile alpha motif domain containing 10, transcript variant X1
novel1530_mature	XM_018057491.1	158	-32.58	158	-32.58	18	2227	57	SAMD10	GeneID:102189598,Genbank:XM_018057491.1	sterile alpha motif domain containing 10, transcript variant X2
novel1530_mature	XM_018057498.1	151	-30.24	151	-30.24	18	4764	114	ZBTB46	GeneID:102169027,Genbank:XM_018057498.1	zinc finger and BTB domain containing 46, transcript variant X1
novel1530_mature	XM_018057536.1	156	-32.15	156	-32.15	18	8166	170	KCNQ2	GeneID:102170710,Genbank:XM_018057536.1	potassium voltage-gated channel subfamily Q member 2, transcript variant X1
novel1530_mature	XM_018057537.1	156	-32.15	156	-32.15	18	8163	170	KCNQ2	GeneID:102170710,Genbank:XM_018057537.1	potassium voltage-gated channel subfamily Q member 2, transcript variant X2
novel1530_mature	XM_018057538.1	156	-32.15	156	-32.15	18	8136	170	KCNQ2	GeneID:102170710,Genbank:XM_018057538.1	potassium voltage-gated channel subfamily Q member 2, transcript variant X3
novel1530_mature	XM_018057539.1	156	-32.15	156	-32.15	18	8112	170	KCNQ2	GeneID:102170710,Genbank:XM_018057539.1	potassium voltage-gated channel subfamily Q member 2, transcript variant X4
novel1530_mature	XM_018057540.1	156	-32.15	156	-32.15	18	8076	170	KCNQ2	GeneID:102170710,Genbank:XM_018057540.1	potassium voltage-gated channel subfamily Q member 2, transcript variant X5
novel1530_mature	XM_018057541.1	156	-32.15	156	-32.15	18	8058	170	KCNQ2	GeneID:102170710,Genbank:XM_018057541.1	potassium voltage-gated channel subfamily Q member 2, transcript variant X6
novel1530_mature	XM_018057543.1	156	-32.15	156	-32.15	18	8004	170	KCNQ2	GeneID:102170710,Genbank:XM_018057543.1	potassium voltage-gated channel subfamily Q member 2, transcript variant X7
novel1530_mature	XM_018057544.1	156	-32.15	156	-32.15	18	7974	170	KCNQ2	GeneID:102170710,Genbank:XM_018057544.1	potassium voltage-gated channel subfamily Q member 2, transcript variant X8
novel1530_mature	XM_018057545.1	156	-32.15	156	-32.15	18	7965	170	KCNQ2	GeneID:102170710,Genbank:XM_018057545.1	potassium voltage-gated channel subfamily Q member 2, transcript variant X9
novel1530_mature	XM_018057581.1	162	-31.82	162	-31.82	18	2615	1292	RBBP8NL	GeneID:102184822,Genbank:XM_018057581.1	RBBP8 N-terminal like, transcript variant X1
novel1530_mature	XM_018057582.1	162	-31.82	162	-31.82	18	2609	1286	RBBP8NL	GeneID:102184822,Genbank:XM_018057582.1	RBBP8 N-terminal like, transcript variant X2
novel1530_mature	XM_018057660.1	151	-30.22	151	-30.22	18	3108	2742	SCRT2	GeneID:108637406,Genbank:XM_018057660.1	scratch family transcriptional repressor 2
novel1530_mature	XM_018057663.1	155	-30.89	155	-30.89	18	3413	1308	TBC1D20	GeneID:102180948,Genbank:XM_018057663.1	TBC1 domain family member 20
novel1530_mature	XM_018057882.1	156	-31.42	156	-31.42	18	10853	1008	CHD6	GeneID:102182984,Genbank:XM_018057882.1	chromodomain helicase DNA binding protein 6, transcript variant X1
novel1530_mature	XM_018057884.1	156	-31.42	156	-31.42	18	10988	1143	CHD6	GeneID:102182984,Genbank:XM_018057884.1	chromodomain helicase DNA binding protein 6, transcript variant X2
novel1530_mature	XM_018057893.1	162	-30.6	162	-30.6	18	2739	1451	MYBL2	GeneID:102183804,Genbank:XM_018057893.1	MYB proto-oncogene like 2
novel1530_mature	XM_018057897.1	156	-30.02	156	-30.02	18	4384	2227	JPH2	GeneID:102184074,Genbank:XM_018057897.1	junctophilin 2
novel1530_mature	XM_018058013.1	160	-33.58	160	-33.58	18	4030	1403	SPATA2	GeneID:102172369,Genbank:XM_018058013.1	spermatogenesis associated 2
novel1530_mature	XM_018058044.1	159	-35.15	159	-35.15	18	3596	941	SALL4	GeneID:102175419,Genbank:XM_018058044.1	spalt like transcription factor 4
novel1530_mature	XM_018058075.1	156	-33.62	156	-33.62	18	2916	2350	ARC	GeneID:102189883,Genbank:XM_018058075.1	activity regulated cytoskeleton associated protein, transcript variant X1
novel1530_mature	XM_018058334.1	151	-32.55	151	-32.55	18	3701	279	C2H2orf72	GeneID:102178955,Genbank:XM_018058334.1	chromosome 2 C2orf72 homolog, transcript variant X1
novel1530_mature	XM_018058338.1	151	-32.55	151	-32.55	18	3701	282	C2H2orf72	GeneID:102178955,Genbank:XM_018058338.1	chromosome 2 C2orf72 homolog, transcript variant X2
novel1530_mature	XM_018058347.1	151	-32.55	151	-32.55	18	1102	296	C2H2orf72	GeneID:102178955,Genbank:XM_018058347.1	chromosome 2 C2orf72 homolog, transcript variant X3
novel1530_mature	XM_018058482.1	151	-32.7	151	-32.7	18	2086	46	SDCBP	GeneID:102188062,Genbank:XM_018058482.1	syndecan binding protein, transcript variant X1
novel1530_mature	XM_018058483.1	151	-32.7	151	-32.7	18	2083	46	SDCBP	GeneID:102188062,Genbank:XM_018058483.1	syndecan binding protein, transcript variant X2
novel1530_mature	XM_018058646.1	154	-31.98	154	-31.98	18	5704	4522	ADGRB1	GeneID:102184424,Genbank:XM_018058646.1	adhesion G protein-coupled receptor B1
novel1530_mature	XM_018058665.1	154	-35.33	154	-35.33	18	2096	579	LY6H	GeneID:102186884,Genbank:XM_018058665.1	lymphocyte antigen 6 complex, locus H
novel1530_mature	XM_018058870.1	155	-31.82	155	-31.82	18	912	581	LOC108637596	GeneID:108637596,Genbank:XM_018058870.1	proline-rich protein HaeIII subfamily 1-like
novel1530_mature	XM_018059018.1	154	-31.65	154	-31.65	18	3323	205	PATL1	GeneID:102169891,Genbank:XM_018059018.1	PAT1 homolog 1, processing body mRNA decay factor
novel1530_mature	XM_018059208.1	150	-30.88	150	-30.88	18	2839	885	TP53I11	GeneID:102190055,Genbank:XM_018059208.1	tumor protein p53 inducible protein 11, transcript variant X1
novel1530_mature	XM_018059209.1	150	-30.88	150	-30.88	18	2844	890	TP53I11	GeneID:102190055,Genbank:XM_018059209.1	tumor protein p53 inducible protein 11, transcript variant X2
novel1530_mature	XM_018059210.1	150	-30.88	150	-30.88	18	2346	392	TP53I11	GeneID:102190055,Genbank:XM_018059210.1	tumor protein p53 inducible protein 11, transcript variant X3
novel1530_mature	XM_018059215.1	160	-33.02	160	-33.02	18	3201	522	EXT2	GeneID:102182243,Genbank:XM_018059215.1	exostosin glycosyltransferase 2, transcript variant X1
novel1530_mature	XM_018059262.1	151	-31.96	151	-31.96	18	7671	409	KIAA1549L	GeneID:102191444,Genbank:XM_018059262.1	KIAA1549 like, transcript variant X2
novel1530_mature	XM_018059263.1	151	-31.96	151	-31.96	18	7668	409	KIAA1549L	GeneID:102191444,Genbank:XM_018059263.1	KIAA1549 like, transcript variant X3
novel1530_mature	XM_018059340.1	164	-32.61	164	-32.61	18	7977	65	ARRB1	GeneID:102189417,Genbank:XM_018059340.1	arrestin beta 1, transcript variant X2
novel1530_mature	XM_018059341.1	164	-32.61	164	-32.61	18	2544	65	ARRB1	GeneID:102189417,Genbank:XM_018059341.1	arrestin beta 1, transcript variant X5
novel1530_mature	XM_018059505.1	156	-30.22	156	-30.22	18	4596	221	ST5	GeneID:102170536,Genbank:XM_018059505.1	suppression of tumorigenicity 5, transcript variant X2
novel1530_mature	XM_018059506.1	156	-30.22	156	-30.22	18	4944	221	ST5	GeneID:102170536,Genbank:XM_018059506.1	suppression of tumorigenicity 5, transcript variant X3
novel1530_mature	XM_018059507.1	156	-30.22	156	-30.22	18	4799	221	ST5	GeneID:102170536,Genbank:XM_018059507.1	suppression of tumorigenicity 5, transcript variant X4
novel1530_mature	XM_018059716.1	163	-31.68	163	-31.68	18	3270	891	TMEM25	GeneID:102182893,Genbank:XM_018059716.1	transmembrane protein 25, transcript variant X3
novel1530_mature	XM_018059717.1	163	-31.68	163	-31.68	18	3236	893	TMEM25	GeneID:102182893,Genbank:XM_018059717.1	transmembrane protein 25, transcript variant X4
novel1530_mature	XM_018059949.1	156	-33.87	156	-33.87	18	974	53	CALML6	GeneID:102187248,Genbank:XM_018059949.1	calmodulin like 6
novel1530_mature	XM_018059963.1	154	-31.62	154	-31.62	18	936	554	LOC108637747	GeneID:108637747,Genbank:XM_018059963.1	uncharacterized LOC108637747
novel1530_mature	XM_018060155.1	151	-30.43	151	-30.43	18	6235	189	KCTD3	GeneID:102173767,Genbank:XM_018060155.1	potassium channel tetramerization domain containing 3, transcript variant X2
novel1530_mature	XM_018060157.1	151	-30.43	151	-30.43	18	3886	194	KCTD3	GeneID:102173767,Genbank:XM_018060157.1	potassium channel tetramerization domain containing 3, transcript variant X4
novel1530_mature	XM_018060170.1	160	-32.47	160	-32.47	18	4473	22	MARK1	GeneID:102178752,Genbank:XM_018060170.1	microtubule affinity regulating kinase 1, transcript variant X1
novel1530_mature	XM_018060171.1	160	-32.47	160	-32.47	18	4449	1	MARK1	GeneID:102178752,Genbank:XM_018060171.1	microtubule affinity regulating kinase 1, transcript variant X2
novel1530_mature	XM_018060173.1	160	-32.47	160	-32.47	18	4409	3	MARK1	GeneID:102178752,Genbank:XM_018060173.1	microtubule affinity regulating kinase 1, transcript variant X4
novel1530_mature	XM_018060174.1	160	-32.47	160	-32.47	18	4405	2	MARK1	GeneID:102178752,Genbank:XM_018060174.1	microtubule affinity regulating kinase 1, transcript variant X5
novel1530_mature	XM_018060361.1	160	-31.35	160	-31.35	18	10085	73	KIF1B	GeneID:102170718,Genbank:XM_018060361.1	kinesin family member 1B, transcript variant X1
novel1530_mature	XM_018060362.1	160	-31.35	160	-31.35	18	10067	73	KIF1B	GeneID:102170718,Genbank:XM_018060362.1	kinesin family member 1B, transcript variant X2
novel1530_mature	XM_018060363.1	160	-31.35	160	-31.35	18	10007	73	KIF1B	GeneID:102170718,Genbank:XM_018060363.1	kinesin family member 1B, transcript variant X3
novel1530_mature	XM_018060364.1	160	-31.35	160	-31.35	18	9964	72	KIF1B	GeneID:102170718,Genbank:XM_018060364.1	kinesin family member 1B, transcript variant X4
novel1530_mature	XM_018060365.1	160	-31.35	160	-31.35	18	9946	72	KIF1B	GeneID:102170718,Genbank:XM_018060365.1	kinesin family member 1B, transcript variant X5
novel1530_mature	XM_018060366.1	160	-31.35	160	-31.35	18	9835	72	KIF1B	GeneID:102170718,Genbank:XM_018060366.1	kinesin family member 1B, transcript variant X6
novel1530_mature	XM_018060368.1	160	-31.35	160	-31.35	18	9715	72	KIF1B	GeneID:102170718,Genbank:XM_018060368.1	kinesin family member 1B, transcript variant X7
novel1530_mature	XM_018060369.1	160	-31.35	160	-31.35	18	4572	74	KIF1B	GeneID:102170718,Genbank:XM_018060369.1	kinesin family member 1B, transcript variant X8
novel1530_mature	XM_018060490.1	158	-32.47	158	-32.47	18	1490	299	FAAP20	GeneID:106502972,Genbank:XM_018060490.1	Fanconi anemia core complex associated protein 20, transcript variant X6
novel1530_mature	XM_018060567.1	151	-30.11	151	-30.11	18	4627	3273	PERM1	GeneID:102170254,Genbank:XM_018060567.1	PPARGC1 and ESRR induced regulator, muscle 1, transcript variant X1
novel1530_mature	XM_018060568.1	151	-30.11	151	-30.11	18	3876	2522	PERM1	GeneID:102170254,Genbank:XM_018060568.1	PPARGC1 and ESRR induced regulator, muscle 1, transcript variant X2
novel1530_mature	XM_018060675.1	159	-31.51	159	-31.51	18	4596	4182	KIAA1614	GeneID:102184272,Genbank:XM_018060675.1	KIAA1614 ortholog, transcript variant X3
novel1530_mature	XM_018060786.1	159	-31.19	159	-31.19	18	11413	1844	PLXNA2	GeneID:102168932,Genbank:XM_018060786.1	plexin A2, transcript variant X1
novel1530_mature	XM_018060787.1	159	-31.19	159	-31.19	18	2796	1233	PLXNA2	GeneID:102168932,Genbank:XM_018060787.1	plexin A2, transcript variant X2
novel1530_mature	XM_018060811.1	155	-31.4	155	-31.4	18	2297	680	LHX9	GeneID:102171729,Genbank:XM_018060811.1	LIM homeobox 9, transcript variant X1
novel1530_mature	XM_018060812.1	155	-31.4	155	-31.4	18	2143	680	LHX9	GeneID:102171729,Genbank:XM_018060812.1	LIM homeobox 9, transcript variant X2
novel1530_mature	XM_018060830.1	152	-32.48	152	-32.48	18	7078	3257	CAMSAP2	GeneID:102172833,Genbank:XM_018060830.1	calmodulin regulated spectrin associated protein family member 2, transcript variant X1
novel1530_mature	XM_018060831.1	152	-32.48	152	-32.48	18	4511	3257	CAMSAP2	GeneID:102172833,Genbank:XM_018060831.1	calmodulin regulated spectrin associated protein family member 2, transcript variant X2
novel1530_mature	XM_018060832.1	152	-32.48	152	-32.48	18	7045	3224	CAMSAP2	GeneID:102172833,Genbank:XM_018060832.1	calmodulin regulated spectrin associated protein family member 2, transcript variant X3
novel1530_mature	XM_018060833.1	152	-32.48	152	-32.48	18	6818	2997	CAMSAP2	GeneID:102172833,Genbank:XM_018060833.1	calmodulin regulated spectrin associated protein family member 2, transcript variant X4
novel1530_mature	XM_018060834.1	152	-32.48	152	-32.48	18	7017	3223	CAMSAP2	GeneID:102172833,Genbank:XM_018060834.1	calmodulin regulated spectrin associated protein family member 2, transcript variant X5
novel1530_mature	XM_018060842.1	159	-38.82	159	-38.82	18	2438	835	PKP1	GeneID:102176987,Genbank:XM_018060842.1	plakophilin 1
novel1530_mature	XM_018060845.1	158	-31.15	158	-31.15	18	2512	470	RABIF	GeneID:102177824,Genbank:XM_018060845.1	RAB interacting factor
novel1530_mature	XM_018060850.1	163	-33.88	163	-33.88	18	5822	9	PPP1R12B	GeneID:102181773,Genbank:XM_018060850.1	protein phosphatase 1 regulatory subunit 12B, transcript variant X1
novel1530_mature	XM_018060851.1	163	-33.88	163	-33.88	18	7160	9	PPP1R12B	GeneID:102181773,Genbank:XM_018060851.1	protein phosphatase 1 regulatory subunit 12B, transcript variant X2
novel1530_mature	XM_018060853.1	163	-33.88	163	-33.88	18	5747	9	PPP1R12B	GeneID:102181773,Genbank:XM_018060853.1	protein phosphatase 1 regulatory subunit 12B, transcript variant X3
novel1530_mature	XM_018060854.1	163	-33.88	163	-33.88	18	5642	9	PPP1R12B	GeneID:102181773,Genbank:XM_018060854.1	protein phosphatase 1 regulatory subunit 12B, transcript variant X4
novel1530_mature	XM_018060875.1	160	-32.05	160	-32.05	18	1104	13	TIMM17A	GeneID:102170315,Genbank:XM_018060875.1	translocase of inner mitochondrial membrane 17 homolog A (yeast)
novel1530_mature	XM_018060945.1	156	-31.99	156	-31.99	18	4162	2939	PATZ1	GeneID:102171642,Genbank:XM_018060945.1	POZ/BTB and AT hook containing zinc finger 1, transcript variant X1
novel1530_mature	XM_018060946.1	156	-31.99	156	-31.99	18	4023	2800	PATZ1	GeneID:102171642,Genbank:XM_018060946.1	POZ/BTB and AT hook containing zinc finger 1, transcript variant X2
novel1530_mature	XM_018060947.1	156	-31.99	156	-31.99	18	4097	2874	PATZ1	GeneID:102171642,Genbank:XM_018060947.1	POZ/BTB and AT hook containing zinc finger 1, transcript variant X3
novel1530_mature	XM_018061007.1	164	-33.38	164	-33.38	18	4871	2547	NF2	GeneID:102186619,Genbank:XM_018061007.1	neurofibromin 2, transcript variant X1
novel1530_mature	XM_018061008.1	164	-33.38	164	-33.38	18	4931	2607	NF2	GeneID:102186619,Genbank:XM_018061008.1	neurofibromin 2, transcript variant X2
novel1530_mature	XM_018061010.1	164	-33.38	164	-33.38	18	4759	2435	NF2	GeneID:102186619,Genbank:XM_018061010.1	neurofibromin 2, transcript variant X4
novel1530_mature	XM_018061019.1	151	-30.35	151	-30.35	18	2906	286	NIPSNAP1	GeneID:102190808,Genbank:XM_018061019.1	nipsnap homolog 1 (C. elegans), transcript variant X1
novel1530_mature	XM_018061067.1	164	-37.88	164	-37.88	18	8105	6849	MYO18B	GeneID:102185591,Genbank:XM_018061067.1	myosin XVIIIB, transcript variant X1
novel1530_mature	XM_018061068.1	164	-37.88	164	-37.88	18	8032	6776	MYO18B	GeneID:102185591,Genbank:XM_018061068.1	myosin XVIIIB, transcript variant X2
novel1530_mature	XM_018061069.1	164	-37.88	164	-37.88	18	8056	6800	MYO18B	GeneID:102185591,Genbank:XM_018061069.1	myosin XVIIIB, transcript variant X3
novel1530_mature	XM_018061070.1	164	-37.88	164	-37.88	18	8008	6752	MYO18B	GeneID:102185591,Genbank:XM_018061070.1	myosin XVIIIB, transcript variant X4
novel1530_mature	XM_018061093.1	168	-39.14	168	-39.14	18	2011	250	UNG	GeneID:102182818,Genbank:XM_018061093.1	uracil DNA glycosylase
novel1530_mature	XM_018061308.1	163	-33.1	163	-33.1	18	6051	1276	CLIP1	GeneID:102190721,Genbank:XM_018061308.1	CAP-Gly domain containing linker protein 1, transcript variant X1
novel1530_mature	XM_018061309.1	163	-33.1	163	-33.1	18	6767	1993	CLIP1	GeneID:102190721,Genbank:XM_018061309.1	CAP-Gly domain containing linker protein 1, transcript variant X2
novel1530_mature	XM_018061310.1	163	-33.1	163	-33.1	18	5991	1216	CLIP1	GeneID:102190721,Genbank:XM_018061310.1	CAP-Gly domain containing linker protein 1, transcript variant X3
novel1530_mature	XM_018061311.1	163	-33.1	163	-33.1	18	6045	1276	CLIP1	GeneID:102190721,Genbank:XM_018061311.1	CAP-Gly domain containing linker protein 1, transcript variant X4
novel1530_mature	XM_018061312.1	163	-33.1	163	-33.1	18	6018	1276	CLIP1	GeneID:102190721,Genbank:XM_018061312.1	CAP-Gly domain containing linker protein 1, transcript variant X5
novel1530_mature	XM_018061313.1	163	-33.1	163	-33.1	18	6011	1275	CLIP1	GeneID:102190721,Genbank:XM_018061313.1	CAP-Gly domain containing linker protein 1, transcript variant X6
novel1530_mature	XM_018061314.1	163	-33.1	163	-33.1	18	5946	1276	CLIP1	GeneID:102190721,Genbank:XM_018061314.1	CAP-Gly domain containing linker protein 1, transcript variant X7
novel1530_mature	XM_018061315.1	163	-33.1	163	-33.1	18	5912	1275	CLIP1	GeneID:102190721,Genbank:XM_018061315.1	CAP-Gly domain containing linker protein 1, transcript variant X8
novel1530_mature	XM_018061316.1	163	-33.1	163	-33.1	18	5906	1275	CLIP1	GeneID:102190721,Genbank:XM_018061316.1	CAP-Gly domain containing linker protein 1, transcript variant X9
novel1530_mature	XM_018061317.1	163	-33.1	163	-33.1	18	5823	1276	CLIP1	GeneID:102190721,Genbank:XM_018061317.1	CAP-Gly domain containing linker protein 1, transcript variant X10
novel1530_mature	XM_018061318.1	163	-33.1	163	-33.1	18	5706	1276	CLIP1	GeneID:102190721,Genbank:XM_018061318.1	CAP-Gly domain containing linker protein 1, transcript variant X11
novel1530_mature	XM_018061319.1	163	-33.1	163	-33.1	18	5673	1276	CLIP1	GeneID:102190721,Genbank:XM_018061319.1	CAP-Gly domain containing linker protein 1, transcript variant X12
novel1530_mature	XM_018061320.1	163	-33.1	163	-33.1	18	4511	1280	CLIP1	GeneID:102190721,Genbank:XM_018061320.1	CAP-Gly domain containing linker protein 1, transcript variant X13
novel1530_mature	XM_018061337.1	155	-31.24	155	-31.24	18	7080	1534	PITPNM2	GeneID:102177743,Genbank:XM_018061337.1	phosphatidylinositol transfer protein membrane associated 2, transcript variant X1
novel1530_mature	XM_018061338.1	155	-31.24	155	-31.24	18	7458	1912	PITPNM2	GeneID:102177743,Genbank:XM_018061338.1	phosphatidylinositol transfer protein membrane associated 2, transcript variant X2
novel1530_mature	XM_018061339.1	155	-31.24	155	-31.24	18	6948	1534	PITPNM2	GeneID:102177743,Genbank:XM_018061339.1	phosphatidylinositol transfer protein membrane associated 2, transcript variant X3
novel1530_mature	XM_018061340.1	155	-31.24	155	-31.24	18	6936	1534	PITPNM2	GeneID:102177743,Genbank:XM_018061340.1	phosphatidylinositol transfer protein membrane associated 2, transcript variant X4
novel1530_mature	XM_018061449.1	151	-37.2	151	-37.2	18	4718	3065	FBRSL1	GeneID:102171639,Genbank:XM_018061449.1	fibrosin like 1
novel1530_mature	XM_018061487.1	163	-30.84	163	-30.84	18	6994	2255	FNIP2	GeneID:102188244,Genbank:XM_018061487.1	folliculin interacting protein 2, transcript variant X2
novel1530_mature	XM_018061488.1	163	-30.84	163	-30.84	18	3225	2098	FNIP2	GeneID:102188244,Genbank:XM_018061488.1	folliculin interacting protein 2, transcript variant X3
novel1530_mature	XM_018061489.1	163	-30.84	163	-30.84	18	3168	2041	FNIP2	GeneID:102188244,Genbank:XM_018061489.1	folliculin interacting protein 2, transcript variant X4
novel1530_mature	XM_018061562.1	151	-30.81	151	-30.81	18	1607	360	IL15	GeneID:102180957,Genbank:XM_018061562.1	interleukin 15
novel1530_mature	XM_018061565.1	160	-32.79	160	-32.79	18	4040	1155	GAB1	GeneID:102179970,Genbank:XM_018061565.1	GRB2 associated binding protein 1, transcript variant X1
novel1530_mature	XM_018061566.1	160	-32.79	160	-32.79	18	4806	2011	GAB1	GeneID:102179970,Genbank:XM_018061566.1	GRB2 associated binding protein 1, transcript variant X2
novel1530_mature	XM_018061567.1	160	-32.79	160	-32.79	18	3282	1225	GAB1	GeneID:102179970,Genbank:XM_018061567.1	GRB2 associated binding protein 1, transcript variant X3
novel1530_mature	XM_018061568.1	160	-32.79	160	-32.79	18	4097	2040	GAB1	GeneID:102179970,Genbank:XM_018061568.1	GRB2 associated binding protein 1, transcript variant X4
novel1530_mature	XM_018061589.1	150	-34.66	150	-34.66	18	3154	2988	ARHGAP10	GeneID:102173323,Genbank:XM_018061589.1	Rho GTPase activating protein 10, transcript variant X1
novel1530_mature	XM_018061636.1	151	-30.84	151	-30.84	18	2976	2	CPE	GeneID:102191726,Genbank:XM_018061636.1	carboxypeptidase E
novel1530_mature	XM_018061706.1	162	-30.95	162	-30.95	18	3657	2103	NFKBIZ	GeneID:102186434,Genbank:XM_018061706.1	NFKB inhibitor zeta
novel1530_mature	XM_018061743.1	308	-65.2	156	-34.43	18	2332	36 1461	WWOX	GeneID:102178099,Genbank:XM_018061743.1	WW domain containing oxidoreductase, transcript variant X1
novel1530_mature	XM_018061744.1	156	-30.77	156	-30.77	18	1631	36	WWOX	GeneID:102178099,Genbank:XM_018061744.1	WW domain containing oxidoreductase, transcript variant X2
novel1530_mature	XM_018061820.1	159	-33.08	159	-33.08	18	2429	173	FOXF1	GeneID:106503089,Genbank:XM_018061820.1	forkhead box F1, transcript variant X1
novel1530_mature	XM_018061899.1	159	-30.21	159	-30.21	18	4401	2727	FANCA	GeneID:102170627,Genbank:XM_018061899.1	Fanconi anemia complementation group A
novel1530_mature	XM_018062325.1	163	-34.52	163	-34.52	18	820	684	PPP1R14A	GeneID:102178388,Genbank:XM_018062325.1	protein phosphatase 1 regulatory inhibitor subunit 14A
novel1530_mature	XM_018062406.1	158	-34.48	158	-34.48	18	3710	502	MAP3K10	GeneID:102186147,Genbank:XM_018062406.1	mitogen-activated protein kinase kinase kinase 10
novel1530_mature	XM_018062434.1	159	-30.53	159	-30.53	18	5167	2177	LTBP4	GeneID:102188621,Genbank:XM_018062434.1	latent transforming growth factor beta binding protein 4
novel1530_mature	XM_018062437.1	156	-33.29	156	-33.29	18	2166	533	COQ8B	GeneID:102189512,Genbank:XM_018062437.1	coenzyme Q8B, transcript variant X1
novel1530_mature	XM_018062438.1	156	-33.29	156	-33.29	18	2195	562	COQ8B	GeneID:102189512,Genbank:XM_018062438.1	coenzyme Q8B, transcript variant X2
novel1530_mature	XM_018062439.1	156	-33.29	156	-33.29	18	2154	521	COQ8B	GeneID:102189512,Genbank:XM_018062439.1	coenzyme Q8B, transcript variant X3
novel1530_mature	XM_018062441.1	156	-33.29	156	-33.29	18	2380	834	COQ8B	GeneID:102189512,Genbank:XM_018062441.1	coenzyme Q8B, transcript variant X4
novel1530_mature	XM_018062442.1	156	-33.29	156	-33.29	18	2428	837	COQ8B	GeneID:102189512,Genbank:XM_018062442.1	coenzyme Q8B, transcript variant X5
novel1530_mature	XM_018062489.1	154	-30.34	154	-30.34	18	2345	1665	TMEM145	GeneID:102177652,Genbank:XM_018062489.1	transmembrane protein 145, transcript variant X1
novel1530_mature	XM_018062557.1	155	-30.14	155	-30.14	18	2845	1604	NECTIN2	GeneID:102172535,Genbank:XM_018062557.1	nectin cell adhesion molecule 2, transcript variant X1
novel1530_mature	XM_018062590.1	152	-31.5	152	-31.5	18	3565	66	MARK4	GeneID:102187523,Genbank:XM_018062590.1	microtubule affinity regulating kinase 4, transcript variant X1
novel1530_mature	XM_018062591.1	152	-31.5	152	-31.5	18	3644	65	MARK4	GeneID:102187523,Genbank:XM_018062591.1	microtubule affinity regulating kinase 4, transcript variant X2
novel1530_mature	XM_018062638.1	155	-32.81	155	-32.81	18	1848	945	CCDC61	GeneID:102168290,Genbank:XM_018062638.1	coiled-coil domain containing 61, transcript variant X2
novel1530_mature	XM_018062661.1	164	-35.54	164	-35.54	18	1940	345	NPAS1	GeneID:102170813,Genbank:XM_018062661.1	neuronal PAS domain protein 1
novel1530_mature	XM_018062696.1	168	-35.87	168	-35.87	18	3122	4	CCDC114	GeneID:102176355,Genbank:XM_018062696.1	coiled-coil domain containing 114, transcript variant X1
novel1530_mature	XM_018062698.1	168	-35.87	168	-35.87	18	2813	4	CCDC114	GeneID:102176355,Genbank:XM_018062698.1	coiled-coil domain containing 114, transcript variant X3
novel1530_mature	XM_018062699.1	168	-35.87	168	-35.87	18	2561	4	CCDC114	GeneID:102176355,Genbank:XM_018062699.1	coiled-coil domain containing 114, transcript variant X4
novel1530_mature	XM_018062794.1	160	-35.9	160	-35.9	18	7155	1010	PRR12	GeneID:102184084,Genbank:XM_018062794.1	proline rich 12
novel1530_mature	XM_018062845.1	160	-31.66	160	-31.66	18	4243	4086	KCNC3	GeneID:102188248,Genbank:XM_018062845.1	potassium voltage-gated channel subfamily C member 3, transcript variant X1
novel1530_mature	XM_018062886.1	160	-34.67	160	-34.67	18	1354	132	FAM71E1	GeneID:102189894,Genbank:XM_018062886.1	family with sequence similarity 71 member E1, transcript variant X1
novel1530_mature	XM_018063034.1	156	-30.31	156	-30.31	18	2392	338	MYADM	GeneID:102170725,Genbank:XM_018063034.1	myeloid associated differentiation marker
novel1530_mature	XM_018063090.1	152	-30.09	152	-30.09	18	1734	1582	SYT5	GeneID:102180961,Genbank:XM_018063090.1	synaptotagmin 5, transcript variant X1
novel1530_mature	XM_018063091.1	152	-30.09	152	-30.09	18	1730	1573	SYT5	GeneID:102180961,Genbank:XM_018063091.1	synaptotagmin 5, transcript variant X2
novel1530_mature	XM_018063174.1	155	-32.37	155	-32.37	18	762	45	LOC108638070	GeneID:108638070,Genbank:XM_018063174.1	interferon lambda-3-like
novel1530_mature	XM_018063274.1	162	-35.36	162	-35.36	18	1607	693	TMEM91	GeneID:102191641,Genbank:XM_018063274.1	transmembrane protein 91, transcript variant X1
novel1530_mature	XM_018063275.1	162	-35.36	162	-35.36	18	1565	651	TMEM91	GeneID:102191641,Genbank:XM_018063275.1	transmembrane protein 91, transcript variant X2
novel1530_mature	XM_018063313.1	152	-30.26	152	-30.26	18	3220	2375	LRFN3	GeneID:102174964,Genbank:XM_018063313.1	leucine rich repeat and fibronectin type III domain containing 3, transcript variant X1
novel1530_mature	XM_018063314.1	152	-30.26	152	-30.26	18	3217	2372	LRFN3	GeneID:102174964,Genbank:XM_018063314.1	leucine rich repeat and fibronectin type III domain containing 3, transcript variant X2
novel1530_mature	XM_018063315.1	152	-30.26	152	-30.26	18	3117	2272	LRFN3	GeneID:102174964,Genbank:XM_018063315.1	leucine rich repeat and fibronectin type III domain containing 3, transcript variant X3
novel1530_mature	XM_018063316.1	152	-30.26	152	-30.26	18	3114	2269	LRFN3	GeneID:102174964,Genbank:XM_018063316.1	leucine rich repeat and fibronectin type III domain containing 3, transcript variant X4
novel1530_mature	XM_018063376.1	170	-32.91	170	-32.91	18	1661	1269	NFKBID	GeneID:102176548,Genbank:XM_018063376.1	NFKB inhibitor delta, transcript variant X2
novel1530_mature	XM_018063422.1	309	-63.18	158	-32.67	18	3276	2641 307	LOC102169045	GeneID:102169045,Genbank:XM_018063422.1	zinc finger protein 28 homolog, transcript variant X1
novel1530_mature	XM_018063423.1	309	-63.18	158	-32.67	18	3090	2455 121	LOC102169045	GeneID:102169045,Genbank:XM_018063423.1	zinc finger protein 28 homolog, transcript variant X2
novel1530_mature	XM_018063424.1	309	-63.18	158	-32.67	18	3333	2698 307	LOC102169045	GeneID:102169045,Genbank:XM_018063424.1	zinc finger protein 28 homolog, transcript variant X3
novel1530_mature	XM_018063461.1	156	-31.13	156	-31.13	18	3209	533	ZNF71	GeneID:108638125,Genbank:XM_018063461.1	zinc finger protein 71, transcript variant X1
novel1530_mature	XM_018063462.1	156	-31.13	156	-31.13	18	1943	533	ZNF71	GeneID:108638125,Genbank:XM_018063462.1	zinc finger protein 71, transcript variant X2
novel1530_mature	XM_018063463.1	156	-31.13	156	-31.13	18	3205	529	ZNF71	GeneID:108638125,Genbank:XM_018063463.1	zinc finger protein 71, transcript variant X3
novel1530_mature	XM_018063464.1	156	-31.13	156	-31.13	18	3121	445	ZNF71	GeneID:108638125,Genbank:XM_018063464.1	zinc finger protein 71, transcript variant X4
novel1530_mature	XM_018063466.1	156	-31.13	156	-31.13	18	2962	286	ZNF71	GeneID:108638125,Genbank:XM_018063466.1	zinc finger protein 71, transcript variant X5
novel1530_mature	XM_018063503.1	152	-30.23	152	-30.23	18	3817	3052	NLRP5	GeneID:102170173,Genbank:XM_018063503.1	NLR family pyrin domain containing 5
novel1530_mature	XM_018063528.1	319	-64.89	160	-33.84	18	3161	1700 1424	SLC27A5	GeneID:102172839,Genbank:XM_018063528.1	solute carrier family 27 member 5, transcript variant X1
novel1530_mature	XM_018063529.1	319	-64.89	160	-33.84	18	2912	1723 1447	SLC27A5	GeneID:102172839,Genbank:XM_018063529.1	solute carrier family 27 member 5, transcript variant X2
novel1530_mature	XM_018063530.1	168	-32.38	168	-32.38	18	2537	2260	ZNF274	GeneID:102170630,Genbank:XM_018063530.1	zinc finger protein 274, transcript variant X1
novel1530_mature	XM_018063531.1	168	-32.38	168	-32.38	18	2639	2362	ZNF274	GeneID:102170630,Genbank:XM_018063531.1	zinc finger protein 274, transcript variant X2
novel1530_mature	XM_018063532.1	168	-32.38	168	-32.38	18	2500	2223	ZNF274	GeneID:102170630,Genbank:XM_018063532.1	zinc finger protein 274, transcript variant X3
novel1530_mature	XM_018063533.1	168	-32.38	168	-32.38	18	2376	2099	ZNF274	GeneID:102170630,Genbank:XM_018063533.1	zinc finger protein 274, transcript variant X4
novel1530_mature	XM_018063534.1	168	-32.38	168	-32.38	18	2325	2048	ZNF274	GeneID:102170630,Genbank:XM_018063534.1	zinc finger protein 274, transcript variant X5
novel1530_mature	XM_018063648.1	172	-39.6	172	-39.6	18	7026	247	TBC1D16	GeneID:102185503,Genbank:XM_018063648.1	TBC1 domain family member 16, transcript variant X5
novel1530_mature	XM_018063674.1	155	-30.49	155	-30.49	18	3703	2221	TIMP2	GeneID:102178107,Genbank:XM_018063674.1	TIMP metallopeptidase inhibitor 2
novel1530_mature	XM_018063753.1	156	-31.94	156	-31.94	18	1578	684	UBALD2	GeneID:102169052,Genbank:XM_018063753.1	UBA like domain containing 2, transcript variant X1
novel1530_mature	XM_018063755.1	156	-31.94	156	-31.94	18	1575	681	UBALD2	GeneID:102169052,Genbank:XM_018063755.1	UBA like domain containing 2, transcript variant X2
novel1530_mature	XM_018063816.1	164	-33.2	164	-33.2	18	4974	1941	CASKIN2	GeneID:102174066,Genbank:XM_018063816.1	CASK interacting protein 2, transcript variant X1
novel1530_mature	XM_018063817.1	164	-33.2	164	-33.2	18	4939	1906	CASKIN2	GeneID:102174066,Genbank:XM_018063817.1	CASK interacting protein 2, transcript variant X2
novel1530_mature	XM_018063818.1	164	-33.2	164	-33.2	18	4925	1892	CASKIN2	GeneID:102174066,Genbank:XM_018063818.1	CASK interacting protein 2, transcript variant X3
novel1530_mature	XM_018063845.1	154	-32.02	154	-32.02	18	2243	1715	OTOP2	GeneID:102176559,Genbank:XM_018063845.1	otopetrin 2, transcript variant X1
novel1530_mature	XM_018063846.1	154	-32.02	154	-32.02	18	2186	1658	OTOP2	GeneID:102176559,Genbank:XM_018063846.1	otopetrin 2, transcript variant X2
novel1530_mature	XM_018064020.1	156	-33.05	156	-33.05	18	1612	1007	TSPAN10	GeneID:102181897,Genbank:XM_018064020.1	tetraspanin 10
novel1530_mature	XM_018064235.1	154	-30.57	154	-30.57	18	5440	1164	TMEM132E	GeneID:102186337,Genbank:XM_018064235.1	transmembrane protein 132E
novel1530_mature	XM_018064332.1	151	-31.03	151	-31.03	18	4203	3032	SEZ6	GeneID:102169899,Genbank:XM_018064332.1	seizure related 6 homolog, transcript variant X1
novel1530_mature	XM_018064333.1	151	-31.03	151	-31.03	18	4172	3032	SEZ6	GeneID:102169899,Genbank:XM_018064333.1	seizure related 6 homolog, transcript variant X2
novel1530_mature	XM_018064442.1	151	-30.52	151	-30.52	18	4552	1434	MYBBP1A	GeneID:108638264,Genbank:XM_018064442.1	MYB binding protein 1a
novel1530_mature	XM_018064468.1	151	-31.57	151	-31.57	18	5111	3819	MINK1	GeneID:102185604,Genbank:XM_018064468.1	misshapen like kinase 1, transcript variant X1
novel1530_mature	XM_018064469.1	151	-31.57	151	-31.57	18	5109	3817	MINK1	GeneID:102185604,Genbank:XM_018064469.1	misshapen like kinase 1, transcript variant X2
novel1530_mature	XM_018064470.1	151	-31.57	151	-31.57	18	5087	3795	MINK1	GeneID:102185604,Genbank:XM_018064470.1	misshapen like kinase 1, transcript variant X3
novel1530_mature	XM_018064471.1	151	-31.57	151	-31.57	18	5051	3759	MINK1	GeneID:102185604,Genbank:XM_018064471.1	misshapen like kinase 1, transcript variant X4
novel1530_mature	XM_018064472.1	151	-31.57	151	-31.57	18	5024	3732	MINK1	GeneID:102185604,Genbank:XM_018064472.1	misshapen like kinase 1, transcript variant X5
novel1530_mature	XM_018064473.1	151	-31.57	151	-31.57	18	5021	3729	MINK1	GeneID:102185604,Genbank:XM_018064473.1	misshapen like kinase 1, transcript variant X6
novel1530_mature	XM_018064474.1	151	-31.57	151	-31.57	18	5003	3711	MINK1	GeneID:102185604,Genbank:XM_018064474.1	misshapen like kinase 1, transcript variant X7
novel1530_mature	XM_018064475.1	151	-31.57	151	-31.57	18	5000	3708	MINK1	GeneID:102185604,Genbank:XM_018064475.1	misshapen like kinase 1, transcript variant X8
novel1530_mature	XM_018064476.1	151	-31.57	151	-31.57	18	4976	3684	MINK1	GeneID:102185604,Genbank:XM_018064476.1	misshapen like kinase 1, transcript variant X9
novel1530_mature	XM_018064477.1	151	-31.57	151	-31.57	18	4973	3681	MINK1	GeneID:102185604,Genbank:XM_018064477.1	misshapen like kinase 1, transcript variant X10
novel1530_mature	XM_018064479.1	151	-31.57	151	-31.57	18	4849	3557	MINK1	GeneID:102185604,Genbank:XM_018064479.1	misshapen like kinase 1, transcript variant X11
novel1530_mature	XM_018064480.1	151	-31.57	151	-31.57	18	4943	3651	MINK1	GeneID:102185604,Genbank:XM_018064480.1	misshapen like kinase 1, transcript variant X12
novel1530_mature	XM_018064481.1	151	-31.57	151	-31.57	18	4937	3645	MINK1	GeneID:102185604,Genbank:XM_018064481.1	misshapen like kinase 1, transcript variant X13
novel1530_mature	XM_018064482.1	151	-31.57	151	-31.57	18	4916	3624	MINK1	GeneID:102185604,Genbank:XM_018064482.1	misshapen like kinase 1, transcript variant X14
novel1530_mature	XM_018064483.1	151	-31.57	151	-31.57	18	4892	3600	MINK1	GeneID:102185604,Genbank:XM_018064483.1	misshapen like kinase 1, transcript variant X15
novel1530_mature	XM_018064564.1	155	-31.62	155	-31.62	18	4424	232	LOC100861136	GeneID:100861136,Genbank:XM_018064564.1	cytochrome b reductase 1
novel1530_mature	XM_018064585.1	162	-30.93	162	-30.93	18	1354	156	TNFSF12	GeneID:102191371,Genbank:XM_018064585.1	tumor necrosis factor superfamily member 12, transcript variant X1
novel1530_mature	XM_018064586.1	162	-30.93	162	-30.93	18	1445	250	TNFSF12	GeneID:102191371,Genbank:XM_018064586.1	tumor necrosis factor superfamily member 12, transcript variant X2
novel1530_mature	XM_018064587.1	158	-32.45	158	-32.45	18	2431	218	SENP3	GeneID:102189341,Genbank:XM_018064587.1	SUMO1/sentrin/SMT3 specific peptidase 3, transcript variant X2
novel1530_mature	XM_018064594.1	150	-32.65	150	-32.65	18	3330	687	EFNB3	GeneID:102168298,Genbank:XM_018064594.1	ephrin B3
novel1530_mature	XM_018064679.1	153	-30.86	153	-30.86	18	3192	260	ELAC2	GeneID:102176360,Genbank:XM_018064679.1	elaC ribonuclease Z 2
novel1530_mature	XM_018064809.1	158	-30.18	158	-30.18	18	11285	4644	MPRIP	GeneID:102184657,Genbank:XM_018064809.1	myosin phosphatase Rho interacting protein, transcript variant X1
novel1530_mature	XM_018064810.1	158	-30.18	158	-30.18	18	11281	4640	MPRIP	GeneID:102184657,Genbank:XM_018064810.1	myosin phosphatase Rho interacting protein, transcript variant X2
novel1530_mature	XM_018064811.1	158	-30.18	158	-30.18	18	11351	4644	MPRIP	GeneID:102184657,Genbank:XM_018064811.1	myosin phosphatase Rho interacting protein, transcript variant X3
novel1530_mature	XM_018064812.1	158	-30.18	158	-30.18	18	11347	4644	MPRIP	GeneID:102184657,Genbank:XM_018064812.1	myosin phosphatase Rho interacting protein, transcript variant X4
novel1530_mature	XM_018064813.1	158	-30.18	158	-30.18	18	11198	4557	MPRIP	GeneID:102184657,Genbank:XM_018064813.1	myosin phosphatase Rho interacting protein, transcript variant X5
novel1530_mature	XM_018064814.1	158	-30.18	158	-30.18	18	11195	4554	MPRIP	GeneID:102184657,Genbank:XM_018064814.1	myosin phosphatase Rho interacting protein, transcript variant X6
novel1530_mature	XM_018064815.1	158	-30.18	158	-30.18	18	11000	4359	MPRIP	GeneID:102184657,Genbank:XM_018064815.1	myosin phosphatase Rho interacting protein, transcript variant X7
novel1530_mature	XM_018064816.1	158	-30.18	158	-30.18	18	10931	4290	MPRIP	GeneID:102184657,Genbank:XM_018064816.1	myosin phosphatase Rho interacting protein, transcript variant X8
novel1530_mature	XM_018064862.1	159	-31.76	159	-31.76	18	8670	2668	CACNA1G	GeneID:102187163,Genbank:XM_018064862.1	calcium voltage-gated channel subunit alpha1 G, transcript variant X1
novel1530_mature	XM_018064863.1	159	-31.76	159	-31.76	18	8637	2668	CACNA1G	GeneID:102187163,Genbank:XM_018064863.1	calcium voltage-gated channel subunit alpha1 G, transcript variant X2
novel1530_mature	XM_018064864.1	159	-31.76	159	-31.76	18	8601	2668	CACNA1G	GeneID:102187163,Genbank:XM_018064864.1	calcium voltage-gated channel subunit alpha1 G, transcript variant X3
novel1530_mature	XM_018064865.1	159	-31.76	159	-31.76	18	8568	2668	CACNA1G	GeneID:102187163,Genbank:XM_018064865.1	calcium voltage-gated channel subunit alpha1 G, transcript variant X4
novel1530_mature	XM_018064866.1	159	-31.76	159	-31.76	18	8550	2668	CACNA1G	GeneID:102187163,Genbank:XM_018064866.1	calcium voltage-gated channel subunit alpha1 G, transcript variant X5
novel1530_mature	XM_018064867.1	159	-31.76	159	-31.76	18	8526	2668	CACNA1G	GeneID:102187163,Genbank:XM_018064867.1	calcium voltage-gated channel subunit alpha1 G, transcript variant X6
novel1530_mature	XM_018064868.1	159	-31.76	159	-31.76	18	8457	2668	CACNA1G	GeneID:102187163,Genbank:XM_018064868.1	calcium voltage-gated channel subunit alpha1 G, transcript variant X7
novel1530_mature	XM_018064869.1	159	-31.76	159	-31.76	18	8391	2668	CACNA1G	GeneID:102187163,Genbank:XM_018064869.1	calcium voltage-gated channel subunit alpha1 G, transcript variant X8
novel1530_mature	XM_018064870.1	159	-31.76	159	-31.76	18	8358	2668	CACNA1G	GeneID:102187163,Genbank:XM_018064870.1	calcium voltage-gated channel subunit alpha1 G, transcript variant X9
novel1530_mature	XM_018064871.1	159	-31.76	159	-31.76	18	8322	2668	CACNA1G	GeneID:102187163,Genbank:XM_018064871.1	calcium voltage-gated channel subunit alpha1 G, transcript variant X10
novel1530_mature	XM_018064872.1	159	-31.76	159	-31.76	18	8289	2668	CACNA1G	GeneID:102187163,Genbank:XM_018064872.1	calcium voltage-gated channel subunit alpha1 G, transcript variant X11
novel1530_mature	XM_018064873.1	159	-31.76	159	-31.76	18	8552	2668	CACNA1G	GeneID:102187163,Genbank:XM_018064873.1	calcium voltage-gated channel subunit alpha1 G, transcript variant X12
novel1530_mature	XM_018064927.1	156	-33.7	156	-33.7	18	3072	329	UBE2Z	GeneID:102191646,Genbank:XM_018064927.1	ubiquitin conjugating enzyme E2 Z
novel1530_mature	XM_018065385.1	156	-32.82	156	-32.82	18	3914	229	TBCD	GeneID:102174429,Genbank:XM_018065385.1	tubulin folding cofactor D, transcript variant X1
novel1530_mature	XM_018065386.1	156	-32.82	156	-32.82	18	3825	230	TBCD	GeneID:102174429,Genbank:XM_018065386.1	tubulin folding cofactor D, transcript variant X2
novel1530_mature	XM_018065453.1	154	-33.65	154	-33.65	18	592	26	NPB	GeneID:102179981,Genbank:XM_018065453.1	neuropeptide B
novel1530_mature	XM_018065512.1	151	-30.25	151	-30.25	18	2785	114	PAIP1	GeneID:102175247,Genbank:XM_018065512.1	poly(A) binding protein interacting protein 1, transcript variant X1
novel1530_mature	XM_018065513.1	151	-30.25	151	-30.25	18	2536	114	PAIP1	GeneID:102175247,Genbank:XM_018065513.1	poly(A) binding protein interacting protein 1, transcript variant X2
novel1530_mature	XM_018065610.1	163	-32.83	163	-32.83	18	3712	1236	PAPD7	GeneID:102172200,Genbank:XM_018065610.1	poly(A) RNA polymerase D7, non-canonical, transcript variant X1
novel1530_mature	XM_018065611.1	163	-32.83	163	-32.83	18	4110	1631	PAPD7	GeneID:102172200,Genbank:XM_018065611.1	poly(A) RNA polymerase D7, non-canonical, transcript variant X2
novel1530_mature	XM_018065648.1	160	-30.07	160	-30.07	18	5598	2440	SLC9A3	GeneID:102184475,Genbank:XM_018065648.1	solute carrier family 9 member A3, transcript variant X1
novel1530_mature	XM_018065649.1	160	-30.07	160	-30.07	18	4136	2440	SLC9A3	GeneID:102184475,Genbank:XM_018065649.1	solute carrier family 9 member A3, transcript variant X2
novel1530_mature	XM_018065851.1	158	-35.34	158	-35.34	18	4319	2499	SFT2D3	GeneID:106502615,Genbank:XM_018065851.1	SFT2 domain containing 3
novel1530_mature	XM_018065868.1	151	-31.42	151	-31.42	18	3795	785	TEX22	GeneID:106504019,Genbank:XM_018065868.1	testis expressed 22, transcript variant X1
novel1530_mature	XM_018065869.1	151	-31.42	151	-31.42	18	3803	793	TEX22	GeneID:106504019,Genbank:XM_018065869.1	testis expressed 22, transcript variant X2
novel1530_mature	XM_018065871.1	151	-31.42	151	-31.42	18	3749	739	TEX22	GeneID:106504019,Genbank:XM_018065871.1	testis expressed 22, transcript variant X3
novel1530_mature	XM_018065910.1	159	-30.5	159	-30.5	18	1646	287	ANKRD34C	GeneID:102171551,Genbank:XM_018065910.1	ankyrin repeat domain 34C
novel1530_mature	XM_018066109.1	155	-30.99	155	-30.99	18	7314	453	SYNM	GeneID:102181539,Genbank:XM_018066109.1	synemin, transcript variant X1
novel1530_mature	XM_018066110.1	155	-30.99	155	-30.99	18	6393	453	SYNM	GeneID:102181539,Genbank:XM_018066110.1	synemin, transcript variant X2
novel1530_mature	XM_018066130.1	155	-36.83	155	-36.83	18	7486	5027	CCDC88C	GeneID:102182348,Genbank:XM_018066130.1	coiled-coil domain containing 88C, transcript variant X1
novel1530_mature	XM_018066131.1	155	-36.83	155	-36.83	18	7417	4958	CCDC88C	GeneID:102182348,Genbank:XM_018066131.1	coiled-coil domain containing 88C, transcript variant X2
novel1530_mature	XM_018066414.1	152	-32.71	152	-32.71	18	2800	1891	ASB2	GeneID:102184287,Genbank:XM_018066414.1	ankyrin repeat and SOCS box containing 2
novel1530_mature	XM_018066618.1	156	-31.2	156	-31.2	18	3351	674	FOXG1	GeneID:102190556,Genbank:XM_018066618.1	forkhead box G1
novel1530_mature	XM_018066667.1	151	-30.55	151	-30.55	18	5729	3414	DAG1	GeneID:102178403,Genbank:XM_018066667.1	dystroglycan 1, transcript variant X1
novel1530_mature	XM_018066668.1	151	-30.55	151	-30.55	18	5410	3095	DAG1	GeneID:102178403,Genbank:XM_018066668.1	dystroglycan 1, transcript variant X2
novel1530_mature	XM_018066669.1	151	-30.55	151	-30.55	18	5587	3272	DAG1	GeneID:102178403,Genbank:XM_018066669.1	dystroglycan 1, transcript variant X3
novel1530_mature	XM_018066729.1	160	-35.44	160	-35.44	18	2165	986	PTH1R	GeneID:102183924,Genbank:XM_018066729.1	parathyroid hormone 1 receptor, transcript variant X1
novel1530_mature	XM_018066730.1	160	-35.44	160	-35.44	18	2066	887	PTH1R	GeneID:102183924,Genbank:XM_018066730.1	parathyroid hormone 1 receptor, transcript variant X2
novel1530_mature	XM_018066731.1	160	-35.44	160	-35.44	18	2033	854	PTH1R	GeneID:102183924,Genbank:XM_018066731.1	parathyroid hormone 1 receptor, transcript variant X3
novel1530_mature	XM_018066733.1	160	-35.44	160	-35.44	18	2161	977	PTH1R	GeneID:102183924,Genbank:XM_018066733.1	parathyroid hormone 1 receptor, transcript variant X4
novel1530_mature	XM_018066734.1	160	-35.44	160	-35.44	18	2155	971	PTH1R	GeneID:102183924,Genbank:XM_018066734.1	parathyroid hormone 1 receptor, transcript variant X5
novel1530_mature	XM_018066735.1	160	-35.44	160	-35.44	18	2774	1595	PTH1R	GeneID:102183924,Genbank:XM_018066735.1	parathyroid hormone 1 receptor, transcript variant X6
novel1530_mature	XM_018066947.1	154	-33.8	154	-33.8	18	2267	2090	UROC1	GeneID:102178022,Genbank:XM_018066947.1	urocanate hydratase 1, transcript variant X1
novel1530_mature	XM_018066979.1	158	-31.34	158	-31.34	18	3955	1638	VGLL4	GeneID:108638624,Genbank:XM_018066979.1	vestigial like family member 4, transcript variant X1
novel1530_mature	XM_018066980.1	158	-31.34	158	-31.34	18	3695	1378	VGLL4	GeneID:108638624,Genbank:XM_018066980.1	vestigial like family member 4, transcript variant X2
novel1530_mature	XM_018066981.1	158	-31.34	158	-31.34	18	3497	1180	VGLL4	GeneID:108638624,Genbank:XM_018066981.1	vestigial like family member 4, transcript variant X3
novel1530_mature	XM_018066982.1	158	-31.34	158	-31.34	18	3420	1103	VGLL4	GeneID:108638624,Genbank:XM_018066982.1	vestigial like family member 4, transcript variant X4
novel1530_mature	XM_018066983.1	158	-31.34	158	-31.34	18	3760	1443	VGLL4	GeneID:108638624,Genbank:XM_018066983.1	vestigial like family member 4, transcript variant X5
novel1530_mature	XM_018066984.1	158	-31.34	158	-31.34	18	3496	1179	VGLL4	GeneID:108638624,Genbank:XM_018066984.1	vestigial like family member 4, transcript variant X6
novel1530_mature	XM_018066985.1	158	-31.34	158	-31.34	18	3031	714	VGLL4	GeneID:108638624,Genbank:XM_018066985.1	vestigial like family member 4, transcript variant X7
novel1530_mature	XM_018067098.1	156	-34.31	156	-34.31	18	4662	190	LOC102171745	GeneID:102171745,Genbank:XM_018067098.1	store-operated calcium entry regulator STIMATE, transcript variant X1
novel1530_mature	XM_018067173.1	164	-33.1	164	-33.1	18	6268	789	TMCC1	GeneID:108638638,Genbank:XM_018067173.1	transmembrane and coiled-coil domain family 1, transcript variant X6
novel1530_mature	XM_018067188.1	160	-34.11	160	-34.11	18	2069	49	CRBN	GeneID:102188177,Genbank:XM_018067188.1	cereblon
novel1629_mature	NM_001285553.1	170	-32.98	170	-32.98	20	5184	3286	TSC2	GeneID:100860943,Genbank:NM_001285553.1	tuberous sclerosis 2
novel1629_mature	NM_001285629.1	323	-66.25	170	-35.05	20	8217	565 3216	FASN	GeneID:100861286,Genbank:NM_001285629.1	fatty acid synthase
novel1629_mature	NM_001285660.1	158	-31.22	158	-31.22	20	1672	1532	ST6GAL1	GeneID:100861310,Genbank:NM_001285660.1	ST6 beta-galactoside alpha-2,6-sialyltransferase 1
novel1629_mature	NM_001285669.1	174	-34.61	174	-34.61	20	1746	1260	PRLR	GeneID:100861318,Genbank:NM_001285669.1	prolactin receptor
novel1629_mature	NM_001285686.1	169	-30.77	169	-30.77	20	3090	645	TLR9	GeneID:100860819,Genbank:NM_001285686.1	toll like receptor 9
novel1629_mature	NM_001285703.1	152	-30.82	152	-30.82	20	1926	824	HSP70.1	GeneID:100860849,Genbank:NM_001285703.1	heat shock protein 70.1
novel1629_mature	NM_001285748.1	169	-32.84	169	-32.84	20	8617	8345	MTOR	GeneID:100860902,Genbank:NM_001285748.1	mechanistic target of rapamycin
novel1629_mature	NM_001285755.1	477	-94.05	161	-31.57	20	3580	1863 2807 291	SREBF1	GeneID:100860908,Genbank:NM_001285755.1	sterol regulatory element binding transcription factor 1
novel1629_mature	NM_001285761.1	177	-35.5	177	-35.5	20	2047	1018	AGPAT1	GeneID:100860912,Genbank:NM_001285761.1	1-acylglycerol-3-phosphate O-acyltransferase 1
novel1629_mature	NM_001285765.1	155	-30.19	155	-30.19	20	1798	44	MMP14	GeneID:100861171,Genbank:NM_001285765.1	matrix metallopeptidase 14
novel1629_mature	NM_001285768.1	162	-33.91	162	-33.91	20	724	132	LOC100861174	GeneID:100861174,Genbank:NM_001285768.1	keratin associated protein 12.1
novel1629_mature	NM_001291297.1	153	-30.09	153	-30.09	20	6493	1525	PEG10	GeneID:102183389,Genbank:NM_001291297.1	paternally expressed 10, transcript variant 2
novel1629_mature	NM_001291298.1	153	-30.09	153	-30.09	20	6493	1525	PEG10	GeneID:102183389,Genbank:NM_001291298.1	paternally expressed 10, transcript variant 2
novel1629_mature	NM_001291299.1	153	-30.09	153	-30.09	20	6482	1514	PEG10	GeneID:102183389,Genbank:NM_001291299.1	paternally expressed 10, transcript variant 1
novel1629_mature	NM_001291300.1	153	-30.09	153	-30.09	20	6482	1514	PEG10	GeneID:102183389,Genbank:NM_001291300.1	paternally expressed 10, transcript variant 1
novel1629_mature	NM_001314259.1	157	-30.07	157	-30.07	20	978	857	PITX2	GeneID:102180740,Genbank:NM_001314259.1	paired like homeodomain 2
novel1629_mature	NM_001314291.1	160	-30.16	160	-30.16	20	3042	1519	NOD2	GeneID:102186424,Genbank:NM_001314291.1	nucleotide binding oligomerization domain containing 2
novel1629_mature	XM_005674680.3	160	-31.44	160	-31.44	20	8005	7008	SON	GeneID:102173229,Genbank:XM_005674680.3	SON DNA binding protein, transcript variant X5
novel1629_mature	XM_005674953.3	172	-37.01	172	-37.01	20	9260	2497	ARHGAP31	GeneID:102190735,Genbank:XM_005674953.3	Rho GTPase activating protein 31
novel1629_mature	XM_005675102.3	165	-31.56	165	-31.56	20	2029	972	CPN2	GeneID:102184660,Genbank:XM_005675102.3	carboxypeptidase N subunit 2
novel1629_mature	XM_005675110.3	165	-36.36	165	-36.36	20	4163	1885	ATP13A5	GeneID:102186435,Genbank:XM_005675110.3	ATPase 13A5, transcript variant X1
novel1629_mature	XM_005675134.3	163	-30.66	163	-30.66	20	5674	904	LPP	GeneID:102168579,Genbank:XM_005675134.3	LIM domain containing preferred translocation partner in lipoma, transcript variant X1
novel1629_mature	XM_005675136.3	161	-30.06	161	-30.06	20	3303	1337	BCL6	GeneID:102169705,Genbank:XM_005675136.3	B-cell CLL/lymphoma 6, transcript variant X1
novel1629_mature	XM_005675137.3	161	-30.06	161	-30.06	20	4640	2674	BCL6	GeneID:102169705,Genbank:XM_005675137.3	B-cell CLL/lymphoma 6, transcript variant X2
novel1629_mature	XM_005675181.3	163	-32.61	163	-32.61	20	1531	1120	THPO	GeneID:102181435,Genbank:XM_005675181.3	thrombopoietin, transcript variant X1
novel1629_mature	XM_005675182.3	163	-32.61	163	-32.61	20	1500	1095	THPO	GeneID:102181435,Genbank:XM_005675182.3	thrombopoietin, transcript variant X2
novel1629_mature	XM_005675183.3	163	-32.61	163	-32.61	20	1212	1090	THPO	GeneID:102181435,Genbank:XM_005675183.3	thrombopoietin, transcript variant X3
novel1629_mature	XM_005675240.3	167	-30.54	167	-30.54	20	4915	10	MUC20	GeneID:102174698,Genbank:XM_005675240.3	mucin 20, cell surface associated, transcript variant X2
novel1629_mature	XM_005675313.3	160	-30.28	160	-30.28	20	7391	764	TNIK	GeneID:102174699,Genbank:XM_005675313.3	TRAF2 and NCK interacting kinase, transcript variant X2
novel1629_mature	XM_005675314.3	160	-30.28	160	-30.28	20	7366	763	TNIK	GeneID:102174699,Genbank:XM_005675314.3	TRAF2 and NCK interacting kinase, transcript variant X4
novel1629_mature	XM_005675315.3	160	-30.28	160	-30.28	20	7303	763	TNIK	GeneID:102174699,Genbank:XM_005675315.3	TRAF2 and NCK interacting kinase, transcript variant X5
novel1629_mature	XM_005675316.3	160	-30.28	160	-30.28	20	7279	763	TNIK	GeneID:102174699,Genbank:XM_005675316.3	TRAF2 and NCK interacting kinase, transcript variant X6
novel1629_mature	XM_005675365.3	163	-33.38	163	-33.38	20	6570	40	SLITRK3	GeneID:102187437,Genbank:XM_005675365.3	SLIT and NTRK like family member 3
novel1629_mature	XM_005675523.3	162	-31.09	162	-31.09	20	4385	3564	DZIP1L	GeneID:102188258,Genbank:XM_005675523.3	DAZ interacting zinc finger protein 1 like, transcript variant X2
novel1629_mature	XM_005675655.3	163	-30.74	163	-30.74	20	6345	2263	AGPAT3	GeneID:102187080,Genbank:XM_005675655.3	1-acylglycerol-3-phosphate O-acyltransferase 3, transcript variant X2
novel1629_mature	XM_005675697.3	155	-30.84	155	-30.84	20	10731	9238	TTC3	GeneID:102174881,Genbank:XM_005675697.3	tetratricopeptide repeat domain 3, transcript variant X3
novel1629_mature	XM_005675698.3	155	-30.84	155	-30.84	20	7310	5817	TTC3	GeneID:102174881,Genbank:XM_005675698.3	tetratricopeptide repeat domain 3, transcript variant X6
novel1629_mature	XM_005675699.3	155	-30.84	155	-30.84	20	8316	6823	TTC3	GeneID:102174881,Genbank:XM_005675699.3	tetratricopeptide repeat domain 3, transcript variant X9
novel1629_mature	XM_005675805.3	164	-30.61	164	-30.61	20	15319	11178	LOC102186637	GeneID:102186637,Genbank:XM_005675805.3	E3 ubiquitin-protein ligase HERC2, transcript variant X1
novel1629_mature	XM_005676257.3	161	-33.54	161	-33.54	20	1325	593	TMEM177	GeneID:102183465,Genbank:XM_005676257.3	transmembrane protein 177
novel1629_mature	XM_005676284.3	159	-30.54	159	-30.54	20	3231	431	SDPR	GeneID:100861147,Genbank:XM_005676284.3	serum deprivation response
novel1629_mature	XM_005676431.3	152	-32.21	152	-32.21	20	7449	1232	CREB1	GeneID:102186065,Genbank:XM_005676431.3	cAMP responsive element binding protein 1, transcript variant X1
novel1629_mature	XM_005676432.3	152	-32.21	152	-32.21	20	7744	1060	CREB1	GeneID:102186065,Genbank:XM_005676432.3	cAMP responsive element binding protein 1, transcript variant X4
novel1629_mature	XM_005676557.3	160	-30.33	160	-30.33	20	2407	2090	SLC23A3	GeneID:102172580,Genbank:XM_005676557.3	solute carrier family 23 member 3, transcript variant X1
novel1629_mature	XM_005676558.3	160	-30.33	160	-30.33	20	2053	1736	SLC23A3	GeneID:102172580,Genbank:XM_005676558.3	solute carrier family 23 member 3, transcript variant X2
novel1629_mature	XM_005676570.3	174	-37.57	174	-37.57	20	3893	3288	ATG9A	GeneID:102174886,Genbank:XM_005676570.3	autophagy related 9A, transcript variant X1
novel1629_mature	XM_005676571.3	174	-37.57	174	-37.57	20	3983	3378	ATG9A	GeneID:102174886,Genbank:XM_005676571.3	autophagy related 9A, transcript variant X4
novel1629_mature	XM_005676572.3	174	-37.57	174	-37.57	20	3500	2895	ATG9A	GeneID:102174886,Genbank:XM_005676572.3	autophagy related 9A, transcript variant X5
novel1629_mature	XM_005676696.3	173	-31.63	173	-31.63	20	1654	1227	ZBTB8OS	GeneID:102185408,Genbank:XM_005676696.3	zinc finger and BTB domain containing 8 opposite strand, transcript variant X1
novel1629_mature	XM_005676737.2	153	-32.95	153	-32.95	20	5546	2224	PUM1	GeneID:102172215,Genbank:XM_005676737.2	pumilio RNA binding family member 1, transcript variant X1
novel1629_mature	XM_005676738.2	153	-32.95	153	-32.95	20	5543	2221	PUM1	GeneID:102172215,Genbank:XM_005676738.2	pumilio RNA binding family member 1, transcript variant X3
novel1629_mature	XM_005676739.2	153	-32.95	153	-32.95	20	5540	2224	PUM1	GeneID:102172215,Genbank:XM_005676739.2	pumilio RNA binding family member 1, transcript variant X5
novel1629_mature	XM_005676740.2	153	-32.95	153	-32.95	20	5537	2221	PUM1	GeneID:102172215,Genbank:XM_005676740.2	pumilio RNA binding family member 1, transcript variant X6
novel1629_mature	XM_005676742.2	153	-32.95	153	-32.95	20	5466	2144	PUM1	GeneID:102172215,Genbank:XM_005676742.2	pumilio RNA binding family member 1, transcript variant X7
novel1629_mature	XM_005676743.2	153	-32.95	153	-32.95	20	5254	1932	PUM1	GeneID:102172215,Genbank:XM_005676743.2	pumilio RNA binding family member 1, transcript variant X12
novel1629_mature	XM_005676747.3	164	-30.68	164	-30.68	20	2190	1761	LAPTM5	GeneID:102174346,Genbank:XM_005676747.3	lysosomal protein transmembrane 5
novel1629_mature	XM_005676789.3	156	-33.71	156	-33.71	20	3585	30	STX12	GeneID:102184956,Genbank:XM_005676789.3	syntaxin 12
novel1629_mature	XM_005676792.3	169	-34.09	169	-34.09	20	2105	1912	GPR3	GeneID:102186167,Genbank:XM_005676792.3	G protein-coupled receptor 3
novel1629_mature	XM_005676812.3	166	-31.84	166	-31.84	20	4555	803	DHDDS	GeneID:102169144,Genbank:XM_005676812.3	dehydrodolichyl diphosphate synthase subunit, transcript variant X1
novel1629_mature	XM_005676846.3	166	-30.57	166	-30.57	20	5064	1637	GRHL3	GeneID:102178225,Genbank:XM_005676846.3	grainyhead like transcription factor 3
novel1629_mature	XM_005676958.2	153	-31.41	153	-31.41	20	1800	681	NMUR1	GeneID:102188450,Genbank:XM_005676958.2	neuromedin U receptor 1
novel1629_mature	XM_005677130.3	166	-32.45	166	-32.45	20	1569	1151	SH2D1B	GeneID:102181175,Genbank:XM_005677130.3	SH2 domain containing 1B, transcript variant X1
novel1629_mature	XM_005677224.3	161	-30.84	161	-30.84	20	1963	1517	PEX19	GeneID:102184210,Genbank:XM_005677224.3	peroxisomal biogenesis factor 19
novel1629_mature	XM_005677423.2	152	-30.26	152	-30.26	20	3331	517	PBXIP1	GeneID:102171829,Genbank:XM_005677423.2	PBX homeobox interacting protein 1, transcript variant X1
novel1629_mature	XM_005677424.2	152	-30.26	152	-30.26	20	3328	514	PBXIP1	GeneID:102171829,Genbank:XM_005677424.2	PBX homeobox interacting protein 1, transcript variant X2
novel1629_mature	XM_005677603.3	166	-30.29	166	-30.29	20	1794	23	SELENBP1	GeneID:102171290,Genbank:XM_005677603.3	selenium binding protein 1
novel1629_mature	XM_005677667.3	168	-34.06	168	-34.06	20	2376	1351	ECM1	GeneID:102186921,Genbank:XM_005677667.3	extracellular matrix protein 1, transcript variant X4
novel1629_mature	XM_005677739.3	174	-32.13	174	-32.13	20	5845	4346	ITGA10	GeneID:102185415,Genbank:XM_005677739.3	integrin subunit alpha 10, transcript variant X1
novel1629_mature	XM_005677740.3	174	-32.13	174	-32.13	20	5842	4343	ITGA10	GeneID:102185415,Genbank:XM_005677740.3	integrin subunit alpha 10, transcript variant X2
novel1629_mature	XM_005677808.3	161	-30.21	161	-30.21	20	3825	1091	TTF2	GeneID:102180361,Genbank:XM_005677808.3	transcription termination factor 2, transcript variant X1
novel1629_mature	XM_005678307.2	164	-31.15	164	-31.15	20	5375	782	DNAJC6	GeneID:102181462,Genbank:XM_005678307.2	DnaJ heat shock protein family (Hsp40) member C6, transcript variant X1
novel1629_mature	XM_005678330.3	332	-63.14	167	-32.66	20	5412	1425 3263	KANK4	GeneID:102187732,Genbank:XM_005678330.3	KN motif and ankyrin repeat domains 4, transcript variant X1
novel1629_mature	XM_005678394.3	164	-32.53	164	-32.53	20	730	651	C3H1orf123	GeneID:102180559,Genbank:XM_005678394.3	chromosome 3 C1orf123 homolog, transcript variant X1
novel1629_mature	XM_005678397.3	158	-30.93	158	-30.93	20	5298	3343	SLC1A7	GeneID:102181258,Genbank:XM_005678397.3	solute carrier family 1 member 7, transcript variant X1
novel1629_mature	XM_005678455.3	167	-31.14	167	-31.14	20	998	261	PDZK1IP1	GeneID:102173629,Genbank:XM_005678455.3	PDZK1 interacting protein 1, transcript variant X1
novel1629_mature	XM_005678456.3	167	-31.14	167	-31.14	20	910	257	PDZK1IP1	GeneID:102173629,Genbank:XM_005678456.3	PDZK1 interacting protein 1, transcript variant X2
novel1629_mature	XM_005678457.2	167	-31.14	167	-31.14	20	933	196	PDZK1IP1	GeneID:102173629,Genbank:XM_005678457.2	PDZK1 interacting protein 1, transcript variant X3
novel1629_mature	XM_005678458.2	167	-31.14	167	-31.14	20	849	196	PDZK1IP1	GeneID:102173629,Genbank:XM_005678458.2	PDZK1 interacting protein 1, transcript variant X5
novel1629_mature	XM_005678558.3	170	-32.68	170	-32.68	20	1633	1	CCDC24	GeneID:102190372,Genbank:XM_005678558.3	coiled-coil domain containing 24, transcript variant X1
novel1629_mature	XM_005678577.2	170	-32.73	170	-32.73	20	2747	727	MPL	GeneID:102171756,Genbank:XM_005678577.2	MPL proto-oncogene, thrombopoietin receptor
novel1629_mature	XM_005678599.3	165	-30.51	165	-30.51	20	2605	344	P3H1	GeneID:102176848,Genbank:XM_005678599.3	prolyl 3-hydroxylase 1
novel1629_mature	XM_005678756.2	160	-34.59	160	-34.59	20	297	201	PRLH	GeneID:102170197,Genbank:XM_005678756.2	prolactin releasing hormone
novel1629_mature	XM_005678877.3	152	-33.7	152	-33.7	20	2180	1661	DDC	GeneID:102169726,Genbank:XM_005678877.3	dopa decarboxylase, transcript variant X1
novel1629_mature	XM_005679192.3	158	-32.21	158	-32.21	20	2697	1435	HERPUD2	GeneID:102190660,Genbank:XM_005679192.3	HERPUD family member 2, transcript variant X2
novel1629_mature	XM_005679252.3	174	-33.18	174	-33.18	20	3899	2090	NOD1	GeneID:102187833,Genbank:XM_005679252.3	nucleotide binding oligomerization domain containing 1, transcript variant X2
novel1629_mature	XM_005679253.3	174	-33.18	174	-33.18	20	3976	2167	NOD1	GeneID:102187833,Genbank:XM_005679253.3	nucleotide binding oligomerization domain containing 1, transcript variant X1
novel1629_mature	XM_005679254.3	174	-33.18	174	-33.18	20	3972	2163	NOD1	GeneID:102187833,Genbank:XM_005679254.3	nucleotide binding oligomerization domain containing 1, transcript variant X3
novel1629_mature	XM_005679299.3	166	-32.27	166	-32.27	20	4571	302	STEAP4	GeneID:102176935,Genbank:XM_005679299.3	STEAP4 metalloreductase, transcript variant X1
novel1629_mature	XM_005679300.3	166	-32.27	166	-32.27	20	2413	305	STEAP4	GeneID:102176935,Genbank:XM_005679300.3	STEAP4 metalloreductase, transcript variant X2
novel1629_mature	XM_005679712.3	158	-30.31	158	-30.31	20	4458	2255	LGR5	GeneID:102172413,Genbank:XM_005679712.3	leucine rich repeat containing G protein-coupled receptor 5, transcript variant X1
novel1629_mature	XM_005679823.3	170	-30.87	170	-30.87	20	3229	247	CEP83	GeneID:102180013,Genbank:XM_005679823.3	centrosomal protein 83, transcript variant X1
novel1629_mature	XM_005679824.3	170	-30.87	170	-30.87	20	2477	247	CEP83	GeneID:102180013,Genbank:XM_005679824.3	centrosomal protein 83, transcript variant X3
novel1629_mature	XM_005679853.3	163	-31.99	163	-31.99	20	8896	3289	CBX5	GeneID:102188288,Genbank:XM_005679853.3	chromobox 5, transcript variant X1
novel1629_mature	XM_005679859.3	167	-34.7	167	-34.7	20	2902	330	SMUG1	GeneID:102189462,Genbank:XM_005679859.3	single-strand-selective monofunctional uracil-DNA glycosylase 1, transcript variant X1
novel1629_mature	XM_005679861.2	167	-34.7	167	-34.7	20	2651	79	SMUG1	GeneID:102189462,Genbank:XM_005679861.2	single-strand-selective monofunctional uracil-DNA glycosylase 1, transcript variant X2
novel1629_mature	XM_005679934.3	151	-32.39	151	-32.39	20	2237	1798	KRT4	GeneID:102183210,Genbank:XM_005679934.3	keratin 4
novel1629_mature	XM_005680101.2	168	-35.37	168	-35.37	20	3499	235	KRT80	GeneID:102185152,Genbank:XM_005680101.2	keratin 80, transcript variant X1
novel1629_mature	XM_005680213.3	162	-30.57	162	-30.57	20	8324	6199	HELB	GeneID:102178044,Genbank:XM_005680213.3	DNA helicase B, transcript variant X1
novel1629_mature	XM_005680226.3	170	-31.37	170	-31.37	20	8045	4395	SRGAP1	GeneID:102182949,Genbank:XM_005680226.3	SLIT-ROBO Rho GTPase activating protein 1, transcript variant X1
novel1629_mature	XM_005680227.3	170	-31.37	170	-31.37	20	7946	4296	SRGAP1	GeneID:102182949,Genbank:XM_005680227.3	SLIT-ROBO Rho GTPase activating protein 1, transcript variant X2
novel1629_mature	XM_005680257.3	169	-37.19	169	-37.19	20	4945	455	CTDSP2	GeneID:102168891,Genbank:XM_005680257.3	CTD small phosphatase 2, transcript variant X1
novel1629_mature	XM_005680282.3	167	-34.62	167	-34.62	20	2877	2413	MARS	GeneID:102174910,Genbank:XM_005680282.3	methionyl-tRNA synthetase, transcript variant X1
novel1629_mature	XM_005680283.3	167	-34.62	167	-34.62	20	2851	2411	MARS	GeneID:102174910,Genbank:XM_005680283.3	methionyl-tRNA synthetase, transcript variant X2
novel1629_mature	XM_005680331.2	172	-34.09	172	-34.09	20	1848	203	ATP5B	GeneID:102186463,Genbank:XM_005680331.2	ATP synthase, H+ transporting, mitochondrial F1 complex, beta polypeptide
novel1629_mature	XM_005680335.3	165	-36.41	165	-36.41	20	6365	1075	RBMS2	GeneID:102187377,Genbank:XM_005680335.3	RNA binding motif single stranded interacting protein 2, transcript variant X1
novel1629_mature	XM_005680336.3	165	-36.41	165	-36.41	20	1805	1075	RBMS2	GeneID:102187377,Genbank:XM_005680336.3	RNA binding motif single stranded interacting protein 2, transcript variant X3
novel1629_mature	XM_005680370.3	169	-35	169	-35	20	4555	4096	ESYT1	GeneID:102172515,Genbank:XM_005680370.3	extended synaptotagmin 1
novel1629_mature	XM_005680373.3	166	-34.2	166	-34.2	20	5463	3550	ERBB3	GeneID:102173448,Genbank:XM_005680373.3	erb-b2 receptor tyrosine kinase 3
novel1629_mature	XM_005680960.3	166	-32.24	166	-32.24	20	3253	3118	NOP2	GeneID:102174370,Genbank:XM_005680960.3	NOP2 nucleolar protein, transcript variant X1
novel1629_mature	XM_005680961.3	166	-32.24	166	-32.24	20	3219	3088	NOP2	GeneID:102174370,Genbank:XM_005680961.3	NOP2 nucleolar protein, transcript variant X2
novel1629_mature	XM_005681056.3	172	-32.64	172	-32.64	20	1420	851	NOL12	GeneID:102177314,Genbank:XM_005681056.3	nucleolar protein 12, transcript variant X1
novel1629_mature	XM_005681057.3	172	-32.64	172	-32.64	20	1931	1784	NOL12	GeneID:102177314,Genbank:XM_005681057.3	nucleolar protein 12, transcript variant X2
novel1629_mature	XM_005681080.3	177	-36.62	177	-36.62	20	3220	969	JOSD1	GeneID:102182955,Genbank:XM_005681080.3	Josephin domain containing 1
novel1629_mature	XM_005681101.3	166	-32.67	166	-32.67	20	3708	1424	XPNPEP3	GeneID:102188202,Genbank:XM_005681101.3	X-prolyl aminopeptidase 3, transcript variant X1
novel1629_mature	XM_005681305.3	157	-30.07	157	-30.07	20	2116	1298	PITX2	GeneID:102180740,Genbank:XM_005681305.3	paired like homeodomain 2, transcript variant X2
novel1629_mature	XM_005681439.3	164	-33.6	164	-33.6	20	7176	570	FAM13A	GeneID:102170956,Genbank:XM_005681439.3	family with sequence similarity 13 member A, transcript variant X7
novel1629_mature	XM_005681440.3	164	-33.6	164	-33.6	20	7173	570	FAM13A	GeneID:102170956,Genbank:XM_005681440.3	family with sequence similarity 13 member A, transcript variant X8
novel1629_mature	XM_005681629.3	166	-32.17	166	-32.17	20	6095	4281	KDR	GeneID:100860836,Genbank:XM_005681629.3	kinase insert domain receptor
novel1629_mature	XM_005681795.3	165	-32.42	165	-32.42	20	2937	2790	CCNI	GeneID:102189568,Genbank:XM_005681795.3	cyclin I
novel1629_mature	XM_005681834.3	165	-33.84	165	-33.84	20	4570	99	SEC31A	GeneID:102175381,Genbank:XM_005681834.3	SEC31 homolog A, COPII coat complex component, transcript variant X3
novel1629_mature	XM_005681836.3	165	-33.84	165	-33.84	20	4486	99	SEC31A	GeneID:102175381,Genbank:XM_005681836.3	SEC31 homolog A, COPII coat complex component, transcript variant X10
novel1629_mature	XM_005681895.2	177	-37.77	177	-37.77	20	2610	2529	STX18	GeneID:102191127,Genbank:XM_005681895.2	syntaxin 18
novel1629_mature	XM_005681917.3	156	-34.9	156	-34.9	20	2505	52	LDB2	GeneID:102174469,Genbank:XM_005681917.3	LIM domain binding 2, transcript variant X1
novel1629_mature	XM_005681918.3	156	-34.9	156	-34.9	20	2502	52	LDB2	GeneID:102174469,Genbank:XM_005681918.3	LIM domain binding 2, transcript variant X2
novel1629_mature	XM_005681919.3	156	-34.9	156	-34.9	20	2499	52	LDB2	GeneID:102174469,Genbank:XM_005681919.3	LIM domain binding 2, transcript variant X3
novel1629_mature	XM_005681920.3	156	-34.9	156	-34.9	20	2496	52	LDB2	GeneID:102174469,Genbank:XM_005681920.3	LIM domain binding 2, transcript variant X4
novel1629_mature	XM_005681921.3	156	-34.9	156	-34.9	20	4166	52	LDB2	GeneID:102174469,Genbank:XM_005681921.3	LIM domain binding 2, transcript variant X7
novel1629_mature	XM_005681923.3	156	-34.9	156	-34.9	20	2764	52	LDB2	GeneID:102174469,Genbank:XM_005681923.3	LIM domain binding 2, transcript variant X5
novel1629_mature	XM_005681924.3	156	-34.9	156	-34.9	20	2758	52	LDB2	GeneID:102174469,Genbank:XM_005681924.3	LIM domain binding 2, transcript variant X6
novel1629_mature	XM_005682056.3	160	-32.19	160	-32.19	20	990	307	LOC102178257	GeneID:102178257,Genbank:XM_005682056.3	histone H3.1
novel1629_mature	XM_005682058.3	152	-30.09	152	-30.09	20	3052	1965	TRIM11	GeneID:102183409,Genbank:XM_005682058.3	tripartite motif containing 11, transcript variant X1
novel1629_mature	XM_005682087.3	163	-32.1	163	-32.1	20	829	441	BORCS8	GeneID:102188577,Genbank:XM_005682087.3	BLOC-1 related complex subunit 8, transcript variant X3
novel1629_mature	XM_005682088.3	163	-32.1	163	-32.1	20	782	441	BORCS8	GeneID:102188577,Genbank:XM_005682088.3	BLOC-1 related complex subunit 8, transcript variant X4
novel1629_mature	XM_005682089.3	163	-32.1	163	-32.1	20	920	441	BORCS8	GeneID:102188577,Genbank:XM_005682089.3	BLOC-1 related complex subunit 8, transcript variant X2
novel1629_mature	XM_005682090.3	163	-32.1	163	-32.1	20	1069	441	BORCS8	GeneID:102188577,Genbank:XM_005682090.3	BLOC-1 related complex subunit 8, transcript variant X1
novel1629_mature	XM_005682096.3	165	-30.41	165	-30.41	20	3019	2279	SLC25A42	GeneID:102190501,Genbank:XM_005682096.3	solute carrier family 25 member 42, transcript variant X4
novel1629_mature	XM_005682107.3	164	-32.93	164	-32.93	20	2080	1800	LRRC25	GeneID:102169852,Genbank:XM_005682107.3	leucine rich repeat containing 25, transcript variant X2
novel1629_mature	XM_005682108.3	164	-32.93	164	-32.93	20	1662	1382	LRRC25	GeneID:102169852,Genbank:XM_005682108.3	leucine rich repeat containing 25, transcript variant X1
novel1629_mature	XM_005682272.3	169	-38.36	169	-38.36	20	1896	1457	RAD23A	GeneID:102177614,Genbank:XM_005682272.3	RAD23 homolog A, nucleotide excision repair protein, transcript variant X1
novel1629_mature	XM_005682403.3	165	-31.98	165	-31.98	20	406	350	PET100	GeneID:102170221,Genbank:XM_005682403.3	PET100 homolog
novel1629_mature	XM_005682519.3	171	-34.33	171	-34.33	20	3476	3225	ARRDC5	GeneID:102184140,Genbank:XM_005682519.3	arrestin domain containing 5, transcript variant X1
novel1629_mature	XM_005682527.3	169	-35.71	169	-35.71	20	1922	1362	LRG1	GeneID:102186388,Genbank:XM_005682527.3	leucine rich alpha-2-glycoprotein 1
novel1629_mature	XM_005682573.3	155	-30.25	155	-30.25	20	3295	2768	DAPK3	GeneID:102176318,Genbank:XM_005682573.3	death associated protein kinase 3, transcript variant X2
novel1629_mature	XM_005682582.3	162	-31.24	162	-31.24	20	3666	165	LOC102178997	GeneID:102178997,Genbank:XM_005682582.3	small integral membrane protein 24, transcript variant X3
novel1629_mature	XM_005682838.2	157	-32.32	157	-32.32	20	927	475	LOC102190216	GeneID:102190216,Genbank:XM_005682838.2	olfactory receptor 6F1
novel1629_mature	XM_005682874.3	156	-30.98	156	-30.98	20	3095	2149	SH3BP5L	GeneID:102180121,Genbank:XM_005682874.3	SH3 binding domain protein 5 like, transcript variant X2
novel1629_mature	XM_005682875.3	156	-30.98	156	-30.98	20	3097	2151	SH3BP5L	GeneID:102180121,Genbank:XM_005682875.3	SH3 binding domain protein 5 like, transcript variant X1
novel1629_mature	XM_005682916.3	162	-31.2	162	-31.2	20	1811	211	C7H19orf25	GeneID:102191420,Genbank:XM_005682916.3	chromosome 7 C19orf25 homolog
novel1629_mature	XM_005682967.3	153	-32.11	153	-32.11	20	6770	1321	KLHL3	GeneID:102181774,Genbank:XM_005682967.3	kelch like family member 3, transcript variant X1
novel1629_mature	XM_005683063.3	481	-93.06	166	-31.71	20	5333	208 382 2847	ARAP3	GeneID:102184425,Genbank:XM_005683063.3	ArfGAP with RhoGAP domain, ankyrin repeat and PH domain 3, transcript variant X2
novel1629_mature	XM_005683066.2	161	-32.66	161	-32.66	20	4378	2821	FCHSD1	GeneID:102184714,Genbank:XM_005683066.2	FCH and double SH3 domains 1, transcript variant X1
novel1629_mature	XM_005683067.2	161	-32.66	161	-32.66	20	4372	2815	FCHSD1	GeneID:102184714,Genbank:XM_005683067.2	FCH and double SH3 domains 1, transcript variant X2
novel1629_mature	XM_005683084.3	161	-30.62	161	-30.62	20	4133	537	FGF1	GeneID:102188850,Genbank:XM_005683084.3	fibroblast growth factor 1, transcript variant X1
novel1629_mature	XM_005683109.3	153	-30.62	153	-30.62	20	2721	319	PPP2R2B	GeneID:102170971,Genbank:XM_005683109.3	protein phosphatase 2 regulatory subunit Bbeta, transcript variant X4
novel1629_mature	XM_005683143.3	164	-33.23	164	-33.23	20	2064	233	ADRB2	GeneID:102179381,Genbank:XM_005683143.3	adrenoceptor beta 2
novel1629_mature	XM_005683271.3	153	-30.07	153	-30.07	20	1870	1207	ZNF692	GeneID:102191042,Genbank:XM_005683271.3	zinc finger protein 692, transcript variant X1
novel1629_mature	XM_005683355.2	160	-31.07	160	-31.07	20	2344	230	LOC102174838	GeneID:102174838,Genbank:XM_005683355.2	proton-coupled amino acid transporter 3
novel1629_mature	XM_005683573.1	156	-30.19	156	-30.19	20	2187	147	ADAM29	GeneID:102186013,Genbank:XM_005683573.1	ADAM metallopeptidase domain 29
novel1629_mature	XM_005683824.3	159	-31.4	159	-31.4	20	3546	2774	PIGO	GeneID:102174206,Genbank:XM_005683824.3	phosphatidylinositol glycan anchor biosynthesis class O, transcript variant X2
novel1629_mature	XM_005683825.3	159	-31.4	159	-31.4	20	3555	2783	PIGO	GeneID:102174206,Genbank:XM_005683825.3	phosphatidylinositol glycan anchor biosynthesis class O, transcript variant X1
novel1629_mature	XM_005683827.3	159	-31.4	159	-31.4	20	4066	3294	PIGO	GeneID:102174206,Genbank:XM_005683827.3	phosphatidylinositol glycan anchor biosynthesis class O, transcript variant X3
novel1629_mature	XM_005683839.3	157	-33.17	157	-33.17	20	2106	1002	CA9	GeneID:102178356,Genbank:XM_005683839.3	carbonic anhydrase 9, transcript variant X3
novel1629_mature	XM_005683905.3	169	-31.74	169	-31.74	20	1249	699	NANS	GeneID:102171423,Genbank:XM_005683905.3	N-acetylneuraminate synthase
novel1629_mature	XM_005683975.3	315	-68.14	165	-37.91	20	3150	2704 1220	DMTN	GeneID:102169870,Genbank:XM_005683975.3	dematin actin binding protein, transcript variant X10
novel1629_mature	XM_005684082.3	153	-30.93	153	-30.93	20	863	665	DCTN3	GeneID:102172264,Genbank:XM_005684082.3	dynactin subunit 3
novel1629_mature	XM_005684085.3	178	-36.49	178	-36.49	20	1326	389	GALT	GeneID:102172896,Genbank:XM_005684085.3	galactose-1-phosphate uridylyltransferase, transcript variant X2
novel1629_mature	XM_005684087.3	178	-36.49	178	-36.49	20	1324	387	GALT	GeneID:102172896,Genbank:XM_005684087.3	galactose-1-phosphate uridylyltransferase, transcript variant X3
novel1629_mature	XM_005684359.3	159	-31.03	159	-31.03	20	2351	1662	LOC102182036	GeneID:102182036,Genbank:XM_005684359.3	protein CutA homolog, transcript variant X1
novel1629_mature	XM_005684360.3	159	-31.03	159	-31.03	20	2290	1661	LOC102182036	GeneID:102182036,Genbank:XM_005684360.3	protein CutA homolog, transcript variant X2
novel1629_mature	XM_005684361.3	159	-31.03	159	-31.03	20	2897	1667	LOC102182036	GeneID:102182036,Genbank:XM_005684361.3	protein CutA homolog, transcript variant X3
novel1629_mature	XM_005685075.3	168	-34.7	168	-34.7	20	10450	324	HOMER1	GeneID:102176420,Genbank:XM_005685075.3	homer scaffolding protein 1
novel1629_mature	XM_005685128.3	163	-31.43	163	-31.43	20	1252	213	SNAPC5	GeneID:102189590,Genbank:XM_005685128.3	small nuclear RNA activating complex polypeptide 5, transcript variant X2
novel1629_mature	XM_005685208.2	170	-31.76	170	-31.76	20	1383	1029	DHRS1	GeneID:102186600,Genbank:XM_005685208.2	dehydrogenase/reductase 1, transcript variant X1
novel1629_mature	XM_005685209.3	170	-31.76	170	-31.76	20	1497	1147	DHRS1	GeneID:102186600,Genbank:XM_005685209.3	dehydrogenase/reductase 1, transcript variant X2
novel1629_mature	XM_005685252.3	153	-31.36	153	-31.36	20	1147	976	CEBPE	GeneID:102174211,Genbank:XM_005685252.3	CCAAT/enhancer binding protein epsilon
novel1629_mature	XM_005685278.3	157	-31.68	157	-31.68	20	2572	89	ABHD4	GeneID:102180855,Genbank:XM_005685278.3	abhydrolase domain containing 4, transcript variant X1
novel1629_mature	XM_005685449.3	153	-30.23	153	-30.23	20	7777	339	SLC12A6	GeneID:102190881,Genbank:XM_005685449.3	solute carrier family 12 member 6, transcript variant X1
novel1629_mature	XM_005685450.3	153	-30.23	153	-30.23	20	7732	339	SLC12A6	GeneID:102190881,Genbank:XM_005685450.3	solute carrier family 12 member 6, transcript variant X2
novel1629_mature	XM_005685770.3	165	-30.47	165	-30.47	20	1430	314	LYSMD2	GeneID:102170978,Genbank:XM_005685770.3	LysM domain containing 2, transcript variant X3
novel1629_mature	XM_005685846.3	165	-32.86	165	-32.86	20	7614	6851	SNX1	GeneID:102169874,Genbank:XM_005685846.3	sorting nexin 1
novel1629_mature	XM_005685940.2	164	-34.99	164	-34.99	20	931	813	SIX6	GeneID:102178078,Genbank:XM_005685940.2	SIX homeobox 6, transcript variant X1
novel1629_mature	XM_005686036.3	160	-30.54	160	-30.54	20	11936	10032	DPF3	GeneID:102180598,Genbank:XM_005686036.3	double PHD fingers 3
novel1629_mature	XM_005686075.3	160	-30.4	160	-30.4	20	2807	1391	SYNDIG1L	GeneID:102189764,Genbank:XM_005686075.3	synapse differentiation inducing 1 like
novel1629_mature	XM_005686247.3	156	-32.07	156	-32.07	20	2863	2201	GPAT2	GeneID:102175409,Genbank:XM_005686247.3	glycerol-3-phosphate acyltransferase 2, mitochondrial, transcript variant X2
novel1629_mature	XM_005686298.3	156	-30.54	156	-30.54	20	3036	2460	IL1RL2	GeneID:102188053,Genbank:XM_005686298.3	interleukin 1 receptor like 2, transcript variant X1
novel1629_mature	XM_005686456.2	161	-31.2	161	-31.2	20	2862	2495	C11H2orf78	GeneID:102185009,Genbank:XM_005686456.2	chromosome 11 C2orf78 homolog
novel1629_mature	XM_005686519.3	153	-30.25	153	-30.25	20	5036	221	DHX57	GeneID:102179104,Genbank:XM_005686519.3	DEAH-box helicase 57, transcript variant X1
novel1629_mature	XM_005686521.3	153	-30.25	153	-30.25	20	4980	221	DHX57	GeneID:102179104,Genbank:XM_005686521.3	DEAH-box helicase 57, transcript variant X2
novel1629_mature	XM_005686948.3	165	-33.4	165	-33.4	20	4789	1518	ADCY3	GeneID:102169019,Genbank:XM_005686948.3	adenylate cyclase 3
novel1629_mature	XM_005687021.2	152	-30.02	152	-30.02	20	2370	2271	CPSF3	GeneID:102187686,Genbank:XM_005687021.2	cleavage and polyadenylation specific factor 3, transcript variant X1
novel1629_mature	XM_005687022.3	152	-30.02	152	-30.02	20	2024	1925	CPSF3	GeneID:102187686,Genbank:XM_005687022.3	cleavage and polyadenylation specific factor 3, transcript variant X2
novel1629_mature	XM_005687357.3	178	-39.24	178	-39.24	20	2670	2371	TPRN	GeneID:102178084,Genbank:XM_005687357.3	taperin
novel1629_mature	XM_005687901.3	168	-30.2	168	-30.2	20	5885	729	PARD3	GeneID:102185098,Genbank:XM_005687901.3	par-3 family cell polarity regulator, transcript variant X1
novel1629_mature	XM_005687913.3	165	-35.58	165	-35.58	20	4209	1878	PLXDC2	GeneID:102188059,Genbank:XM_005687913.3	plexin domain containing 2, transcript variant X1
novel1629_mature	XM_005687914.3	165	-35.58	165	-35.58	20	4421	2090	PLXDC2	GeneID:102188059,Genbank:XM_005687914.3	plexin domain containing 2, transcript variant X2
novel1629_mature	XM_005687938.3	167	-32.7	167	-32.7	20	7673	1441	KIAA1217	GeneID:102170438,Genbank:XM_005687938.3	KIAA1217 ortholog, transcript variant X2
novel1629_mature	XM_005687991.3	162	-31.57	162	-31.57	20	4156	1776	EPC1	GeneID:102183613,Genbank:XM_005687991.3	enhancer of polycomb homolog 1, transcript variant X2
novel1629_mature	XM_005688180.3	159	-30.02	159	-30.02	20	2854	58	HAO1	GeneID:102176436,Genbank:XM_005688180.3	hydroxyacid oxidase 1, transcript variant X2
novel1629_mature	XM_005688206.2	164	-31.53	164	-31.53	20	1149	998	DDRGK1	GeneID:102182805,Genbank:XM_005688206.2	DDRGK domain containing 1
novel1629_mature	XM_005688252.3	170	-37.19	170	-37.19	20	2994	165	OPRL1	GeneID:102177174,Genbank:XM_005688252.3	opioid related nociceptin receptor 1
novel1629_mature	XM_005688553.3	173	-37.04	173	-37.04	20	3406	392	ADIG	GeneID:102186882,Genbank:XM_005688553.3	adipogenin, transcript variant X2
novel1629_mature	XM_005688676.3	157	-30.61	157	-30.61	20	3241	653	NFS1	GeneID:102177176,Genbank:XM_005688676.3	NFS1, cysteine desulfurase
novel1629_mature	XM_005688694.3	161	-31.42	161	-31.42	20	11819	6949	PTPRT	GeneID:102183250,Genbank:XM_005688694.3	protein tyrosine phosphatase, receptor type T, transcript variant X2
novel1629_mature	XM_005688769.3	169	-31.13	169	-31.13	20	6517	562	ZNF16	GeneID:102188784,Genbank:XM_005688769.3	zinc finger protein 16
novel1629_mature	XM_005688773.3	313	-61.19	157	-31.09	20	5237	280 3869	ZNF7	GeneID:102189882,Genbank:XM_005688773.3	zinc finger protein 7, transcript variant X2
novel1629_mature	XM_005688778.3	164	-34.52	164	-34.52	20	2539	1278	LRRC14	GeneID:102190800,Genbank:XM_005688778.3	leucine rich repeat containing 14, transcript variant X2
novel1629_mature	XM_005688780.3	164	-34.52	164	-34.52	20	2438	1177	LRRC14	GeneID:102190800,Genbank:XM_005688780.3	leucine rich repeat containing 14, transcript variant X7
novel1629_mature	XM_005688976.3	153	-32.08	153	-32.08	20	1636	331	RGS20	GeneID:102181969,Genbank:XM_005688976.3	regulator of G-protein signaling 20
novel1629_mature	XM_005689136.3	161	-30.17	161	-30.17	20	3372	2682	EXT1	GeneID:102182809,Genbank:XM_005689136.3	exostosin glycosyltransferase 1
novel1629_mature	XM_005689179.3	157	-30.7	157	-30.7	20	6247	1256	SLC25A32	GeneID:102170336,Genbank:XM_005689179.3	solute carrier family 25 member 32, transcript variant X1
novel1629_mature	XM_005689437.3	173	-34.96	173	-34.96	20	5380	765	DIXDC1	GeneID:102171994,Genbank:XM_005689437.3	DIX domain containing 1, transcript variant X1
novel1629_mature	XM_005689465.2	165	-32.12	165	-32.12	20	693	544	CLDN25	GeneID:102179399,Genbank:XM_005689465.2	claudin 25
novel1629_mature	XM_005689830.2	168	-33.14	168	-33.14	20	972	818	LOC102181408	GeneID:102181408,Genbank:XM_005689830.2	olfactory receptor 51S1
novel1629_mature	XM_005689854.3	164	-30.51	164	-30.51	20	4387	2077	STIM1	GeneID:102189695,Genbank:XM_005689854.3	stromal interaction molecule 1, transcript variant X1
novel1629_mature	XM_005689975.3	157	-33.8	157	-33.8	20	1940	1601	CHRDL2	GeneID:102187245,Genbank:XM_005689975.3	chordin like 2, transcript variant X2
novel1629_mature	XM_005690078.3	154	-30.48	154	-30.48	20	2454	364	ELF5	GeneID:102169781,Genbank:XM_005690078.3	E74 like ETS transcription factor 5, transcript variant X1
novel1629_mature	XM_005690372.3	160	-30.07	160	-30.07	20	4230	1855	PRELP	GeneID:102183894,Genbank:XM_005690372.3	proline and arginine rich end leucine rich repeat protein
novel1629_mature	XM_005690379.3	163	-31.58	163	-31.58	20	4667	1965	ZC3H11A	GeneID:102188334,Genbank:XM_005690379.3	zinc finger CCCH-type containing 11A, transcript variant X5
novel1629_mature	XM_005690380.3	163	-31.58	163	-31.58	20	5131	2429	ZC3H11A	GeneID:102188334,Genbank:XM_005690380.3	zinc finger CCCH-type containing 11A, transcript variant X4
novel1629_mature	XM_005690382.3	163	-31.58	163	-31.58	20	4585	1883	ZC3H11A	GeneID:102188334,Genbank:XM_005690382.3	zinc finger CCCH-type containing 11A, transcript variant X7
novel1629_mature	XM_005690383.3	163	-31.58	163	-31.58	20	4605	1903	ZC3H11A	GeneID:102188334,Genbank:XM_005690383.3	zinc finger CCCH-type containing 11A, transcript variant X6
novel1629_mature	XM_005690416.3	152	-32.69	152	-32.69	20	3139	1957	IL10	GeneID:100860746,Genbank:XM_005690416.3	interleukin 10
novel1629_mature	XM_005690672.3	156	-31.18	156	-31.18	20	4227	814	MTHFR	GeneID:102182523,Genbank:XM_005690672.3	methylenetetrahydrofolate reductase, transcript variant X1
novel1629_mature	XM_005690673.3	156	-31.18	156	-31.18	20	4224	814	MTHFR	GeneID:102182523,Genbank:XM_005690673.3	methylenetetrahydrofolate reductase, transcript variant X2
novel1629_mature	XM_005690704.3	152	-31.64	152	-31.64	20	2760	388	KIAA2013	GeneID:102168658,Genbank:XM_005690704.3	KIAA2013 ortholog
novel1629_mature	XM_005690832.3	152	-31.74	152	-31.74	20	5090	450	NOL9	GeneID:102180335,Genbank:XM_005690832.3	nucleolar protein 9
novel1629_mature	XM_005691015.3	173	-38.15	173	-38.15	20	3283	2955	PPP2R5A	GeneID:102185489,Genbank:XM_005691015.3	protein phosphatase 2 regulatory subunit B'alpha
novel1629_mature	XM_005691231.3	165	-31.01	165	-31.01	20	1851	166	MGST2	GeneID:102185021,Genbank:XM_005691231.3	microsomal glutathione S-transferase 2, transcript variant X1
novel1629_mature	XM_005691481.3	174	-36.11	174	-36.11	20	1676	697	IQCD	GeneID:102189334,Genbank:XM_005691481.3	IQ motif containing D
novel1629_mature	XM_005691547.3	168	-34.62	168	-34.62	20	4860	1499	RPH3A	GeneID:102190629,Genbank:XM_005691547.3	rabphilin 3A, transcript variant X1
novel1629_mature	XM_005691571.3	163	-30.09	163	-30.09	20	6388	2081	MLEC	GeneID:102173958,Genbank:XM_005691571.3	malectin
novel1629_mature	XM_005691687.2	168	-37.09	168	-37.09	20	1557	381	FOXN4	GeneID:102182246,Genbank:XM_005691687.2	forkhead box N4
novel1629_mature	XM_005691714.3	170	-30.06	170	-30.06	20	1609	333	RASL10A	GeneID:102190251,Genbank:XM_005691714.3	RAS like family 10 member A
novel1629_mature	XM_005691800.3	174	-32.7	174	-32.7	20	864	74	LOC102173875	GeneID:102173875,Genbank:XM_005691800.3	chymotrypsinogen B
novel1629_mature	XM_005692102.3	156	-33.32	156	-33.32	20	5480	4283	CDH5	GeneID:102174054,Genbank:XM_005692102.3	cadherin 5, transcript variant X2
novel1629_mature	XM_005692120.3	160	-31.8	160	-31.8	20	2782	1576	C18H16orf70	GeneID:102178654,Genbank:XM_005692120.3	chromosome 18 C16orf70 homolog, transcript variant X1
novel1629_mature	XM_005692121.3	160	-31.8	160	-31.8	20	2768	1562	C18H16orf70	GeneID:102178654,Genbank:XM_005692121.3	chromosome 18 C16orf70 homolog, transcript variant X2
novel1629_mature	XM_005692122.3	176	-39.41	176	-39.41	20	1928	1669	HSF4	GeneID:102179126,Genbank:XM_005692122.3	heat shock transcription factor 4, transcript variant X1
novel1629_mature	XM_005692123.3	176	-39.41	176	-39.41	20	1702	1450	HSF4	GeneID:102179126,Genbank:XM_005692123.3	heat shock transcription factor 4, transcript variant X3
novel1629_mature	XM_005692124.3	176	-39.41	176	-39.41	20	1796	1537	HSF4	GeneID:102179126,Genbank:XM_005692124.3	heat shock transcription factor 4, transcript variant X8
novel1629_mature	XM_005692125.3	176	-39.41	176	-39.41	20	1748	1489	HSF4	GeneID:102179126,Genbank:XM_005692125.3	heat shock transcription factor 4, transcript variant X6
novel1629_mature	XM_005692140.3	160	-30.06	160	-30.06	20	1856	876	HSD11B2	GeneID:102183447,Genbank:XM_005692140.3	hydroxysteroid 11-beta dehydrogenase 2
novel1629_mature	XM_005692177.3	169	-30.79	169	-30.79	20	5378	2963	SMPD3	GeneID:102169323,Genbank:XM_005692177.3	sphingomyelin phosphodiesterase 3
novel1629_mature	XM_005692398.3	165	-31.05	165	-31.05	20	1766	218	ZFP36	GeneID:102183627,Genbank:XM_005692398.3	ZFP36 ring finger protein
novel1629_mature	XM_005692399.3	153	-32.86	153	-32.86	20	4968	766	PLEKHG2	GeneID:102183903,Genbank:XM_005692399.3	pleckstrin homology and RhoGEF domain containing G2, transcript variant X1
novel1629_mature	XM_005692438.3	166	-31.66	166	-31.66	20	1805	1055	ATP5SL	GeneID:102171810,Genbank:XM_005692438.3	ATP5S like, transcript variant X1
novel1629_mature	XM_005692471.3	158	-30.17	158	-30.17	20	8605	7481	SNTB2	GeneID:102182339,Genbank:XM_005692471.3	syntrophin beta 2, transcript variant X1
novel1629_mature	XM_005692514.3	174	-34.85	174	-34.85	20	6598	5851	WDR62	GeneID:102175053,Genbank:XM_005692514.3	WD repeat domain 62
novel1629_mature	XM_005692515.3	165	-32.49	165	-32.49	20	1480	56	CAPNS1	GeneID:102175325,Genbank:XM_005692515.3	calpain small subunit 1
novel1629_mature	XM_005692524.3	153	-30.82	153	-30.82	20	5002	2342	KCNK6	GeneID:102178656,Genbank:XM_005692524.3	potassium two pore domain channel subfamily K member 6
novel1629_mature	XM_005692931.2	172	-35.11	172	-35.11	20	3195	418	NLRP9	GeneID:102171458,Genbank:XM_005692931.2	NLR family pyrin domain containing 9, transcript variant X1
novel1629_mature	XM_005692932.2	172	-35.11	172	-35.11	20	2991	418	NLRP9	GeneID:102171458,Genbank:XM_005692932.2	NLR family pyrin domain containing 9, transcript variant X2
novel1629_mature	XM_005693030.3	164	-30.02	164	-30.02	20	4552	998	LOC102181985	GeneID:102181985,Genbank:XM_005693030.3	zinc finger protein 606, transcript variant X2
novel1629_mature	XM_005693062.3	158	-30.55	158	-30.55	20	5021	105	LOC102169215	GeneID:102169215,Genbank:XM_005693062.3	zinc finger protein 850
novel1629_mature	XM_005693091.3	170	-35.11	170	-35.11	20	875	175	CCDC182	GeneID:102182165,Genbank:XM_005693091.3	coiled-coil domain containing 182
novel1629_mature	XM_005693177.3	157	-31.68	157	-31.68	20	7232	3552	DGKE	GeneID:102183908,Genbank:XM_005693177.3	diacylglycerol kinase epsilon, transcript variant X1
novel1629_mature	XM_005693317.3	166	-32.18	166	-32.18	20	1662	1401	SERPINF1	GeneID:102179233,Genbank:XM_005693317.3	serpin family F member 1
novel1629_mature	XM_005693431.3	164	-31.52	164	-31.52	20	1492	499	FAM64A	GeneID:102169048,Genbank:XM_005693431.3	family with sequence similarity 64 member A
novel1629_mature	XM_005693449.3	167	-32.32	167	-32.32	20	2278	822	INCA1	GeneID:102173119,Genbank:XM_005693449.3	inhibitor of CDK, cyclin A1 interacting protein 1, transcript variant X5
novel1629_mature	XM_005693543.3	157	-31.69	157	-31.69	20	2665	258	ALOX12B	GeneID:102172933,Genbank:XM_005693543.3	arachidonate 12-lipoxygenase, 12R type
novel1629_mature	XM_005693675.3	164	-31.36	164	-31.36	20	1465	357	SGCA	GeneID:102184468,Genbank:XM_005693675.3	sarcoglycan alpha, transcript variant X2
novel1629_mature	XM_005693743.3	160	-33.75	160	-33.75	20	7017	3824	CDK12	GeneID:102179880,Genbank:XM_005693743.3	cyclin dependent kinase 12, transcript variant X1
novel1629_mature	XM_005693744.3	160	-33.75	160	-33.75	20	7014	3821	CDK12	GeneID:102179880,Genbank:XM_005693744.3	cyclin dependent kinase 12, transcript variant X2
novel1629_mature	XM_005693745.3	160	-33.75	160	-33.75	20	6990	3824	CDK12	GeneID:102179880,Genbank:XM_005693745.3	cyclin dependent kinase 12, transcript variant X3
novel1629_mature	XM_005693806.3	158	-31.81	158	-31.81	20	1562	604	LOC102174062	GeneID:102174062,Genbank:XM_005693806.3	keratin-associated protein 29-1
novel1629_mature	XM_005693983.3	178	-37.13	178	-37.13	20	1569	277	LOC102173687	GeneID:102173687,Genbank:XM_005693983.3	translational activator of cytochrome c oxidase 1, transcript variant X1
novel1629_mature	XM_005694095.3	178	-37.24	178	-37.24	20	2082	713	AFMID	GeneID:102180346,Genbank:XM_005694095.3	arylformamidase, transcript variant X1
novel1629_mature	XM_005694097.3	178	-37.24	178	-37.24	20	2111	742	AFMID	GeneID:102180346,Genbank:XM_005694097.3	arylformamidase, transcript variant X2
novel1629_mature	XM_005694608.3	171	-36.36	171	-36.36	20	7647	3677	PIK3R1	GeneID:102188710,Genbank:XM_005694608.3	phosphoinositide-3-kinase regulatory subunit 1, transcript variant X2
novel1629_mature	XM_005694609.3	171	-36.36	171	-36.36	20	5141	1472	PIK3R1	GeneID:102188710,Genbank:XM_005694609.3	phosphoinositide-3-kinase regulatory subunit 1, transcript variant X3
novel1629_mature	XM_005694750.3	168	-32.69	168	-32.69	20	7877	157	PLCXD3	GeneID:102179239,Genbank:XM_005694750.3	phosphatidylinositol specific phospholipase C X domain containing 3
novel1629_mature	XM_005695003.3	160	-33.62	160	-33.62	20	2758	611	SLC28A1	GeneID:102174780,Genbank:XM_005695003.3	solute carrier family 28 member 1, transcript variant X3
novel1629_mature	XM_005695112.3	170	-31.21	170	-31.21	20	2052	293	PSTPIP1	GeneID:102187808,Genbank:XM_005695112.3	proline-serine-threonine phosphatase interacting protein 1, transcript variant X1
novel1629_mature	XM_005695113.3	170	-31.21	170	-31.21	20	2045	295	PSTPIP1	GeneID:102187808,Genbank:XM_005695113.3	proline-serine-threonine phosphatase interacting protein 1, transcript variant X2
novel1629_mature	XM_005695149.3	160	-31.69	160	-31.69	20	4409	2584	PML	GeneID:102173973,Genbank:XM_005695149.3	promyelocytic leukemia, transcript variant X1
novel1629_mature	XM_005695151.2	150	-30.33	150	-30.33	20	2882	1975	PML	GeneID:102173973,Genbank:XM_005695151.2	promyelocytic leukemia, transcript variant X2
novel1629_mature	XM_005695154.3	160	-31.69	160	-31.69	20	2767	2577	PML	GeneID:102173973,Genbank:XM_005695154.3	promyelocytic leukemia, transcript variant X3
novel1629_mature	XM_005695157.3	153	-30.04	153	-30.04	20	2065	811	STOML1	GeneID:102175528,Genbank:XM_005695157.3	stomatin like 1, transcript variant X1
novel1629_mature	XM_005695158.3	153	-30.04	153	-30.04	20	2043	792	STOML1	GeneID:102175528,Genbank:XM_005695158.3	stomatin like 1, transcript variant X2
novel1629_mature	XM_005695233.3	168	-36.86	168	-36.86	20	2306	295	KIAA0391	GeneID:102182263,Genbank:XM_005695233.3	KIAA0391 ortholog
novel1629_mature	XM_005695254.3	164	-33.1	164	-33.1	20	4112	1907	PNN	GeneID:102187538,Genbank:XM_005695254.3	pinin, desmosome associated protein
novel1629_mature	XM_005695305.3	333	-64.95	169	-34.79	20	1646	785 172	CKMT1A	GeneID:102183273,Genbank:XM_005695305.3	creatine kinase, mitochondrial 1A, transcript variant X4
novel1629_mature	XM_005695421.3	168	-33	168	-33	20	6695	5185	TRAF3	GeneID:102171742,Genbank:XM_005695421.3	TNF receptor associated factor 3, transcript variant X1
novel1629_mature	XM_005695862.3	160	-30.55	160	-30.55	20	2937	1986	ITIH1	GeneID:102179335,Genbank:XM_005695862.3	inter-alpha-trypsin inhibitor heavy chain 1, transcript variant X1
novel1629_mature	XM_005695921.3	160	-32.66	160	-32.66	20	2117	1477	TMEM115	GeneID:102170742,Genbank:XM_005695921.3	transmembrane protein 115
novel1629_mature	XM_005695932.3	174	-33.2	174	-33.2	20	2273	1575	GNAI2	GeneID:100860765,Genbank:XM_005695932.3	G protein subunit alpha i2
novel1629_mature	XM_005695942.3	182	-39.51	182	-39.51	20	1089	1044	FAM212A	GeneID:102176471,Genbank:XM_005695942.3	family with sequence similarity 212 member A
novel1629_mature	XM_005696017.3	170	-32.25	170	-32.25	20	3217	829	ELP6	GeneID:102172772,Genbank:XM_005696017.3	elongator acetyltransferase complex subunit 6
novel1629_mature	XM_005696025.1	170	-30.1	170	-30.1	20	936	418	LOC102175628	GeneID:102175628,Genbank:XM_005696025.1	putative serine protease 46
novel1629_mature	XM_005696031.3	163	-32.8	163	-32.8	20	4752	2364	RTP3	GeneID:102177109,Genbank:XM_005696031.3	receptor transporter protein 3, transcript variant X1
novel1629_mature	XM_005696257.3	165	-30.55	165	-30.55	20	3099	2760	ARMC12	GeneID:102176475,Genbank:XM_005696257.3	armadillo repeat containing 12, transcript variant X3
novel1629_mature	XM_005696330.3	153	-30.7	153	-30.7	20	4178	357	SRF	GeneID:102173700,Genbank:XM_005696330.3	serum response factor
novel1629_mature	XM_005696334.3	159	-31.82	159	-31.82	20	4882	2616	ABCC10	GeneID:102174986,Genbank:XM_005696334.3	ATP binding cassette subfamily C member 10, transcript variant X1
novel1629_mature	XM_005696669.3	161	-30.63	161	-30.63	20	1458	704	NFKBIL1	GeneID:100861323,Genbank:XM_005696669.3	NFKB inhibitor like 1, transcript variant X1
novel1629_mature	XM_005696814.2	157	-33.46	157	-33.46	20	399	318	LOC102182459	GeneID:102182459,Genbank:XM_005696814.2	histone H2A type 1-A
novel1629_mature	XM_005696894.3	161	-33.22	161	-33.22	20	7620	6959	RIOK1	GeneID:102191751,Genbank:XM_005696894.3	RIO kinase 1
novel1629_mature	XM_005697159.2	161	-31.29	161	-31.29	20	3618	277	MC5R	GeneID:102181742,Genbank:XM_005697159.2	melanocortin 5 receptor
novel1629_mature	XM_005697281.3	162	-30.62	162	-30.62	20	12053	1615	ONECUT2	GeneID:102169443,Genbank:XM_005697281.3	one cut homeobox 2, transcript variant X1
novel1629_mature	XM_005697343.3	164	-33.55	164	-33.55	20	2186	90	CCDC78	GeneID:102188820,Genbank:XM_005697343.3	coiled-coil domain containing 78, transcript variant X2
novel1629_mature	XM_005697585.3	174	-36.29	174	-36.29	20	15161	8491	DNAH3	GeneID:102188822,Genbank:XM_005697585.3	dynein axonemal heavy chain 3
novel1629_mature	XM_005697626.3	157	-34.77	157	-34.77	20	3550	1540	IL4R	GeneID:102176382,Genbank:XM_005697626.3	interleukin 4 receptor, transcript variant X3
novel1629_mature	XM_005697703.3	162	-33.44	162	-33.44	20	1574	1374	2022-09-01	GeneID:102170843,Genbank:XM_005697703.3	septin 1
novel1629_mature	XM_005697706.3	156	-31.55	156	-31.55	20	4908	6	ITGAL	GeneID:102172115,Genbank:XM_005697706.3	integrin subunit alpha L, transcript variant X1
novel1629_mature	XM_005697818.2	159	-31.08	159	-31.08	20	1230	682	EPO	GeneID:102180175,Genbank:XM_005697818.2	erythropoietin
novel1629_mature	XM_005697823.3	161	-31.99	161	-31.99	20	2771	782	AGFG2	GeneID:102181646,Genbank:XM_005697823.3	ArfGAP with FG repeats 2, transcript variant X1
novel1629_mature	XM_005697824.3	161	-31.99	161	-31.99	20	2738	782	AGFG2	GeneID:102181646,Genbank:XM_005697824.3	ArfGAP with FG repeats 2, transcript variant X2
novel1629_mature	XM_005697826.3	161	-31.99	161	-31.99	20	2664	804	AGFG2	GeneID:102181646,Genbank:XM_005697826.3	ArfGAP with FG repeats 2, transcript variant X3
novel1629_mature	XM_005698279.2	332	-63.82	167	-32.6	20	15540	11406 4039	LCOR	GeneID:102169355,Genbank:XM_005698279.2	ligand dependent nuclear receptor corepressor, transcript variant X1
novel1629_mature	XM_005698356.2	155	-33.16	155	-33.16	20	1520	785	ELOVL3	GeneID:102189456,Genbank:XM_005698356.2	ELOVL fatty acid elongase 3
novel1629_mature	XM_005698393.3	165	-33.12	165	-33.12	20	2452	238	PKD2L1	GeneID:102175646,Genbank:XM_005698393.3	polycystin 2 like 1, transient receptor potential cation channel
novel1629_mature	XM_005698396.3	170	-32.62	170	-32.62	20	721	514	NDUFB8	GeneID:100861349,Genbank:XM_005698396.3	NADH:ubiquinone oxidoreductase subunit B8, transcript variant X1
novel1629_mature	XM_005698447.3	160	-30.74	160	-30.74	20	4044	1886	ITPRIP	GeneID:102190930,Genbank:XM_005698447.3	inositol 1,4,5-trisphosphate receptor interacting protein, transcript variant X1
novel1629_mature	XM_005698518.3	160	-32.4	160	-32.4	20	2640	184	ENO4	GeneID:102186554,Genbank:XM_005698518.3	enolase family member 4
novel1629_mature	XM_005698585.3	168	-32.3	168	-32.3	20	3669	2511	CPXM2	GeneID:102178789,Genbank:XM_005698585.3	carboxypeptidase X, M14 family member 2, transcript variant X1
novel1629_mature	XM_005698684.3	162	-32.34	162	-32.34	20	2921	97	ASB5	GeneID:102189371,Genbank:XM_005698684.3	ankyrin repeat and SOCS box containing 5, transcript variant X1
novel1629_mature	XM_005698729.2	157	-31.82	157	-31.82	20	549	399	LOC102181096	GeneID:102181096,Genbank:XM_005698729.2	60S ribosomal protein L21-like
novel1629_mature	XM_005698779.3	165	-31.92	165	-31.92	20	7448	2966	DLC1	GeneID:102172598,Genbank:XM_005698779.3	DLC1 Rho GTPase activating protein, transcript variant X1
novel1629_mature	XM_005698780.3	165	-31.92	165	-31.92	20	5902	1420	DLC1	GeneID:102172598,Genbank:XM_005698780.3	DLC1 Rho GTPase activating protein, transcript variant X3
novel1629_mature	XM_005698781.3	165	-31.92	165	-31.92	20	5827	1345	DLC1	GeneID:102172598,Genbank:XM_005698781.3	DLC1 Rho GTPase activating protein, transcript variant X5
novel1629_mature	XM_005698791.3	171	-32.96	171	-32.96	20	2117	178	ERI1	GeneID:102175828,Genbank:XM_005698791.3	exoribonuclease 1
novel1629_mature	XM_005698886.3	158	-30.9	158	-30.9	20	1826	1466	GINS4	GeneID:102186273,Genbank:XM_005698886.3	GINS complex subunit 4
novel1629_mature	XM_005698890.3	328	-64.23	172	-32.25	20	2558	790 1485	PLAT	GeneID:102187371,Genbank:XM_005698890.3	plasminogen activator, tissue type, transcript variant X1
novel1629_mature	XM_005698970.3	173	-32.52	173	-32.52	20	1689	249	C28H1orf131	GeneID:102188737,Genbank:XM_005698970.3	chromosome 28 C1orf131 homolog, transcript variant X1
novel1629_mature	XM_005698995.3	174	-32.12	174	-32.12	20	6635	5318	HEATR1	GeneID:102171405,Genbank:XM_005698995.3	HEAT repeat containing 1, transcript variant X1
novel1629_mature	XM_005699207.3	167	-30.13	167	-30.13	20	5955	2888	USP54	GeneID:102184785,Genbank:XM_005699207.3	ubiquitin specific peptidase 54, transcript variant X1
novel1629_mature	XM_005699208.3	167	-30.13	167	-30.13	20	5968	2901	USP54	GeneID:102184785,Genbank:XM_005699208.3	ubiquitin specific peptidase 54, transcript variant X2
novel1629_mature	XM_005699209.3	167	-30.13	167	-30.13	20	5873	2806	USP54	GeneID:102184785,Genbank:XM_005699209.3	ubiquitin specific peptidase 54, transcript variant X4
novel1629_mature	XM_005699347.3	169	-33.28	169	-33.28	20	10088	8624	WDFY4	GeneID:102181099,Genbank:XM_005699347.3	WDFY family member 4
novel1629_mature	XM_005699352.2	170	-33.26	170	-33.26	20	584	401	C28H10orf53	GeneID:102182567,Genbank:XM_005699352.2	chromosome 28 C10orf53 homolog
novel1629_mature	XM_005699581.3	157	-30.99	157	-30.99	20	1873	313	ESAM	GeneID:102181928,Genbank:XM_005699581.3	endothelial cell adhesion molecule
novel1629_mature	XM_005699761.3	163	-30.53	163	-30.53	20	1221	994	SDHAF2	GeneID:100861111,Genbank:XM_005699761.3	succinate dehydrogenase complex assembly factor 2
novel1629_mature	XM_005699921.2	157	-30.47	157	-30.47	20	3261	2886	NPAS4	GeneID:102176203,Genbank:XM_005699921.2	neuronal PAS domain protein 4
novel1629_mature	XM_005709696.2	169	-32.91	169	-32.91	20	1519	893	OCSTAMP	GeneID:102185478,Genbank:XM_005709696.2	osteoclast stimulatory transmembrane protein
novel1629_mature	XM_005709721.3	156	-30.43	156	-30.43	20	1562	249	EID2	GeneID:102185769,Genbank:XM_005709721.3	EP300 interacting inhibitor of differentiation 2
novel1629_mature	XM_013962422.2	158	-31.19	158	-31.19	20	4165	2871	SEMA6C	GeneID:102179156,Genbank:XM_013962422.2	semaphorin 6C, transcript variant X1
novel1629_mature	XM_013962424.2	158	-31.19	158	-31.19	20	4070	2776	SEMA6C	GeneID:102179156,Genbank:XM_013962424.2	semaphorin 6C, transcript variant X3
novel1629_mature	XM_013962425.2	158	-31.19	158	-31.19	20	3419	2125	SEMA6C	GeneID:102179156,Genbank:XM_013962425.2	semaphorin 6C, transcript variant X5
novel1629_mature	XM_013962434.2	174	-34.2	174	-34.2	20	4737	4096	ADAMTSL4	GeneID:102186074,Genbank:XM_013962434.2	ADAMTS like 4, transcript variant X3
novel1629_mature	XM_013962438.2	168	-34.06	168	-34.06	20	2493	1468	ECM1	GeneID:102186921,Genbank:XM_013962438.2	extracellular matrix protein 1, transcript variant X1
novel1629_mature	XM_013962439.2	168	-34.06	168	-34.06	20	2391	1366	ECM1	GeneID:102186921,Genbank:XM_013962439.2	extracellular matrix protein 1, transcript variant X2
novel1629_mature	XM_013962440.2	168	-34.06	168	-34.06	20	2391	1366	ECM1	GeneID:102186921,Genbank:XM_013962440.2	extracellular matrix protein 1, transcript variant X3
novel1629_mature	XM_013962471.2	173	-36.05	173	-36.05	20	5517	305	PRKAB2	GeneID:102169928,Genbank:XM_013962471.2	protein kinase AMP-activated non-catalytic subunit beta 2, transcript variant X2
novel1629_mature	XM_013962552.2	164	-30.42	164	-30.42	20	5075	763	RBM15	GeneID:102186923,Genbank:XM_013962552.2	RNA binding motif protein 15
novel1629_mature	XM_013962624.2	156	-30.85	156	-30.85	20	6534	4598	EVI5	GeneID:102191097,Genbank:XM_013962624.2	ecotropic viral integration site 5, transcript variant X1
novel1629_mature	XM_013962625.2	156	-30.85	156	-30.85	20	6492	4556	EVI5	GeneID:102191097,Genbank:XM_013962625.2	ecotropic viral integration site 5, transcript variant X2
novel1629_mature	XM_013962626.2	156	-30.85	156	-30.85	20	6864	4928	EVI5	GeneID:102191097,Genbank:XM_013962626.2	ecotropic viral integration site 5, transcript variant X5
novel1629_mature	XM_013962627.2	156	-30.85	156	-30.85	20	6387	4451	EVI5	GeneID:102191097,Genbank:XM_013962627.2	ecotropic viral integration site 5, transcript variant X6
novel1629_mature	XM_013962628.2	156	-30.85	156	-30.85	20	6354	4418	EVI5	GeneID:102191097,Genbank:XM_013962628.2	ecotropic viral integration site 5, transcript variant X7
novel1629_mature	XM_013962629.2	156	-30.85	156	-30.85	20	6312	4376	EVI5	GeneID:102191097,Genbank:XM_013962629.2	ecotropic viral integration site 5, transcript variant X8
novel1629_mature	XM_013962679.2	163	-30.84	163	-30.84	20	8316	2980	SYDE2	GeneID:102186263,Genbank:XM_013962679.2	synapse defective Rho GTPase homolog 2
novel1629_mature	XM_013962773.2	158	-31.22	158	-31.22	20	4149	1732	ST6GAL1	GeneID:100861310,Genbank:XM_013962773.2	ST6 beta-galactoside alpha-2,6-sialyltransferase 1, transcript variant X2
novel1629_mature	XM_013962777.2	164	-31.15	164	-31.15	20	5161	568	DNAJC6	GeneID:102181462,Genbank:XM_013962777.2	DnaJ heat shock protein family (Hsp40) member C6, transcript variant X3
novel1629_mature	XM_013962803.2	165	-30.33	165	-30.33	20	4867	748	PARS2	GeneID:102173437,Genbank:XM_013962803.2	prolyl-tRNA synthetase 2, mitochondrial (putative), transcript variant X1
novel1629_mature	XM_013962849.2	167	-31.14	167	-31.14	20	2397	270	PDZK1IP1	GeneID:102173629,Genbank:XM_013962849.2	PDZK1 interacting protein 1, transcript variant X4
novel1629_mature	XM_013962880.2	153	-30.07	153	-30.07	20	5632	1339	POU3F3	GeneID:102188465,Genbank:XM_013962880.2	POU class 3 homeobox 3
novel1629_mature	XM_013963104.2	152	-33.7	152	-33.7	20	2132	1613	DDC	GeneID:102169726,Genbank:XM_013963104.2	dopa decarboxylase, transcript variant X2
novel1629_mature	XM_013963362.2	174	-33.18	174	-33.18	20	3297	2226	NOD1	GeneID:102187833,Genbank:XM_013963362.2	nucleotide binding oligomerization domain containing 1, transcript variant X6
novel1629_mature	XM_013963597.2	160	-30.47	160	-30.47	20	4523	2053	MELTF	GeneID:102178210,Genbank:XM_013963597.2	melanotransferrin
novel1629_mature	XM_013963623.2	161	-32.77	161	-32.77	20	2924	668	HTR5A	GeneID:102190296,Genbank:XM_013963623.2	5-hydroxytryptamine receptor 5A
novel1629_mature	XM_013963635.2	158	-30.31	158	-30.31	20	4316	2113	LGR5	GeneID:102172413,Genbank:XM_013963635.2	leucine rich repeat containing G protein-coupled receptor 5, transcript variant X2
novel1629_mature	XM_013963731.2	178	-37.46	178	-37.46	20	4857	4091	NCKAP1L	GeneID:102186374,Genbank:XM_013963731.2	NCK associated protein 1 like
novel1629_mature	XM_013963742.2	159	-31.16	159	-31.16	20	1538	853	HOXC9	GeneID:102177412,Genbank:XM_013963742.2	homeobox C9
novel1629_mature	XM_013963748.2	152	-31.78	152	-31.78	20	3517	527	ATF7	GeneID:102169360,Genbank:XM_013963748.2	activating transcription factor 7, transcript variant X3
novel1629_mature	XM_013963760.2	171	-33.56	171	-33.56	20	6555	5166	ESPL1	GeneID:102177959,Genbank:XM_013963760.2	extra spindle pole bodies like 1, separase, transcript variant X2
novel1629_mature	XM_013963948.2	165	-36.41	165	-36.41	20	6636	1346	RBMS2	GeneID:102187377,Genbank:XM_013963948.2	RNA binding motif single stranded interacting protein 2, transcript variant X2
novel1629_mature	XM_013964061.2	167	-32.9	167	-32.9	20	5529	3864	EIF4G1	GeneID:102183267,Genbank:XM_013964061.2	eukaryotic translation initiation factor 4 gamma 1, transcript variant X2
novel1629_mature	XM_013964066.2	167	-32.9	167	-32.9	20	5508	3843	EIF4G1	GeneID:102183267,Genbank:XM_013964066.2	eukaryotic translation initiation factor 4 gamma 1, transcript variant X4
novel1629_mature	XM_013964218.2	156	-32.4	156	-32.4	20	4548	3593	A2ML1	GeneID:102176590,Genbank:XM_013964218.2	alpha-2-macroglobulin like 1, transcript variant X4
novel1629_mature	XM_013964334.2	169	-36.45	169	-36.45	20	5741	553	GALR3	GeneID:106502151,Genbank:XM_013964334.2	galanin receptor 3
novel1629_mature	XM_013964335.2	165	-30.51	165	-30.51	20	1969	895	EIF3L	GeneID:102178608,Genbank:XM_013964335.2	eukaryotic translation initiation factor 3 subunit L
novel1629_mature	XM_013964365.2	166	-32.67	166	-32.67	20	3856	1572	XPNPEP3	GeneID:102188202,Genbank:XM_013964365.2	X-prolyl aminopeptidase 3, transcript variant X2
novel1629_mature	XM_013964542.2	164	-33.6	164	-33.6	20	7222	571	FAM13A	GeneID:102170956,Genbank:XM_013964542.2	family with sequence similarity 13 member A, transcript variant X5
novel1629_mature	XM_013964543.2	164	-33.6	164	-33.6	20	7134	570	FAM13A	GeneID:102170956,Genbank:XM_013964543.2	family with sequence similarity 13 member A, transcript variant X9
novel1629_mature	XM_013964598.2	160	-30.28	160	-30.28	20	7478	764	TNIK	GeneID:102174699,Genbank:XM_013964598.2	TRAF2 and NCK interacting kinase, transcript variant X1
novel1629_mature	XM_013964609.2	160	-30.28	160	-30.28	20	7391	764	TNIK	GeneID:102174699,Genbank:XM_013964609.2	TRAF2 and NCK interacting kinase, transcript variant X3
novel1629_mature	XM_013964626.2	165	-31.6	165	-31.6	20	1482	705	ZAR1	GeneID:102178614,Genbank:XM_013964626.2	zygote arrest 1, transcript variant X2
novel1629_mature	XM_013964718.2	161	-32.5	161	-32.5	20	746	459	LOC102181854	GeneID:102181854,Genbank:XM_013964718.2	platelet factor 4
novel1629_mature	XM_013964800.2	163	-30.48	163	-30.48	20	5899	3605	CC2D2A	GeneID:102171228,Genbank:XM_013964800.2	coiled-coil and C2 domain containing 2A, transcript variant X1
novel1629_mature	XM_013964801.2	163	-30.48	163	-30.48	20	5732	3438	CC2D2A	GeneID:102171228,Genbank:XM_013964801.2	coiled-coil and C2 domain containing 2A, transcript variant X2
novel1629_mature	XM_013964802.2	163	-30.48	163	-30.48	20	5725	3431	CC2D2A	GeneID:102171228,Genbank:XM_013964802.2	coiled-coil and C2 domain containing 2A, transcript variant X3
novel1629_mature	XM_013964803.2	163	-30.48	163	-30.48	20	5675	3381	CC2D2A	GeneID:102171228,Genbank:XM_013964803.2	coiled-coil and C2 domain containing 2A, transcript variant X4
novel1629_mature	XM_013965408.2	172	-39.22	172	-39.22	20	7795	6891	FAM193B	GeneID:102187585,Genbank:XM_013965408.2	family with sequence similarity 193 member B, transcript variant X8
novel1629_mature	XM_013965519.2	171	-33.55	171	-33.55	20	3729	1072	ARID3A	GeneID:102174114,Genbank:XM_013965519.2	AT-rich interaction domain 3A, transcript variant X3
novel1629_mature	XM_013965577.2	153	-32.11	153	-32.11	20	6512	1063	KLHL3	GeneID:102181774,Genbank:XM_013965577.2	kelch like family member 3, transcript variant X2
novel1629_mature	XM_013965623.2	168	-31.93	168	-31.93	20	4865	2128	LOC102191519	GeneID:102191519,Genbank:XM_013965623.2	protocadherin gamma-C4, transcript variant X2
novel1629_mature	XM_013965740.2	176	-35.63	176	-35.63	20	7198	2252	ATP10B	GeneID:102184055,Genbank:XM_013965740.2	ATPase phospholipid transporting 10B (putative), transcript variant X2
novel1629_mature	XM_013965761.2	170	-34.54	170	-34.54	20	3638	155	ACOT12	GeneID:102172148,Genbank:XM_013965761.2	acyl-CoA thioesterase 12
novel1629_mature	XM_013965773.2	174	-33.4	174	-33.4	20	761	390	LOC102176041	GeneID:102176041,Genbank:XM_013965773.2	2'-5'-oligoadenylate synthase 1-like
novel1629_mature	XM_013965891.2	169	-31.93	169	-31.93	20	2672	1742	SLC24A2	GeneID:102182871,Genbank:XM_013965891.2	solute carrier family 24 member 2, transcript variant X1
novel1629_mature	XM_013965892.2	169	-31.93	169	-31.93	20	2609	1679	SLC24A2	GeneID:102182871,Genbank:XM_013965892.2	solute carrier family 24 member 2, transcript variant X2
novel1629_mature	XM_013965894.2	169	-31.93	169	-31.93	20	2621	1691	SLC24A2	GeneID:102182871,Genbank:XM_013965894.2	solute carrier family 24 member 2, transcript variant X4
novel1629_mature	XM_013966022.2	162	-34.93	162	-34.93	20	2528	2188	TESK1	GeneID:102179195,Genbank:XM_013966022.2	testis-specific kinase 1
novel1629_mature	XM_013966067.2	161	-31.14	161	-31.14	20	3700	199	LPL	GeneID:100860750,Genbank:XM_013966067.2	lipoprotein lipase, transcript variant X1
novel1629_mature	XM_013966099.2	315	-68.14	165	-37.91	20	2666	2220 670	DMTN	GeneID:102169870,Genbank:XM_013966099.2	dematin actin binding protein, transcript variant X2
novel1629_mature	XM_013966107.2	315	-68.14	165	-37.91	20	2590	2144 594	DMTN	GeneID:102169870,Genbank:XM_013966107.2	dematin actin binding protein, transcript variant X8
novel1629_mature	XM_013966110.2	162	-31.09	162	-31.09	20	4453	3632	DZIP1L	GeneID:102188258,Genbank:XM_013966110.2	DAZ interacting zinc finger protein 1 like, transcript variant X1
novel1629_mature	XM_013966145.2	178	-36.49	178	-36.49	20	1348	411	GALT	GeneID:102172896,Genbank:XM_013966145.2	galactose-1-phosphate uridylyltransferase, transcript variant X1
novel1629_mature	XM_013966771.2	163	-31.43	163	-31.43	20	684	213	SNAPC5	GeneID:102189590,Genbank:XM_013966771.2	small nuclear RNA activating complex polypeptide 5, transcript variant X4
novel1629_mature	XM_013966988.2	173	-37	173	-37	20	4707	3705	RPAP1	GeneID:102184250,Genbank:XM_013966988.2	RNA polymerase II associated protein 1, transcript variant X3
novel1629_mature	XM_013967412.2	167	-31.41	167	-31.41	20	3702	1779	ADRA2B	GeneID:102175860,Genbank:XM_013967412.2	adrenoceptor alpha 2B, transcript variant X1
novel1629_mature	XM_013967463.2	156	-30.54	156	-30.54	20	2884	2308	IL1RL2	GeneID:102188053,Genbank:XM_013967463.2	interleukin 1 receptor like 2, transcript variant X5
novel1629_mature	XM_013967464.2	156	-30.54	156	-30.54	20	2940	2364	IL1RL2	GeneID:102188053,Genbank:XM_013967464.2	interleukin 1 receptor like 2, transcript variant X7
novel1629_mature	XM_013967465.2	156	-30.54	156	-30.54	20	2978	2402	IL1RL2	GeneID:102188053,Genbank:XM_013967465.2	interleukin 1 receptor like 2, transcript variant X6
novel1629_mature	XM_013967466.2	156	-30.54	156	-30.54	20	2871	2295	IL1RL2	GeneID:102188053,Genbank:XM_013967466.2	interleukin 1 receptor like 2, transcript variant X8
novel1629_mature	XM_013967524.2	160	-30.72	160	-30.72	20	9757	117	YIPF4	GeneID:102190525,Genbank:XM_013967524.2	Yip1 domain family member 4
novel1629_mature	XM_013967565.2	153	-30.38	153	-30.38	20	6398	3809	GEMIN6	GeneID:102178631,Genbank:XM_013967565.2	gem nuclear organelle associated protein 6, transcript variant X2
novel1629_mature	XM_013967784.2	162	-32.62	162	-32.62	20	5678	3918	ANTXR1	GeneID:102174753,Genbank:XM_013967784.2	anthrax toxin receptor 1
novel1629_mature	XM_013968440.2	167	-32.7	167	-32.7	20	7604	1441	KIAA1217	GeneID:102170438,Genbank:XM_013968440.2	KIAA1217 ortholog, transcript variant X3
novel1629_mature	XM_013968441.2	167	-32.7	167	-32.7	20	7566	1439	KIAA1217	GeneID:102170438,Genbank:XM_013968441.2	KIAA1217 ortholog, transcript variant X4
novel1629_mature	XM_013968443.2	167	-32.7	167	-32.7	20	7966	1803	KIAA1217	GeneID:102170438,Genbank:XM_013968443.2	KIAA1217 ortholog, transcript variant X7
novel1629_mature	XM_013968446.2	167	-32.7	167	-32.7	20	5968	1443	KIAA1217	GeneID:102170438,Genbank:XM_013968446.2	KIAA1217 ortholog, transcript variant X17
novel1629_mature	XM_013968447.2	167	-32.7	167	-32.7	20	5889	1442	KIAA1217	GeneID:102170438,Genbank:XM_013968447.2	KIAA1217 ortholog, transcript variant X14
novel1629_mature	XM_013968448.2	167	-32.7	167	-32.7	20	5876	1444	KIAA1217	GeneID:102170438,Genbank:XM_013968448.2	KIAA1217 ortholog, transcript variant X15
novel1629_mature	XM_013968449.2	167	-32.7	167	-32.7	20	4038	1458	KIAA1217	GeneID:102170438,Genbank:XM_013968449.2	KIAA1217 ortholog, transcript variant X16
novel1629_mature	XM_013968467.2	168	-30.2	168	-30.2	20	4022	464	PARD3	GeneID:102185098,Genbank:XM_013968467.2	par-3 family cell polarity regulator, transcript variant X12
novel1629_mature	XM_013968582.2	165	-31.61	165	-31.61	20	11734	7855	FAM208B	GeneID:102175038,Genbank:XM_013968582.2	family with sequence similarity 208 member B, transcript variant X5
novel1629_mature	XM_013968583.2	165	-31.61	165	-31.61	20	11509	7630	FAM208B	GeneID:102175038,Genbank:XM_013968583.2	family with sequence similarity 208 member B, transcript variant X3
novel1629_mature	XM_013968598.2	160	-33.59	160	-33.59	20	3760	1096	KAT14	GeneID:102189321,Genbank:XM_013968598.2	lysine acetyltransferase 14
novel1629_mature	XM_013968690.2	160	-30.01	160	-30.01	20	2926	684	PDYN	GeneID:100860866,Genbank:XM_013968690.2	prodynorphin, transcript variant X1
novel1629_mature	XM_013969035.2	164	-34.52	164	-34.52	20	2389	1128	LRRC14	GeneID:102190800,Genbank:XM_013969035.2	leucine rich repeat containing 14, transcript variant X4
novel1629_mature	XM_013969044.2	161	-30.36	161	-30.36	20	1378	619	C14H8orf33	GeneID:102189327,Genbank:XM_013969044.2	chromosome 14 C8orf33 homolog
novel1629_mature	XM_013969108.2	161	-30.94	161	-30.94	20	13063	3761	PRKDC	GeneID:102171625,Genbank:XM_013969108.2	protein kinase, DNA-activated, catalytic polypeptide
novel1629_mature	XM_013969142.2	160	-32	160	-32	20	1663	188	ANXA13	GeneID:102190801,Genbank:XM_013969142.2	annexin A13, transcript variant X1
novel1629_mature	XM_013969388.2	165	-32.02	165	-32.02	20	3174	334	MSANTD4	GeneID:102185582,Genbank:XM_013969388.2	Myb/SANT DNA binding domain containing 4 with coiled-coils, transcript variant X3
novel1629_mature	XM_013969430.2	156	-30.3	156	-30.3	20	2192	205	FUT4	GeneID:102186705,Genbank:XM_013969430.2	fucosyltransferase 4
novel1629_mature	XM_013969505.2	167	-33.34	167	-33.34	20	3366	809	TMEM25	GeneID:102182893,Genbank:XM_013969505.2	transmembrane protein 25, transcript variant X1
novel1629_mature	XM_013969528.2	165	-33.77	165	-33.77	20	3903	135	USP2	GeneID:102176627,Genbank:XM_013969528.2	ubiquitin specific peptidase 2, transcript variant X4
novel1629_mature	XM_013969538.2	165	-33.27	165	-33.27	20	2168	405	THY1	GeneID:102178188,Genbank:XM_013969538.2	Thy-1 cell surface antigen, transcript variant X2
novel1629_mature	XM_013969560.2	173	-35.37	173	-35.37	20	4666	1326	SCN2B	GeneID:102182614,Genbank:XM_013969560.2	sodium voltage-gated channel beta subunit 2, transcript variant X2
novel1629_mature	XM_013969677.2	153	-30.31	153	-30.31	20	4121	658	PRPF40A	GeneID:102177938,Genbank:XM_013969677.2	pre-mRNA processing factor 40 homolog A, transcript variant X4
novel1629_mature	XM_013969756.2	165	-34.35	165	-34.35	20	3848	2722	SLCO2B1	GeneID:102188428,Genbank:XM_013969756.2	solute carrier organic anion transporter family member 2B1, transcript variant X1
novel1629_mature	XM_013969757.2	165	-34.35	165	-34.35	20	3843	2717	SLCO2B1	GeneID:102188428,Genbank:XM_013969757.2	solute carrier organic anion transporter family member 2B1, transcript variant X2
novel1629_mature	XM_013969760.2	165	-34.35	165	-34.35	20	4082	2961	SLCO2B1	GeneID:102188428,Genbank:XM_013969760.2	solute carrier organic anion transporter family member 2B1, transcript variant X5
novel1629_mature	XM_013969814.2	160	-30.86	160	-30.86	20	3498	1521	PRR5L	GeneID:102172562,Genbank:XM_013969814.2	proline rich 5 like, transcript variant X2
novel1629_mature	XM_013969878.2	165	-35.05	165	-35.05	20	6643	3369	CKAP5	GeneID:102170342,Genbank:XM_013969878.2	cytoskeleton associated protein 5, transcript variant X3
novel1629_mature	XM_013969934.2	159	-30.5	159	-30.5	20	4843	2059	R3HDM1	GeneID:102171016,Genbank:XM_013969934.2	R3H domain containing 1, transcript variant X1
novel1629_mature	XM_013969941.2	159	-30.5	159	-30.5	20	4840	2059	R3HDM1	GeneID:102171016,Genbank:XM_013969941.2	R3H domain containing 1, transcript variant X5
novel1629_mature	XM_013969945.2	159	-30.5	159	-30.5	20	4795	2011	R3HDM1	GeneID:102171016,Genbank:XM_013969945.2	R3H domain containing 1, transcript variant X6
novel1629_mature	XM_013970001.2	163	-31.58	163	-31.58	20	5981	3279	ZC3H11A	GeneID:102188334,Genbank:XM_013970001.2	zinc finger CCCH-type containing 11A, transcript variant X3
novel1629_mature	XM_013970002.2	163	-31.58	163	-31.58	20	4811	2109	ZC3H11A	GeneID:102188334,Genbank:XM_013970002.2	zinc finger CCCH-type containing 11A, transcript variant X1
novel1629_mature	XM_013970061.2	334	-66.5	168	-34.11	20	6814	6242 1146	LYPD1	GeneID:100861143,Genbank:XM_013970061.2	LY6/PLAUR domain containing 1, transcript variant X1
novel1629_mature	XM_013970155.2	156	-31.18	156	-31.18	20	4307	814	MTHFR	GeneID:102182523,Genbank:XM_013970155.2	methylenetetrahydrofolate reductase, transcript variant X4
novel1629_mature	XM_013970245.2	166	-30.64	166	-30.64	20	3468	1286	THAP3	GeneID:102179220,Genbank:XM_013970245.2	THAP domain containing 3, transcript variant X2
novel1629_mature	XM_013970310.2	160	-31.95	160	-31.95	20	1915	1526	TMEM82	GeneID:102172923,Genbank:XM_013970310.2	transmembrane protein 82
novel1629_mature	XM_013970386.2	161	-31.36	161	-31.36	20	8284	1631	PROX1	GeneID:102180144,Genbank:XM_013970386.2	prospero homeobox 1, transcript variant X2
novel1629_mature	XM_013970387.2	161	-31.36	161	-31.36	20	8553	1900	PROX1	GeneID:102180144,Genbank:XM_013970387.2	prospero homeobox 1, transcript variant X1
novel1629_mature	XM_013970389.2	161	-31.36	161	-31.36	20	7865	1212	PROX1	GeneID:102180144,Genbank:XM_013970389.2	prospero homeobox 1, transcript variant X4
novel1629_mature	XM_013970408.2	161	-38.28	161	-38.28	20	10696	9879	CENPF	GeneID:102179690,Genbank:XM_013970408.2	centromere protein F
novel1629_mature	XM_013970466.2	170	-34.39	170	-34.39	20	3550	29	TLR2	GeneID:100860747,Genbank:XM_013970466.2	toll like receptor 2, transcript variant X1
novel1629_mature	XM_013970519.2	165	-31.01	165	-31.01	20	378	175	MGST2	GeneID:102185021,Genbank:XM_013970519.2	microsomal glutathione S-transferase 2, transcript variant X2
novel1629_mature	XM_013970619.2	168	-32.05	168	-32.05	20	1711	1380	RILPL1	GeneID:102182526,Genbank:XM_013970619.2	Rab interacting lysosomal protein like 1, transcript variant X3
novel1629_mature	XM_013970672.2	165	-31.23	165	-31.23	20	4864	541	RNFT2	GeneID:102185765,Genbank:XM_013970672.2	ring finger protein, transmembrane 2
novel1629_mature	XM_013970800.2	168	-34.62	168	-34.62	20	4630	1269	RPH3A	GeneID:102190629,Genbank:XM_013970800.2	rabphilin 3A, transcript variant X3
novel1629_mature	XM_013970801.2	168	-34.62	168	-34.62	20	4516	1155	RPH3A	GeneID:102190629,Genbank:XM_013970801.2	rabphilin 3A, transcript variant X4
novel1629_mature	XM_013970802.2	168	-34.62	168	-34.62	20	4858	1500	RPH3A	GeneID:102190629,Genbank:XM_013970802.2	rabphilin 3A, transcript variant X5
novel1629_mature	XM_013970803.2	168	-34.62	168	-34.62	20	4849	1488	RPH3A	GeneID:102190629,Genbank:XM_013970803.2	rabphilin 3A, transcript variant X6
novel1629_mature	XM_013970980.2	161	-30.68	161	-30.68	20	2532	586	FOXF1	GeneID:106503089,Genbank:XM_013970980.2	forkhead box F1, transcript variant X2
novel1629_mature	XM_013971037.2	173	-40.49	173	-40.49	20	947	298	TEPP	GeneID:102173596,Genbank:XM_013971037.2	testis, prostate and placenta expressed
novel1629_mature	XM_013971101.2	153	-32.86	153	-32.86	20	4965	763	PLEKHG2	GeneID:102183903,Genbank:XM_013971101.2	pleckstrin homology and RhoGEF domain containing G2, transcript variant X3
novel1629_mature	XM_013971113.2	161	-31.26	161	-31.26	20	2228	241	PLD3	GeneID:102187977,Genbank:XM_013971113.2	phospholipase D family member 3, transcript variant X3
novel1629_mature	XM_013971146.1	154	-30.96	154	-30.96	20	3786	92	LOC106501765	GeneID:106501765,Genbank:XM_013971146.1	zinc finger protein 420, transcript variant X1
novel1629_mature	XM_013971231.2	153	-30.4	153	-30.4	20	594	90	FXYD3	GeneID:102188620,Genbank:XM_013971231.2	FXYD domain containing ion transport regulator 3, transcript variant X1
novel1629_mature	XM_013971232.2	153	-30.4	153	-30.4	20	658	71	FXYD3	GeneID:102188620,Genbank:XM_013971232.2	FXYD domain containing ion transport regulator 3, transcript variant X2
novel1629_mature	XM_013971245.2	160	-30.9	160	-30.9	20	2437	904	LOC102173495	GeneID:102173495,Genbank:XM_013971245.2	spermatogenesis-associated protein 2-like protein
novel1629_mature	XM_013971250.2	176	-39.41	176	-39.41	20	1857	1755	HSF4	GeneID:102179126,Genbank:XM_013971250.2	heat shock transcription factor 4, transcript variant X4
novel1629_mature	XM_013971251.2	176	-39.41	176	-39.41	20	1961	1702	HSF4	GeneID:102179126,Genbank:XM_013971251.2	heat shock transcription factor 4, transcript variant X5
novel1629_mature	XM_013971252.2	176	-39.41	176	-39.41	20	1688	1436	HSF4	GeneID:102179126,Genbank:XM_013971252.2	heat shock transcription factor 4, transcript variant X7
novel1629_mature	XM_013971319.2	168	-34.03	168	-34.03	20	3475	2765	CEP89	GeneID:102186331,Genbank:XM_013971319.2	centrosomal protein 89, transcript variant X1
novel1629_mature	XM_013971347.2	173	-34.17	173	-34.17	20	5444	2313	POU2F2	GeneID:102178760,Genbank:XM_013971347.2	POU class 2 homeobox 2, transcript variant X4
novel1629_mature	XM_013971446.2	163	-30.95	163	-30.95	20	4530	1517	BAX	GeneID:100846984,Genbank:XM_013971446.2	BCL2 associated X, apoptosis regulator, transcript variant X3
novel1629_mature	XM_013971523.2	166	-32.18	166	-32.18	20	3717	3112	PTGIR	GeneID:102169991,Genbank:XM_013971523.2	prostaglandin I2 (prostacyclin) receptor (IP), transcript variant X2
novel1629_mature	XM_013972060.2	165	-31.82	165	-31.82	20	1614	736	GP1BA	GeneID:102175890,Genbank:XM_013972060.2	glycoprotein Ib platelet alpha subunit, transcript variant X1
novel1629_mature	XM_013972078.2	167	-30.58	167	-30.58	20	2477	2105	LOC102176161	GeneID:102176161,Genbank:XM_013972078.2	keratin, type I cuticular Ha7-like
novel1629_mature	XM_013972087.2	178	-37.13	178	-37.13	20	3206	277	LOC102173687	GeneID:102173687,Genbank:XM_013972087.2	translational activator of cytochrome c oxidase 1, transcript variant X2
novel1629_mature	XM_013972088.2	178	-37.13	178	-37.13	20	1299	277	LOC102173687	GeneID:102173687,Genbank:XM_013972088.2	translational activator of cytochrome c oxidase 1, transcript variant X3
novel1629_mature	XM_013972089.2	178	-37.13	178	-37.13	20	1172	277	LOC102173687	GeneID:102173687,Genbank:XM_013972089.2	translational activator of cytochrome c oxidase 1, transcript variant X4
novel1629_mature	XM_013972192.2	166	-30.65	166	-30.65	20	6014	5228	MYH8	GeneID:102180624,Genbank:XM_013972192.2	myosin heavy chain 8, transcript variant X1
novel1629_mature	XM_013972193.2	166	-30.65	166	-30.65	20	6018	5232	MYH8	GeneID:102180624,Genbank:XM_013972193.2	myosin heavy chain 8, transcript variant X2
novel1629_mature	XM_013972223.2	154	-30.06	154	-30.06	20	2794	1126	PCGF2	GeneID:102174970,Genbank:XM_013972223.2	polycomb group ring finger 2, transcript variant X1
novel1629_mature	XM_013972224.2	154	-30.06	154	-30.06	20	2757	1089	PCGF2	GeneID:102174970,Genbank:XM_013972224.2	polycomb group ring finger 2, transcript variant X5
novel1629_mature	XM_013972293.2	161	-30.58	161	-30.58	20	6396	2356	TMEM94	GeneID:102170086,Genbank:XM_013972293.2	transmembrane protein 94, transcript variant X1
novel1629_mature	XM_013972396.2	165	-30.77	165	-30.77	20	3748	3304	LOC106503269	GeneID:106503269,Genbank:XM_013972396.2	Ig-like V-type domain-containing protein FAM187A
novel1629_mature	XM_013972522.2	170	-30.11	170	-30.11	20	3368	1148	CARD14	GeneID:102174972,Genbank:XM_013972522.2	caspase recruitment domain family member 14, transcript variant X2
novel1629_mature	XM_013972605.2	164	-30.5	164	-30.5	20	6149	3782	NLRP1	GeneID:102169512,Genbank:XM_013972605.2	NLR family pyrin domain containing 1
novel1629_mature	XM_013972793.2	174	-37.57	174	-37.57	20	3986	3381	ATG9A	GeneID:102174886,Genbank:XM_013972793.2	autophagy related 9A, transcript variant X2
novel1629_mature	XM_013972796.2	174	-37.57	174	-37.57	20	3890	3285	ATG9A	GeneID:102174886,Genbank:XM_013972796.2	autophagy related 9A, transcript variant X3
novel1629_mature	XM_013972803.2	174	-34.61	174	-34.61	20	11947	2119	PRLR	GeneID:100861318,Genbank:XM_013972803.2	prolactin receptor, transcript variant X1
novel1629_mature	XM_013972804.2	174	-34.61	174	-34.61	20	11332	1504	PRLR	GeneID:100861318,Genbank:XM_013972804.2	prolactin receptor, transcript variant X2
novel1629_mature	XM_013972806.2	174	-34.61	174	-34.61	20	11911	2083	PRLR	GeneID:100861318,Genbank:XM_013972806.2	prolactin receptor, transcript variant X4
novel1629_mature	XM_013972808.2	174	-34.61	174	-34.61	20	2412	2166	PRLR	GeneID:100861318,Genbank:XM_013972808.2	prolactin receptor, transcript variant X5
novel1629_mature	XM_013972902.2	164	-30.32	164	-30.32	20	1149	761	PGPEP1L	GeneID:102182070,Genbank:XM_013972902.2	pyroglutamyl-peptidase I-like, transcript variant X2
novel1629_mature	XM_013972914.2	165	-35.79	165	-35.79	20	7114	5862	LRRK1	GeneID:102168862,Genbank:XM_013972914.2	leucine rich repeat kinase 1, transcript variant X5
novel1629_mature	XM_013972991.2	160	-33.62	160	-33.62	20	2261	612	SLC28A1	GeneID:102174780,Genbank:XM_013972991.2	solute carrier family 28 member 1, transcript variant X5
novel1629_mature	XM_013973268.2	168	-33	168	-33	20	6659	5149	TRAF3	GeneID:102171742,Genbank:XM_013973268.2	TNF receptor associated factor 3, transcript variant X3
novel1629_mature	XM_013973425.2	168	-31.21	168	-31.21	20	5911	4396	XIRP1	GeneID:102187007,Genbank:XM_013973425.2	xin actin binding repeat containing 1, transcript variant X3
novel1629_mature	XM_013973450.2	328	-62.45	166	-32.34	20	5332	2115 2372	LHFPL4	GeneID:102185875,Genbank:XM_013973450.2	lipoma HMGIC fusion partner-like 4
novel1629_mature	XM_013973521.2	160	-30.55	160	-30.55	20	2886	1935	ITIH1	GeneID:102179335,Genbank:XM_013973521.2	inter-alpha-trypsin inhibitor heavy chain 1, transcript variant X2
novel1629_mature	XM_013973538.2	160	-30.75	160	-30.75	20	2705	1519	GNAT1	GeneID:102174344,Genbank:XM_013973538.2	G protein subunit alpha transducin 1, transcript variant X3
novel1629_mature	XM_013973545.2	173	-31.63	173	-31.63	20	1582	1155	ZBTB8OS	GeneID:102185408,Genbank:XM_013973545.2	zinc finger and BTB domain containing 8 opposite strand, transcript variant X2
novel1629_mature	XM_013973701.2	153	-32.95	153	-32.95	20	5543	2221	PUM1	GeneID:102172215,Genbank:XM_013973701.2	pumilio RNA binding family member 1, transcript variant X4
novel1629_mature	XM_013973718.2	153	-32.95	153	-32.95	20	5309	2224	PUM1	GeneID:102172215,Genbank:XM_013973718.2	pumilio RNA binding family member 1, transcript variant X9
novel1629_mature	XM_013973724.2	153	-32.95	153	-32.95	20	5303	2224	PUM1	GeneID:102172215,Genbank:XM_013973724.2	pumilio RNA binding family member 1, transcript variant X10
novel1629_mature	XM_013973727.2	161	-32.59	161	-32.59	20	2864	512	KBTBD12	GeneID:102169812,Genbank:XM_013973727.2	kelch repeat and BTB domain containing 12, transcript variant X2
novel1629_mature	XM_013973729.2	153	-32.95	153	-32.95	20	5257	1935	PUM1	GeneID:102172215,Genbank:XM_013973729.2	pumilio RNA binding family member 1, transcript variant X11
novel1629_mature	XM_013973741.2	153	-32.95	153	-32.95	20	4816	1494	PUM1	GeneID:102172215,Genbank:XM_013973741.2	pumilio RNA binding family member 1, transcript variant X13
novel1629_mature	XM_013973812.2	157	-32.1	157	-32.1	20	2764	264	ZBTB9	GeneID:102169920,Genbank:XM_013973812.2	zinc finger and BTB domain containing 9, transcript variant X3
novel1629_mature	XM_013973880.2	165	-30.55	165	-30.55	20	2106	1767	ARMC12	GeneID:102176475,Genbank:XM_013973880.2	armadillo repeat containing 12, transcript variant X1
novel1629_mature	XM_013973881.2	165	-30.55	165	-30.55	20	3137	2798	ARMC12	GeneID:102176475,Genbank:XM_013973881.2	armadillo repeat containing 12, transcript variant X4
novel1629_mature	XM_013973951.2	177	-35.5	177	-35.5	20	2652	1648	AGPAT1	GeneID:100860912,Genbank:XM_013973951.2	1-acylglycerol-3-phosphate O-acyltransferase 1, transcript variant X1
novel1629_mature	XM_013973952.2	177	-35.5	177	-35.5	20	2183	1179	AGPAT1	GeneID:100860912,Genbank:XM_013973952.2	1-acylglycerol-3-phosphate O-acyltransferase 1, transcript variant X5
novel1629_mature	XM_013974027.2	152	-30.82	152	-30.82	20	2476	1048	LOC102178315	GeneID:102178315,Genbank:XM_013974027.2	heat shock 70 kDa protein 1B
novel1629_mature	XM_013974097.2	166	-31.84	166	-31.84	20	4440	691	DHDDS	GeneID:102169144,Genbank:XM_013974097.2	dehydrodolichyl diphosphate synthase subunit, transcript variant X4
novel1629_mature	XM_013974103.2	166	-32.33	166	-32.33	20	5530	170	LOC102180173	GeneID:102180173,Genbank:XM_013974103.2	butyrophilin subfamily 1 member A1, transcript variant X2
novel1629_mature	XM_013974511.2	164	-33.55	164	-33.55	20	2216	90	CCDC78	GeneID:102188820,Genbank:XM_013974511.2	coiled-coil domain containing 78, transcript variant X1
novel1629_mature	XM_013974512.2	164	-33.55	164	-33.55	20	2212	90	CCDC78	GeneID:102188820,Genbank:XM_013974512.2	coiled-coil domain containing 78, transcript variant X3
novel1629_mature	XM_013974610.2	162	-30.86	162	-30.86	20	4743	3466	LOC102178686	GeneID:102178686,Genbank:XM_013974610.2	zinc finger protein 75A, transcript variant X2
novel1629_mature	XM_013974707.2	163	-33.96	163	-33.96	20	868	729	IL32	GeneID:102184216,Genbank:XM_013974707.2	interleukin 32
novel1629_mature	XM_013974710.2	155	-35.02	155	-35.02	20	3495	470	MEFV	GeneID:102186453,Genbank:XM_013974710.2	Mediterranean fever
novel1629_mature	XM_013974771.2	160	-32.46	160	-32.46	20	3258	2426	PRSS53	GeneID:102177949,Genbank:XM_013974771.2	protease, serine 53, transcript variant X1
novel1629_mature	XM_013974809.2	164	-33.6	164	-33.6	20	6737	3141	ORAI2	GeneID:102175642,Genbank:XM_013974809.2	ORAI calcium release-activated calcium modulator 2, transcript variant X2
novel1629_mature	XM_013974863.2	173	-40.46	173	-40.46	20	5766	432	LOC102181259	GeneID:102181259,Genbank:XM_013974863.2	nuclear envelope pore membrane protein POM 121C
novel1629_mature	XM_013974888.2	160	-30.8	160	-30.8	20	1345	289	C25H16orf89	GeneID:102169448,Genbank:XM_013974888.2	chromosome 25 C16orf89 homolog
novel1629_mature	XM_013974902.2	165	-31.77	165	-31.77	20	6731	6052	SLX4	GeneID:102182367,Genbank:XM_013974902.2	SLX4 structure-specific endonuclease subunit, transcript variant X1
novel1629_mature	XM_013974903.2	165	-31.77	165	-31.77	20	6494	5815	SLX4	GeneID:102182367,Genbank:XM_013974903.2	SLX4 structure-specific endonuclease subunit, transcript variant X3
novel1629_mature	XM_013974904.2	165	-31.77	165	-31.77	20	6627	5948	SLX4	GeneID:102182367,Genbank:XM_013974904.2	SLX4 structure-specific endonuclease subunit, transcript variant X2
novel1629_mature	XM_013974905.2	165	-31.77	165	-31.77	20	6631	5952	SLX4	GeneID:102182367,Genbank:XM_013974905.2	SLX4 structure-specific endonuclease subunit, transcript variant X6
novel1629_mature	XM_013974906.2	165	-31.77	165	-31.77	20	6728	6049	SLX4	GeneID:102182367,Genbank:XM_013974906.2	SLX4 structure-specific endonuclease subunit, transcript variant X7
novel1629_mature	XM_013974907.2	165	-31.77	165	-31.77	20	6686	6007	SLX4	GeneID:102182367,Genbank:XM_013974907.2	SLX4 structure-specific endonuclease subunit, transcript variant X8
novel1629_mature	XM_013974976.2	162	-30.08	162	-30.08	20	5995	2507	SHISA9	GeneID:102175545,Genbank:XM_013974976.2	shisa family member 9, transcript variant X1
novel1629_mature	XM_013974977.2	162	-30.08	162	-30.08	20	5947	2459	SHISA9	GeneID:102175545,Genbank:XM_013974977.2	shisa family member 9, transcript variant X2
novel1629_mature	XM_013974992.2	159	-31.91	159	-31.91	20	2343	2139	SDR42E2	GeneID:102191576,Genbank:XM_013974992.2	short chain dehydrogenase/reductase family 42E, member 2
novel1629_mature	XM_013975124.2	163	-31.91	163	-31.91	20	6709	2556	PPRC1	GeneID:102188736,Genbank:XM_013975124.2	peroxisome proliferator-activated receptor gamma, coactivator-related 1, transcript variant X1
novel1629_mature	XM_013975150.2	157	-30.91	157	-30.91	20	6961	184	ZNF518A	GeneID:102191672,Genbank:XM_013975150.2	zinc finger protein 518A, transcript variant X1
novel1629_mature	XM_013975152.2	157	-30.91	157	-30.91	20	6916	184	ZNF518A	GeneID:102191672,Genbank:XM_013975152.2	zinc finger protein 518A, transcript variant X4
novel1629_mature	XM_013975155.2	157	-30.91	157	-30.91	20	7005	184	ZNF518A	GeneID:102191672,Genbank:XM_013975155.2	zinc finger protein 518A, transcript variant X5
novel1629_mature	XM_013975375.2	166	-32.45	166	-32.45	20	1557	1139	SH2D1B	GeneID:102181175,Genbank:XM_013975375.2	SH2 domain containing 1B, transcript variant X2
novel1629_mature	XM_013975538.2	173	-31.24	173	-31.24	20	3873	565	C28H1orf198	GeneID:102187295,Genbank:XM_013975538.2	chromosome 28 C1orf198 homolog
novel1629_mature	XM_013975606.2	167	-30.13	167	-30.13	20	5850	2783	USP54	GeneID:102184785,Genbank:XM_013975606.2	ubiquitin specific peptidase 54, transcript variant X3
novel1629_mature	XM_013975608.2	167	-30.13	167	-30.13	20	5875	2808	USP54	GeneID:102184785,Genbank:XM_013975608.2	ubiquitin specific peptidase 54, transcript variant X6
novel1629_mature	XM_013975609.2	167	-30.13	167	-30.13	20	5903	2836	USP54	GeneID:102184785,Genbank:XM_013975609.2	ubiquitin specific peptidase 54, transcript variant X5
novel1629_mature	XM_013975615.2	167	-30.13	167	-30.13	20	5192	1985	USP54	GeneID:102184785,Genbank:XM_013975615.2	ubiquitin specific peptidase 54, transcript variant X13
novel1629_mature	XM_013975672.2	162	-30.45	162	-30.45	20	1766	1541	DUSP13	GeneID:102191586,Genbank:XM_013975672.2	dual specificity phosphatase 13, transcript variant X2
novel1629_mature	XM_013975707.2	164	-37.05	164	-37.05	20	6809	1291	GPRIN2	GeneID:102174810,Genbank:XM_013975707.2	G protein regulated inducer of neurite outgrowth 2, transcript variant X3
novel1629_mature	XM_013975770.2	161	-31.87	161	-31.87	20	1858	604	FAM181B	GeneID:106503716,Genbank:XM_013975770.2	family with sequence similarity 181 member B
novel1629_mature	XM_018038218.1	316	-61.81	162	-31.1	20	8414	5250 3531	DOCK3	GeneID:102175341,Genbank:XM_018038218.1	dedicator of cytokinesis 3, transcript variant X1
novel1629_mature	XM_018038219.1	316	-61.81	162	-31.1	20	8396	5250 3531	DOCK3	GeneID:102175341,Genbank:XM_018038219.1	dedicator of cytokinesis 3, transcript variant X2
novel1629_mature	XM_018038220.1	162	-31.1	162	-31.1	20	8387	5223	DOCK3	GeneID:102175341,Genbank:XM_018038220.1	dedicator of cytokinesis 3, transcript variant X3
novel1629_mature	XM_018038221.1	316	-61.81	162	-31.1	20	8372	5208 3489	DOCK3	GeneID:102175341,Genbank:XM_018038221.1	dedicator of cytokinesis 3, transcript variant X4
novel1629_mature	XM_018038222.1	316	-61.81	162	-31.1	20	8348	5184 3531	DOCK3	GeneID:102175341,Genbank:XM_018038222.1	dedicator of cytokinesis 3, transcript variant X5
novel1629_mature	XM_018038223.1	316	-61.81	162	-31.1	20	6093	5217 3498	DOCK3	GeneID:102175341,Genbank:XM_018038223.1	dedicator of cytokinesis 3, transcript variant X6
novel1629_mature	XM_018038224.1	316	-61.81	162	-31.1	20	5793	5250 3531	DOCK3	GeneID:102175341,Genbank:XM_018038224.1	dedicator of cytokinesis 3, transcript variant X7
novel1629_mature	XM_018038232.1	329	-70.25	168	-37.71	20	5040	2554 2969	MAPKAPK3	GeneID:102175629,Genbank:XM_018038232.1	mitogen-activated protein kinase-activated protein kinase 3
novel1629_mature	XM_018038243.1	152	-33.9	152	-33.9	20	1983	1714	EEFSEC	GeneID:106503460,Genbank:XM_018038243.1	eukaryotic elongation factor, selenocysteine-tRNA specific, transcript variant X1
novel1629_mature	XM_018038244.1	152	-33.9	152	-33.9	20	1759	1490	EEFSEC	GeneID:106503460,Genbank:XM_018038244.1	eukaryotic elongation factor, selenocysteine-tRNA specific, transcript variant X2
novel1629_mature	XM_018038245.1	152	-33.9	152	-33.9	20	1675	1406	EEFSEC	GeneID:106503460,Genbank:XM_018038245.1	eukaryotic elongation factor, selenocysteine-tRNA specific, transcript variant X3
novel1629_mature	XM_018038253.1	165	-32.44	165	-32.44	20	3871	1203	ARPP21	GeneID:102172946,Genbank:XM_018038253.1	cAMP regulated phosphoprotein 21, transcript variant X1
novel1629_mature	XM_018038254.1	165	-32.44	165	-32.44	20	3973	1203	ARPP21	GeneID:102172946,Genbank:XM_018038254.1	cAMP regulated phosphoprotein 21, transcript variant X2
novel1629_mature	XM_018038255.1	165	-32.44	165	-32.44	20	3811	1203	ARPP21	GeneID:102172946,Genbank:XM_018038255.1	cAMP regulated phosphoprotein 21, transcript variant X3
novel1629_mature	XM_018038258.1	162	-31.56	162	-31.56	20	5851	3225	EDEM1	GeneID:102187633,Genbank:XM_018038258.1	ER degradation enhancing alpha-mannosidase like protein 1
novel1629_mature	XM_018038309.1	151	-30.64	151	-30.64	20	2329	1184	AMT	GeneID:102180265,Genbank:XM_018038309.1	aminomethyltransferase
novel1629_mature	XM_018038325.1	165	-34.38	165	-34.38	20	7016	1207	SLC6A20	GeneID:102186441,Genbank:XM_018038325.1	solute carrier family 6 member 20, transcript variant X2
novel1629_mature	XM_018038386.1	155	-30.31	155	-30.31	20	4512	851	PLXNA1	GeneID:108633364,Genbank:XM_018038386.1	plexin A1
novel1629_mature	XM_018038417.1	153	-30.04	153	-30.04	20	3014	1832	EFCC1	GeneID:102173895,Genbank:XM_018038417.1	EF-hand and coiled-coil domain containing 1
novel1629_mature	XM_018038472.1	161	-33.63	161	-33.63	20	5277	1015	NEK10	GeneID:102171931,Genbank:XM_018038472.1	NIMA related kinase 10
novel1629_mature	XM_018038493.1	177	-35.5	177	-35.5	20	4474	3470	AGPAT1	GeneID:100860912,Genbank:XM_018038493.1	1-acylglycerol-3-phosphate O-acyltransferase 1, transcript variant X2
novel1629_mature	XM_018038494.1	177	-35.5	177	-35.5	20	4360	3356	AGPAT1	GeneID:100860912,Genbank:XM_018038494.1	1-acylglycerol-3-phosphate O-acyltransferase 1, transcript variant X3
novel1629_mature	XM_018038495.1	177	-35.5	177	-35.5	20	4317	3313	AGPAT1	GeneID:100860912,Genbank:XM_018038495.1	1-acylglycerol-3-phosphate O-acyltransferase 1, transcript variant X4
novel1629_mature	XM_018038510.1	174	-33.36	174	-33.36	20	1649	1124	LOC106503494	GeneID:106503494,Genbank:XM_018038510.1	histone H1.2
novel1629_mature	XM_018038534.1	166	-32.33	166	-32.33	20	5557	170	LOC102180173	GeneID:102180173,Genbank:XM_018038534.1	butyrophilin subfamily 1 member A1, transcript variant X1
novel1629_mature	XM_018038535.1	166	-32.33	166	-32.33	20	4930	170	LOC102180173	GeneID:102180173,Genbank:XM_018038535.1	butyrophilin subfamily 1 member A1, transcript variant X3
novel1629_mature	XM_018038536.1	166	-32.33	166	-32.33	20	5229	170	LOC102180173	GeneID:102180173,Genbank:XM_018038536.1	butyrophilin subfamily 1 member A1, transcript variant X4
novel1629_mature	XM_018038587.1	169	-32.95	169	-32.95	20	1825	1589	RING1	GeneID:102182270,Genbank:XM_018038587.1	ring finger protein 1
novel1629_mature	XM_018038631.1	176	-36.22	176	-36.22	20	3032	1060	VWA7	GeneID:102178581,Genbank:XM_018038631.1	von Willebrand factor A domain containing 7, transcript variant X1
novel1629_mature	XM_018038632.1	176	-36.22	176	-36.22	20	3343	1371	VWA7	GeneID:102178581,Genbank:XM_018038632.1	von Willebrand factor A domain containing 7, transcript variant X2
novel1629_mature	XM_018038633.1	176	-36.22	176	-36.22	20	2929	1059	VWA7	GeneID:102178581,Genbank:XM_018038633.1	von Willebrand factor A domain containing 7, transcript variant X3
novel1629_mature	XM_018038634.1	176	-36.22	176	-36.22	20	3241	1371	VWA7	GeneID:102178581,Genbank:XM_018038634.1	von Willebrand factor A domain containing 7, transcript variant X4
novel1629_mature	XM_018038656.1	159	-31.74	159	-31.74	20	930	224	LOC102188988	GeneID:102188988,Genbank:XM_018038656.1	patched domain-containing protein 4
novel1629_mature	XM_018038659.1	166	-30.95	166	-30.95	20	513	303	TSPO2	GeneID:102172774,Genbank:XM_018038659.1	translocator protein 2
novel1629_mature	XM_018038702.1	174	-34.62	174	-34.62	20	7137	2930	ANKS1A	GeneID:102186729,Genbank:XM_018038702.1	ankyrin repeat and sterile alpha motif domain containing 1A, transcript variant X1
novel1629_mature	XM_018038703.1	174	-34.62	174	-34.62	20	6030	2929	ANKS1A	GeneID:102186729,Genbank:XM_018038703.1	ankyrin repeat and sterile alpha motif domain containing 1A, transcript variant X2
novel1629_mature	XM_018038704.1	174	-34.62	174	-34.62	20	7099	2892	ANKS1A	GeneID:102186729,Genbank:XM_018038704.1	ankyrin repeat and sterile alpha motif domain containing 1A, transcript variant X3
novel1629_mature	XM_018038705.1	174	-34.62	174	-34.62	20	7035	2927	ANKS1A	GeneID:102186729,Genbank:XM_018038705.1	ankyrin repeat and sterile alpha motif domain containing 1A, transcript variant X4
novel1629_mature	XM_018038706.1	174	-34.62	174	-34.62	20	5928	2926	ANKS1A	GeneID:102186729,Genbank:XM_018038706.1	ankyrin repeat and sterile alpha motif domain containing 1A, transcript variant X5
novel1629_mature	XM_018038707.1	174	-34.62	174	-34.62	20	7000	2892	ANKS1A	GeneID:102186729,Genbank:XM_018038707.1	ankyrin repeat and sterile alpha motif domain containing 1A, transcript variant X6
novel1629_mature	XM_018038708.1	174	-34.62	174	-34.62	20	6974	2767	ANKS1A	GeneID:102186729,Genbank:XM_018038708.1	ankyrin repeat and sterile alpha motif domain containing 1A, transcript variant X7
novel1629_mature	XM_018038709.1	174	-34.62	174	-34.62	20	5894	2892	ANKS1A	GeneID:102186729,Genbank:XM_018038709.1	ankyrin repeat and sterile alpha motif domain containing 1A, transcript variant X8
novel1629_mature	XM_018038752.1	165	-34.02	165	-34.02	20	5665	4113	CARMIL1	GeneID:102182743,Genbank:XM_018038752.1	capping protein regulator and myosin 1 linker 1, transcript variant X1
novel1629_mature	XM_018038753.1	165	-34.02	165	-34.02	20	5662	4113	CARMIL1	GeneID:102182743,Genbank:XM_018038753.1	capping protein regulator and myosin 1 linker 1, transcript variant X2
novel1629_mature	XM_018038754.1	165	-34.02	165	-34.02	20	5452	3900	CARMIL1	GeneID:102182743,Genbank:XM_018038754.1	capping protein regulator and myosin 1 linker 1, transcript variant X3
novel1629_mature	XM_018038755.1	165	-34.02	165	-34.02	20	5514	4112	CARMIL1	GeneID:102182743,Genbank:XM_018038755.1	capping protein regulator and myosin 1 linker 1, transcript variant X4
novel1629_mature	XM_018038756.1	165	-34.02	165	-34.02	20	4443	3900	CARMIL1	GeneID:102182743,Genbank:XM_018038756.1	capping protein regulator and myosin 1 linker 1, transcript variant X5
novel1629_mature	XM_018038779.1	162	-31.16	162	-31.16	20	2796	1641	ZNF76	GeneID:102174254,Genbank:XM_018038779.1	zinc finger protein 76, transcript variant X1
novel1629_mature	XM_018038780.1	162	-31.16	162	-31.16	20	2700	1543	ZNF76	GeneID:102174254,Genbank:XM_018038780.1	zinc finger protein 76, transcript variant X2
novel1629_mature	XM_018038905.1	168	-36.64	168	-36.64	20	3013	2331	TEAD3	GeneID:102188097,Genbank:XM_018038905.1	TEA domain transcription factor 3, transcript variant X1
novel1629_mature	XM_018038906.1	168	-36.64	168	-36.64	20	2918	2236	TEAD3	GeneID:102188097,Genbank:XM_018038906.1	TEA domain transcription factor 3, transcript variant X2
novel1629_mature	XM_018038908.1	164	-32.72	164	-32.72	20	13389	701	TNXB	GeneID:102174446,Genbank:XM_018038908.1	tenascin XB, transcript variant X2
novel1629_mature	XM_018038926.1	157	-30.68	157	-30.68	20	1214	928	LOC102180664	GeneID:102180664,Genbank:XM_018038926.1	boLa class II histocompatibility antigen, DQB*0101 beta chain, transcript variant X2
novel1629_mature	XM_018038927.1	157	-30.68	157	-30.68	20	1233	947	LOC102180664	GeneID:102180664,Genbank:XM_018038927.1	boLa class II histocompatibility antigen, DQB*0101 beta chain, transcript variant X3
novel1629_mature	XM_018038928.1	157	-30.68	157	-30.68	20	1210	924	LOC102180664	GeneID:102180664,Genbank:XM_018038928.1	boLa class II histocompatibility antigen, DQB*0101 beta chain, transcript variant X4
novel1629_mature	XM_018038940.1	168	-31.96	168	-31.96	20	7183	5484	TTBK1	GeneID:102178314,Genbank:XM_018038940.1	tau tubulin kinase 1
novel1629_mature	XM_018038944.1	161	-32.76	161	-32.76	20	3875	3737	CMTR1	GeneID:102183833,Genbank:XM_018038944.1	cap methyltransferase 1
novel1629_mature	XM_018038960.1	166	-30.97	166	-30.97	20	2282	1661	PRRT1	GeneID:102174172,Genbank:XM_018038960.1	proline rich transmembrane protein 1, transcript variant X1
novel1629_mature	XM_018038961.1	166	-30.97	166	-30.97	20	2129	1508	PRRT1	GeneID:102174172,Genbank:XM_018038961.1	proline rich transmembrane protein 1, transcript variant X2
novel1629_mature	XM_018038969.1	160	-30.31	160	-30.31	20	2095	1266	MTCH1	GeneID:102191091,Genbank:XM_018038969.1	mitochondrial carrier 1, transcript variant X1
novel1629_mature	XM_018038970.1	160	-30.31	160	-30.31	20	2049	1220	MTCH1	GeneID:102191091,Genbank:XM_018038970.1	mitochondrial carrier 1, transcript variant X2
novel1629_mature	XM_018038978.1	162	-31.31	162	-31.31	20	2264	1272	LOC102180906	GeneID:102180906,Genbank:XM_018038978.1	serpin B9, transcript variant X1
novel1629_mature	XM_018038979.1	162	-31.31	162	-31.31	20	2212	1220	LOC102180906	GeneID:102180906,Genbank:XM_018038979.1	serpin B9, transcript variant X2
novel1629_mature	XM_018038980.1	162	-31.31	162	-31.31	20	2268	1276	LOC102180906	GeneID:102180906,Genbank:XM_018038980.1	serpin B9, transcript variant X3
novel1629_mature	XM_018038981.1	162	-31.31	162	-31.31	20	2315	1323	LOC102180906	GeneID:102180906,Genbank:XM_018038981.1	serpin B9, transcript variant X4
novel1629_mature	XM_018039015.1	166	-30.6	166	-30.6	20	4791	1970	NEDD9	GeneID:102188001,Genbank:XM_018039015.1	neural precursor cell expressed, developmentally down-regulated 9
novel1629_mature	XM_018039044.1	172	-30.41	172	-30.41	20	3338	2257	PPARD	GeneID:102174518,Genbank:XM_018039044.1	peroxisome proliferator activated receptor delta
novel1629_mature	XM_018039071.1	157	-32.1	157	-32.1	20	2871	371	ZBTB9	GeneID:102169920,Genbank:XM_018039071.1	zinc finger and BTB domain containing 9, transcript variant X1
novel1629_mature	XM_018039072.1	157	-32.1	157	-32.1	20	2796	296	ZBTB9	GeneID:102169920,Genbank:XM_018039072.1	zinc finger and BTB domain containing 9, transcript variant X2
novel1629_mature	XM_018039073.1	157	-32.1	157	-32.1	20	2689	189	ZBTB9	GeneID:102169920,Genbank:XM_018039073.1	zinc finger and BTB domain containing 9, transcript variant X4
novel1629_mature	XM_018039095.1	165	-30.44	165	-30.44	20	8812	2171	HIVEP1	GeneID:102187442,Genbank:XM_018039095.1	human immunodeficiency virus type I enhancer binding protein 1, transcript variant X1
novel1629_mature	XM_018039096.1	165	-30.44	165	-30.44	20	8884	2243	HIVEP1	GeneID:102187442,Genbank:XM_018039096.1	human immunodeficiency virus type I enhancer binding protein 1, transcript variant X2
novel1629_mature	XM_018039097.1	165	-30.44	165	-30.44	20	8858	2217	HIVEP1	GeneID:102187442,Genbank:XM_018039097.1	human immunodeficiency virus type I enhancer binding protein 1, transcript variant X3
novel1629_mature	XM_018039098.1	165	-30.44	165	-30.44	20	8853	2212	HIVEP1	GeneID:102187442,Genbank:XM_018039098.1	human immunodeficiency virus type I enhancer binding protein 1, transcript variant X4
novel1629_mature	XM_018039099.1	165	-30.44	165	-30.44	20	8990	2349	HIVEP1	GeneID:102187442,Genbank:XM_018039099.1	human immunodeficiency virus type I enhancer binding protein 1, transcript variant X5
novel1629_mature	XM_018039100.1	165	-30.44	165	-30.44	20	8710	2171	HIVEP1	GeneID:102187442,Genbank:XM_018039100.1	human immunodeficiency virus type I enhancer binding protein 1, transcript variant X6
novel1629_mature	XM_018039102.1	170	-32.31	170	-32.31	20	3759	2384	ICK	GeneID:102175449,Genbank:XM_018039102.1	intestinal cell kinase, transcript variant X1
novel1629_mature	XM_018039103.1	170	-32.31	170	-32.31	20	5865	2384	ICK	GeneID:102175449,Genbank:XM_018039103.1	intestinal cell kinase, transcript variant X3
novel1629_mature	XM_018039107.1	159	-31.82	159	-31.82	20	4874	2608	ABCC10	GeneID:102174986,Genbank:XM_018039107.1	ATP binding cassette subfamily C member 10, transcript variant X2
novel1629_mature	XM_018039108.1	159	-31.82	159	-31.82	20	4070	2617	ABCC10	GeneID:102174986,Genbank:XM_018039108.1	ATP binding cassette subfamily C member 10, transcript variant X4
novel1629_mature	XM_018039135.1	163	-30.87	163	-30.87	20	2612	913	TJAP1	GeneID:102179429,Genbank:XM_018039135.1	tight junction associated protein 1, transcript variant X1
novel1629_mature	XM_018039136.1	163	-30.87	163	-30.87	20	2609	910	TJAP1	GeneID:102179429,Genbank:XM_018039136.1	tight junction associated protein 1, transcript variant X2
novel1629_mature	XM_018039137.1	163	-30.87	163	-30.87	20	2742	1043	TJAP1	GeneID:102179429,Genbank:XM_018039137.1	tight junction associated protein 1, transcript variant X3
novel1629_mature	XM_018039138.1	163	-30.87	163	-30.87	20	2611	912	TJAP1	GeneID:102179429,Genbank:XM_018039138.1	tight junction associated protein 1, transcript variant X4
novel1629_mature	XM_018039139.1	163	-30.87	163	-30.87	20	2936	1237	TJAP1	GeneID:102179429,Genbank:XM_018039139.1	tight junction associated protein 1, transcript variant X5
novel1629_mature	XM_018039154.1	335	-68.7	174	-36.16	20	893	586 551	LOC102172109	GeneID:102172109,Genbank:XM_018039154.1	uncharacterized protein C3orf18
novel1629_mature	XM_018039176.1	164	-34.98	164	-34.98	20	2110	258	LTA	GeneID:102180548,Genbank:XM_018039176.1	lymphotoxin alpha, transcript variant X1
novel1629_mature	XM_018039177.1	164	-34.98	164	-34.98	20	1722	258	LTA	GeneID:102180548,Genbank:XM_018039177.1	lymphotoxin alpha, transcript variant X2
novel1629_mature	XM_018039195.1	165	-30.55	165	-30.55	20	4572	4233	ARMC12	GeneID:102176475,Genbank:XM_018039195.1	armadillo repeat containing 12, transcript variant X2
novel1629_mature	XM_018039196.1	165	-30.55	165	-30.55	20	4532	4193	ARMC12	GeneID:102176475,Genbank:XM_018039196.1	armadillo repeat containing 12, transcript variant X5
novel1629_mature	XM_018039197.1	165	-30.55	165	-30.55	20	4537	4198	ARMC12	GeneID:102176475,Genbank:XM_018039197.1	armadillo repeat containing 12, transcript variant X6
novel1629_mature	XM_018039265.1	161	-30.63	161	-30.63	20	1399	645	NFKBIL1	GeneID:100861323,Genbank:XM_018039265.1	NFKB inhibitor like 1, transcript variant X2
novel1629_mature	XM_018039273.1	166	-32.07	166	-32.07	20	4611	3298	TMEM151B	GeneID:102182179,Genbank:XM_018039273.1	transmembrane protein 151B
novel1629_mature	XM_018039298.1	161	-30.6	161	-30.6	20	2545	623	IP6K3	GeneID:102185047,Genbank:XM_018039298.1	inositol hexakisphosphate kinase 3, transcript variant X1
novel1629_mature	XM_018039299.1	161	-30.6	161	-30.6	20	2376	623	IP6K3	GeneID:102185047,Genbank:XM_018039299.1	inositol hexakisphosphate kinase 3, transcript variant X2
novel1629_mature	XM_018039310.1	174	-32.99	174	-32.99	20	2838	858	C23H6orf222	GeneID:102189722,Genbank:XM_018039310.1	chromosome 23 C6orf222 homolog
novel1629_mature	XM_018039344.1	165	-30.62	165	-30.62	20	1674	549	FAM69C	GeneID:106503530,Genbank:XM_018039344.1	family with sequence similarity 69 member C
novel1629_mature	XM_018039367.1	157	-31.72	157	-31.72	20	5382	2981	ZCCHC2	GeneID:102183197,Genbank:XM_018039367.1	zinc finger CCHC-type containing 2
novel1629_mature	XM_018039398.1	164	-33.23	164	-33.23	20	2708	2668	KCNG2	GeneID:106503526,Genbank:XM_018039398.1	potassium voltage-gated channel modifier subfamily G member 2
novel1629_mature	XM_018039419.1	170	-30.92	170	-30.92	20	5471	158	SPIRE1	GeneID:100861014,Genbank:XM_018039419.1	spire type actin nucleation factor 1, transcript variant X1
novel1629_mature	XM_018039420.1	170	-30.92	170	-30.92	20	5426	155	SPIRE1	GeneID:100861014,Genbank:XM_018039420.1	spire type actin nucleation factor 1, transcript variant X2
novel1629_mature	XM_018039421.1	170	-30.92	170	-30.92	20	5294	155	SPIRE1	GeneID:100861014,Genbank:XM_018039421.1	spire type actin nucleation factor 1, transcript variant X3
novel1629_mature	XM_018039423.1	170	-30.92	170	-30.92	20	5248	151	SPIRE1	GeneID:100861014,Genbank:XM_018039423.1	spire type actin nucleation factor 1, transcript variant X4
novel1629_mature	XM_018039424.1	170	-30.92	170	-30.92	20	5157	156	SPIRE1	GeneID:100861014,Genbank:XM_018039424.1	spire type actin nucleation factor 1, transcript variant X5
novel1629_mature	XM_018039429.1	167	-33.31	167	-33.31	20	4262	3104	DSG2	GeneID:102187443,Genbank:XM_018039429.1	desmoglein 2
novel1629_mature	XM_018039433.1	165	-33.38	165	-33.38	20	3850	1661	PPP4R1	GeneID:102174714,Genbank:XM_018039433.1	protein phosphatase 4 regulatory subunit 1, transcript variant X1
novel1629_mature	XM_018039434.1	165	-33.38	165	-33.38	20	3847	1658	PPP4R1	GeneID:102174714,Genbank:XM_018039434.1	protein phosphatase 4 regulatory subunit 1, transcript variant X2
novel1629_mature	XM_018039435.1	165	-33.38	165	-33.38	20	3799	1610	PPP4R1	GeneID:102174714,Genbank:XM_018039435.1	protein phosphatase 4 regulatory subunit 1, transcript variant X3
novel1629_mature	XM_018039475.1	163	-31.33	163	-31.33	20	4261	476	EMILIN2	GeneID:102169064,Genbank:XM_018039475.1	elastin microfibril interfacer 2
novel1629_mature	XM_018039497.1	165	-33.52	165	-33.52	20	3250	1897	APCDD1	GeneID:102175529,Genbank:XM_018039497.1	APC down-regulated 1
novel1629_mature	XM_018039509.1	167	-32.31	167	-32.31	20	6638	2130	ZNF532	GeneID:102173802,Genbank:XM_018039509.1	zinc finger protein 532, transcript variant X1
novel1629_mature	XM_018039510.1	167	-32.31	167	-32.31	20	6610	2102	ZNF532	GeneID:102173802,Genbank:XM_018039510.1	zinc finger protein 532, transcript variant X2
novel1629_mature	XM_018039511.1	167	-32.31	167	-32.31	20	6431	1923	ZNF532	GeneID:102173802,Genbank:XM_018039511.1	zinc finger protein 532, transcript variant X3
novel1629_mature	XM_018039512.1	167	-32.31	167	-32.31	20	6958	2450	ZNF532	GeneID:102173802,Genbank:XM_018039512.1	zinc finger protein 532, transcript variant X4
novel1629_mature	XM_018039513.1	167	-32.31	167	-32.31	20	7535	3027	ZNF532	GeneID:102173802,Genbank:XM_018039513.1	zinc finger protein 532, transcript variant X5
novel1629_mature	XM_018039514.1	167	-32.31	167	-32.31	20	7341	2833	ZNF532	GeneID:102173802,Genbank:XM_018039514.1	zinc finger protein 532, transcript variant X6
novel1629_mature	XM_018039515.1	167	-32.31	167	-32.31	20	7299	2791	ZNF532	GeneID:102173802,Genbank:XM_018039515.1	zinc finger protein 532, transcript variant X7
novel1629_mature	XM_018039516.1	167	-32.31	167	-32.31	20	6349	1841	ZNF532	GeneID:102173802,Genbank:XM_018039516.1	zinc finger protein 532, transcript variant X8
novel1629_mature	XM_018039517.1	167	-32.31	167	-32.31	20	7406	2916	ZNF532	GeneID:102173802,Genbank:XM_018039517.1	zinc finger protein 532, transcript variant X9
novel1629_mature	XM_018039603.1	164	-32.77	164	-32.77	20	9615	4542	LAMA1	GeneID:102176003,Genbank:XM_018039603.1	laminin subunit alpha 1, transcript variant X1
novel1629_mature	XM_018039604.1	164	-32.77	164	-32.77	20	9612	4542	LAMA1	GeneID:102176003,Genbank:XM_018039604.1	laminin subunit alpha 1, transcript variant X2
novel1629_mature	XM_018039631.1	156	-30.43	156	-30.43	20	3275	1358	GATA6	GeneID:106503534,Genbank:XM_018039631.1	GATA binding protein 6, transcript variant X1
novel1629_mature	XM_018039632.1	156	-30.43	156	-30.43	20	4761	2844	GATA6	GeneID:106503534,Genbank:XM_018039632.1	GATA binding protein 6, transcript variant X2
novel1629_mature	XM_018039633.1	156	-30.43	156	-30.43	20	3771	1783	GATA6	GeneID:106503534,Genbank:XM_018039633.1	GATA binding protein 6, transcript variant X3
novel1629_mature	XM_018039634.1	156	-30.43	156	-30.43	20	3381	1393	GATA6	GeneID:106503534,Genbank:XM_018039634.1	GATA binding protein 6, transcript variant X4
novel1629_mature	XM_018039638.1	165	-36.92	165	-36.92	20	10513	200	LAMA3	GeneID:102190835,Genbank:XM_018039638.1	laminin subunit alpha 3, transcript variant X2
novel1629_mature	XM_018039657.1	164	-31.45	164	-31.45	20	1395	349	LOC108633800	GeneID:108633800,Genbank:XM_018039657.1	small proline-rich protein 2E-like
novel1629_mature	XM_018039659.1	164	-31.22	164	-31.22	20	4342	119	NFATC1	GeneID:102188180,Genbank:XM_018039659.1	nuclear factor of activated T-cells 1, transcript variant X2
novel1629_mature	XM_018039661.1	164	-31.22	164	-31.22	20	4853	119	NFATC1	GeneID:102188180,Genbank:XM_018039661.1	nuclear factor of activated T-cells 1, transcript variant X4
novel1629_mature	XM_018039667.1	164	-31.45	164	-31.45	20	633	362	LOC108633801	GeneID:108633801,Genbank:XM_018039667.1	small proline-rich protein 2I-like
novel1629_mature	XM_018039712.1	164	-31.51	164	-31.51	20	10196	8660	PIEZO2	GeneID:102178229,Genbank:XM_018039712.1	piezo type mechanosensitive ion channel component 2
novel1629_mature	XM_018039742.1	161	-30.04	161	-30.04	20	2273	1895	ATG4B	GeneID:106502003,Genbank:XM_018039742.1	autophagy related 4B cysteine peptidase
novel1629_mature	XM_018039768.1	160	-32.26	160	-32.26	20	3392	1062	PARD6G	GeneID:102187092,Genbank:XM_018039768.1	par-6 family cell polarity regulator gamma
novel1629_mature	XM_018039807.1	160	-32.45	160	-32.45	20	6507	1138	SALL3	GeneID:102188725,Genbank:XM_018039807.1	spalt like transcription factor 3
novel1629_mature	XM_018039824.1	170	-32.98	170	-32.98	20	5777	3613	TSC2	GeneID:100860943,Genbank:XM_018039824.1	tuberous sclerosis 2, transcript variant X1
novel1629_mature	XM_018039825.1	170	-32.98	170	-32.98	20	5774	3610	TSC2	GeneID:100860943,Genbank:XM_018039825.1	tuberous sclerosis 2, transcript variant X2
novel1629_mature	XM_018039826.1	170	-32.98	170	-32.98	20	5708	3613	TSC2	GeneID:100860943,Genbank:XM_018039826.1	tuberous sclerosis 2, transcript variant X3
novel1629_mature	XM_018039827.1	170	-32.98	170	-32.98	20	5648	3484	TSC2	GeneID:100860943,Genbank:XM_018039827.1	tuberous sclerosis 2, transcript variant X4
novel1629_mature	XM_018039828.1	170	-32.98	170	-32.98	20	5645	3481	TSC2	GeneID:100860943,Genbank:XM_018039828.1	tuberous sclerosis 2, transcript variant X5
novel1629_mature	XM_018039829.1	170	-32.98	170	-32.98	20	5579	3484	TSC2	GeneID:100860943,Genbank:XM_018039829.1	tuberous sclerosis 2, transcript variant X6
novel1629_mature	XM_018039830.1	170	-32.98	170	-32.98	20	5576	3481	TSC2	GeneID:100860943,Genbank:XM_018039830.1	tuberous sclerosis 2, transcript variant X7
novel1629_mature	XM_018039841.1	166	-30.58	166	-30.58	20	6913	3380	WDR90	GeneID:102173143,Genbank:XM_018039841.1	WD repeat domain 90
novel1629_mature	XM_018039860.1	165	-31.08	165	-31.08	20	9487	4181	SNED1	GeneID:102188915,Genbank:XM_018039860.1	sushi, nidogen and EGF like domains 1, transcript variant X1
novel1629_mature	XM_018039861.1	168	-32.24	168	-32.24	20	7085	5939	LOC102173909	GeneID:102173909,Genbank:XM_018039861.1	uncharacterized LOC102173909
novel1629_mature	XM_018039864.1	165	-31.08	165	-31.08	20	8198	4181	SNED1	GeneID:102188915,Genbank:XM_018039864.1	sushi, nidogen and EGF like domains 1, transcript variant X2
novel1629_mature	XM_018039919.1	156	-31.41	156	-31.41	20	4013	1376	GPR146	GeneID:108633849,Genbank:XM_018039919.1	G protein-coupled receptor 146
novel1629_mature	XM_018039942.1	161	-35.55	161	-35.55	20	4687	3707	TAOK2	GeneID:102188644,Genbank:XM_018039942.1	TAO kinase 2, transcript variant X2
novel1629_mature	XM_018039957.1	165	-30.97	165	-30.97	20	3420	821	PRR35	GeneID:102172023,Genbank:XM_018039957.1	proline rich 35
novel1629_mature	XM_018039963.1	160	-31.42	160	-31.42	20	2654	2300	RAB40C	GeneID:100861060,Genbank:XM_018039963.1	RAB40C, member RAS oncogene family, transcript variant X1
novel1629_mature	XM_018039964.1	160	-31.42	160	-31.42	20	2431	2077	RAB40C	GeneID:100861060,Genbank:XM_018039964.1	RAB40C, member RAS oncogene family, transcript variant X2
novel1629_mature	XM_018039965.1	160	-31.42	160	-31.42	20	2438	2084	RAB40C	GeneID:100861060,Genbank:XM_018039965.1	RAB40C, member RAS oncogene family, transcript variant X3
novel1629_mature	XM_018039966.1	160	-31.42	160	-31.42	20	2452	2098	RAB40C	GeneID:100861060,Genbank:XM_018039966.1	RAB40C, member RAS oncogene family, transcript variant X4
novel1629_mature	XM_018040015.1	166	-34.01	166	-34.01	20	4561	4259	FBXL19	GeneID:102170196,Genbank:XM_018040015.1	F-box and leucine rich repeat protein 19, transcript variant X1
novel1629_mature	XM_018040016.1	166	-34.01	166	-34.01	20	4525	4223	FBXL19	GeneID:102170196,Genbank:XM_018040016.1	F-box and leucine rich repeat protein 19, transcript variant X2
novel1629_mature	XM_018040017.1	166	-34.01	166	-34.01	20	4432	4130	FBXL19	GeneID:102170196,Genbank:XM_018040017.1	F-box and leucine rich repeat protein 19, transcript variant X3
novel1629_mature	XM_018040020.1	162	-31.39	162	-31.39	20	7805	3897	SETD1A	GeneID:102170478,Genbank:XM_018040020.1	SET domain containing 1A, transcript variant X1
novel1629_mature	XM_018040021.1	162	-31.39	162	-31.39	20	5967	2059	SETD1A	GeneID:102170478,Genbank:XM_018040021.1	SET domain containing 1A, transcript variant X2
novel1629_mature	XM_018040022.1	162	-31.39	162	-31.39	20	7766	3858	SETD1A	GeneID:102170478,Genbank:XM_018040022.1	SET domain containing 1A, transcript variant X3
novel1629_mature	XM_018040023.1	162	-31.39	162	-31.39	20	5837	1929	SETD1A	GeneID:102170478,Genbank:XM_018040023.1	SET domain containing 1A, transcript variant X4
novel1629_mature	XM_018040024.1	162	-31.39	162	-31.39	20	7751	3897	SETD1A	GeneID:102170478,Genbank:XM_018040024.1	SET domain containing 1A, transcript variant X5
novel1629_mature	XM_018040027.1	162	-33.94	162	-33.94	20	4176	3722	STX1B	GeneID:102171025,Genbank:XM_018040027.1	syntaxin 1B
novel1629_mature	XM_018040029.1	160	-32.46	160	-32.46	20	3228	2396	PRSS53	GeneID:102177949,Genbank:XM_018040029.1	protease, serine 53, transcript variant X2
novel1629_mature	XM_018040054.1	168	-30.34	168	-30.34	20	3702	2144	ANKMY1	GeneID:102185802,Genbank:XM_018040054.1	ankyrin repeat and MYND domain containing 1
novel1629_mature	XM_018040097.1	162	-31.66	162	-31.66	20	1329	669	2022-09-12	GeneID:102191668,Genbank:XM_018040097.1	septin 12, transcript variant X1
novel1629_mature	XM_018040098.1	162	-31.66	162	-31.66	20	948	438	2022-09-12	GeneID:102191668,Genbank:XM_018040098.1	septin 12, transcript variant X2
novel1629_mature	XM_018040103.1	160	-33.94	160	-33.94	20	14177	4110	PKD1	GeneID:102170931,Genbank:XM_018040103.1	polycystin 1, transient receptor potential channel interacting, transcript variant X1
novel1629_mature	XM_018040104.1	160	-33.94	160	-33.94	20	12912	3841	PKD1	GeneID:102170931,Genbank:XM_018040104.1	polycystin 1, transient receptor potential channel interacting, transcript variant X2
novel1629_mature	XM_018040128.1	162	-30.86	162	-30.86	20	4828	3551	LOC102178686	GeneID:102178686,Genbank:XM_018040128.1	zinc finger protein 75A, transcript variant X1
novel1629_mature	XM_018040130.1	157	-33.36	157	-33.36	20	8207	1258	HDAC4	GeneID:102187736,Genbank:XM_018040130.1	histone deacetylase 4, transcript variant X1
novel1629_mature	XM_018040136.1	157	-33.36	157	-33.36	20	8201	1252	HDAC4	GeneID:102187736,Genbank:XM_018040136.1	histone deacetylase 4, transcript variant X2
novel1629_mature	XM_018040141.1	157	-33.36	157	-33.36	20	8192	1258	HDAC4	GeneID:102187736,Genbank:XM_018040141.1	histone deacetylase 4, transcript variant X3
novel1629_mature	XM_018040152.1	177	-37.19	177	-37.19	20	725	579	TCEB2	GeneID:102175351,Genbank:XM_018040152.1	transcription elongation factor B subunit 2
novel1629_mature	XM_018040155.1	171	-33.55	171	-33.55	20	3758	2588	FLYWCH1	GeneID:102175639,Genbank:XM_018040155.1	FLYWCH-type zinc finger 1, transcript variant X1
novel1629_mature	XM_018040156.1	171	-33.55	171	-33.55	20	3645	2475	FLYWCH1	GeneID:102175639,Genbank:XM_018040156.1	FLYWCH-type zinc finger 1, transcript variant X2
novel1629_mature	XM_018040157.1	170	-31.85	170	-31.85	20	822	484	WBSCR28	GeneID:102177951,Genbank:XM_018040157.1	Williams-Beuren syndrome chromosome region 28
novel1629_mature	XM_018040160.1	182	-38.95	182	-38.95	20	6690	5593	ASB1	GeneID:102179538,Genbank:XM_018040160.1	ankyrin repeat and SOCS box containing 1
novel1629_mature	XM_018040201.1	324	-60.67	164	-30.62	20	4449	3444 4357	CPSF4	GeneID:102169823,Genbank:XM_018040201.1	cleavage and polyadenylation specific factor 4, transcript variant X1
novel1629_mature	XM_018040202.1	160	-30.62	160	-30.62	20	1821	1729	CPSF4	GeneID:102169823,Genbank:XM_018040202.1	cleavage and polyadenylation specific factor 4, transcript variant X2
novel1629_mature	XM_018040203.1	324	-60.67	164	-30.62	20	4374	3369 4282	CPSF4	GeneID:102169823,Genbank:XM_018040203.1	cleavage and polyadenylation specific factor 4, transcript variant X3
novel1629_mature	XM_018040204.1	324	-60.67	164	-30.62	20	4371	3366 4279	CPSF4	GeneID:102169823,Genbank:XM_018040204.1	cleavage and polyadenylation specific factor 4, transcript variant X4
novel1629_mature	XM_018040205.1	160	-30.62	160	-30.62	20	1746	1654	CPSF4	GeneID:102169823,Genbank:XM_018040205.1	cleavage and polyadenylation specific factor 4, transcript variant X5
novel1629_mature	XM_018040206.1	160	-30.62	160	-30.62	20	1743	1651	CPSF4	GeneID:102169823,Genbank:XM_018040206.1	cleavage and polyadenylation specific factor 4, transcript variant X6
novel1629_mature	XM_018040208.1	324	-60.67	164	-30.62	20	4441	3436 4349	CPSF4	GeneID:102169823,Genbank:XM_018040208.1	cleavage and polyadenylation specific factor 4, transcript variant X7
novel1629_mature	XM_018040244.1	164	-34.79	164	-34.79	20	9271	1210	CREBBP	GeneID:102187824,Genbank:XM_018040244.1	CREB binding protein
novel1629_mature	XM_018040268.1	153	-32.57	153	-32.57	20	5805	5468	CLEC16A	GeneID:102172783,Genbank:XM_018040268.1	C-type lectin domain family 16 member A, transcript variant X1
novel1629_mature	XM_018040269.1	153	-32.57	153	-32.57	20	5799	5462	CLEC16A	GeneID:102172783,Genbank:XM_018040269.1	C-type lectin domain family 16 member A, transcript variant X2
novel1629_mature	XM_018040270.1	153	-32.57	153	-32.57	20	5757	5420	CLEC16A	GeneID:102172783,Genbank:XM_018040270.1	C-type lectin domain family 16 member A, transcript variant X3
novel1629_mature	XM_018040271.1	153	-32.57	153	-32.57	20	5808	5471	CLEC16A	GeneID:102172783,Genbank:XM_018040271.1	C-type lectin domain family 16 member A, transcript variant X4
novel1629_mature	XM_018040272.1	153	-32.57	153	-32.57	20	5643	5306	CLEC16A	GeneID:102172783,Genbank:XM_018040272.1	C-type lectin domain family 16 member A, transcript variant X5
novel1629_mature	XM_018040275.1	166	-31.06	166	-31.06	20	13916	3592	CUX1	GeneID:102185705,Genbank:XM_018040275.1	cut like homeobox 1, transcript variant X1
novel1629_mature	XM_018040277.1	166	-31.06	166	-31.06	20	13910	3586	CUX1	GeneID:102185705,Genbank:XM_018040277.1	cut like homeobox 1, transcript variant X2
novel1629_mature	XM_018040278.1	166	-31.06	166	-31.06	20	13806	3482	CUX1	GeneID:102185705,Genbank:XM_018040278.1	cut like homeobox 1, transcript variant X3
novel1629_mature	XM_018040279.1	166	-31.06	166	-31.06	20	14034	3710	CUX1	GeneID:102185705,Genbank:XM_018040279.1	cut like homeobox 1, transcript variant X4
novel1629_mature	XM_018040287.1	330	-64.46	170	-32.33	20	3523	592 2738	TBC1D10B	GeneID:102191012,Genbank:XM_018040287.1	TBC1 domain family member 10B
novel1629_mature	XM_018040332.1	160	-32.45	160	-32.45	20	974	162	NME4	GeneID:102171208,Genbank:XM_018040332.1	NME/NM23 nucleoside diphosphate kinase 4, transcript variant X1
novel1629_mature	XM_018040334.1	160	-32.45	160	-32.45	20	1001	166	NME4	GeneID:102171208,Genbank:XM_018040334.1	NME/NM23 nucleoside diphosphate kinase 4, transcript variant X3
novel1629_mature	XM_018040338.1	162	-31.68	162	-31.68	20	5643	3431	GIGYF1	GeneID:102188188,Genbank:XM_018040338.1	GRB10 interacting GYF protein 1, transcript variant X1
novel1629_mature	XM_018040339.1	162	-31.68	162	-31.68	20	5640	3428	GIGYF1	GeneID:102188188,Genbank:XM_018040339.1	GRB10 interacting GYF protein 1, transcript variant X2
novel1629_mature	XM_018040340.1	162	-31.68	162	-31.68	20	5631	3419	GIGYF1	GeneID:102188188,Genbank:XM_018040340.1	GRB10 interacting GYF protein 1, transcript variant X3
novel1629_mature	XM_018040342.1	162	-31.68	162	-31.68	20	5565	3353	GIGYF1	GeneID:102188188,Genbank:XM_018040342.1	GRB10 interacting GYF protein 1, transcript variant X4
novel1629_mature	XM_018040343.1	162	-31.68	162	-31.68	20	5526	3314	GIGYF1	GeneID:102188188,Genbank:XM_018040343.1	GRB10 interacting GYF protein 1, transcript variant X5
novel1629_mature	XM_018040344.1	162	-31.68	162	-31.68	20	5523	3311	GIGYF1	GeneID:102188188,Genbank:XM_018040344.1	GRB10 interacting GYF protein 1, transcript variant X6
novel1629_mature	XM_018040345.1	162	-31.68	162	-31.68	20	5511	3299	GIGYF1	GeneID:102188188,Genbank:XM_018040345.1	GRB10 interacting GYF protein 1, transcript variant X7
novel1629_mature	XM_018040346.1	162	-31.68	162	-31.68	20	5508	3296	GIGYF1	GeneID:102188188,Genbank:XM_018040346.1	GRB10 interacting GYF protein 1, transcript variant X8
novel1629_mature	XM_018040348.1	162	-31.68	162	-31.68	20	5445	3233	GIGYF1	GeneID:102188188,Genbank:XM_018040348.1	GRB10 interacting GYF protein 1, transcript variant X9
novel1629_mature	XM_018040359.1	150	-30.5	150	-30.5	20	7173	1823	PDPK1	GeneID:102184966,Genbank:XM_018040359.1	3-phosphoinositide dependent protein kinase 1, transcript variant X1
novel1629_mature	XM_018040360.1	150	-30.5	150	-30.5	20	7092	1742	PDPK1	GeneID:102184966,Genbank:XM_018040360.1	3-phosphoinositide dependent protein kinase 1, transcript variant X2
novel1629_mature	XM_018040394.1	169	-36.43	169	-36.43	20	2509	2478	LOC102184306	GeneID:102184306,Genbank:XM_018040394.1	ras GTPase-activating protein 4, transcript variant X2
novel1629_mature	XM_018040398.1	164	-33.6	164	-33.6	20	6204	2608	ORAI2	GeneID:102175642,Genbank:XM_018040398.1	ORAI calcium release-activated calcium modulator 2, transcript variant X4
novel1629_mature	XM_018040400.1	161	-35.26	161	-35.26	20	2710	285	LOC102181832	GeneID:102181832,Genbank:XM_018040400.1	NADPH--cytochrome P450 reductase
novel1629_mature	XM_018040408.1	157	-30.28	157	-30.28	20	7062	6606	ZNF12	GeneID:106503582,Genbank:XM_018040408.1	zinc finger protein 12, transcript variant X3
novel1629_mature	XM_018040415.1	161	-32.84	161	-32.84	20	4411	1171	UNKL	GeneID:102179255,Genbank:XM_018040415.1	unkempt family like zinc finger, transcript variant X1
novel1629_mature	XM_018040416.1	161	-32.84	161	-32.84	20	5917	2677	UNKL	GeneID:102179255,Genbank:XM_018040416.1	unkempt family like zinc finger, transcript variant X2
novel1629_mature	XM_018040417.1	161	-32.84	161	-32.84	20	5304	2064	UNKL	GeneID:102179255,Genbank:XM_018040417.1	unkempt family like zinc finger, transcript variant X3
novel1629_mature	XM_018040418.1	161	-32.84	161	-32.84	20	4271	1031	UNKL	GeneID:102179255,Genbank:XM_018040418.1	unkempt family like zinc finger, transcript variant X4
novel1629_mature	XM_018040427.1	159	-31.1	159	-31.1	20	6586	723	ABCA3	GeneID:102173435,Genbank:XM_018040427.1	ATP binding cassette subfamily A member 3, transcript variant X1
novel1629_mature	XM_018040428.1	159	-31.1	159	-31.1	20	6559	727	ABCA3	GeneID:102173435,Genbank:XM_018040428.1	ATP binding cassette subfamily A member 3, transcript variant X2
novel1629_mature	XM_018040429.1	159	-31.1	159	-31.1	20	6711	848	ABCA3	GeneID:102173435,Genbank:XM_018040429.1	ATP binding cassette subfamily A member 3, transcript variant X3
novel1629_mature	XM_018040430.1	159	-31.1	159	-31.1	20	6582	719	ABCA3	GeneID:102173435,Genbank:XM_018040430.1	ATP binding cassette subfamily A member 3, transcript variant X4
novel1629_mature	XM_018040432.1	159	-31.1	159	-31.1	20	7182	727	ABCA3	GeneID:102173435,Genbank:XM_018040432.1	ATP binding cassette subfamily A member 3, transcript variant X5
novel1629_mature	XM_018040459.1	158	-30.14	158	-30.14	20	8487	373	TNRC6A	GeneID:102173626,Genbank:XM_018040459.1	trinucleotide repeat containing 6A, transcript variant X1
novel1629_mature	XM_018040460.1	158	-30.14	158	-30.14	20	8340	373	TNRC6A	GeneID:102173626,Genbank:XM_018040460.1	trinucleotide repeat containing 6A, transcript variant X2
novel1629_mature	XM_018040461.1	158	-30.14	158	-30.14	20	8307	373	TNRC6A	GeneID:102173626,Genbank:XM_018040461.1	trinucleotide repeat containing 6A, transcript variant X3
novel1629_mature	XM_018040470.1	170	-34.28	170	-34.28	20	3655	1735	TMEM204	GeneID:108633889,Genbank:XM_018040470.1	transmembrane protein 204
novel1629_mature	XM_018040488.1	347	-70.48	177	-36.75	20	3644	1408 2648	LOC102188914	GeneID:102188914,Genbank:XM_018040488.1	coronin-7, transcript variant X1
novel1629_mature	XM_018040489.1	347	-70.48	177	-36.75	20	3461	1408 2648	LOC102188914	GeneID:102188914,Genbank:XM_018040489.1	coronin-7, transcript variant X2
novel1629_mature	XM_018040490.1	347	-70.48	177	-36.75	20	3430	1408 2648	LOC102188914	GeneID:102188914,Genbank:XM_018040490.1	coronin-7, transcript variant X3
novel1629_mature	XM_018040536.1	162	-32.16	162	-32.16	20	2432	1307	FAM234A	GeneID:102169239,Genbank:XM_018040536.1	family with sequence similarity 234 member A, transcript variant X1
novel1629_mature	XM_018040537.1	162	-32.16	162	-32.16	20	2489	1364	FAM234A	GeneID:102169239,Genbank:XM_018040537.1	family with sequence similarity 234 member A, transcript variant X2
novel1629_mature	XM_018040538.1	162	-32.16	162	-32.16	20	2802	1677	FAM234A	GeneID:102169239,Genbank:XM_018040538.1	family with sequence similarity 234 member A, transcript variant X3
novel1629_mature	XM_018040539.1	162	-32.16	162	-32.16	20	2431	1306	FAM234A	GeneID:102169239,Genbank:XM_018040539.1	family with sequence similarity 234 member A, transcript variant X4
novel1629_mature	XM_018040556.1	157	-33.6	157	-33.6	20	5289	2144	USP42	GeneID:102172861,Genbank:XM_018040556.1	ubiquitin specific peptidase 42
novel1629_mature	XM_018040562.1	165	-31.74	165	-31.74	20	6765	1506	ARMC5	GeneID:102172684,Genbank:XM_018040562.1	armadillo repeat containing 5
novel1629_mature	XM_018040605.1	165	-31.27	165	-31.27	20	5574	4517	EEF2K	GeneID:102168229,Genbank:XM_018040605.1	eukaryotic elongation factor 2 kinase, transcript variant X1
novel1629_mature	XM_018040606.1	165	-31.27	165	-31.27	20	5590	4533	EEF2K	GeneID:102168229,Genbank:XM_018040606.1	eukaryotic elongation factor 2 kinase, transcript variant X2
novel1629_mature	XM_018040608.1	165	-31.27	165	-31.27	20	5572	4515	EEF2K	GeneID:102168229,Genbank:XM_018040608.1	eukaryotic elongation factor 2 kinase, transcript variant X3
novel1629_mature	XM_018040609.1	174	-36.07	174	-36.07	20	6571	4045	BAZ1B	GeneID:102172026,Genbank:XM_018040609.1	bromodomain adjacent to zinc finger domain 1B
novel1629_mature	XM_018040627.1	164	-31.57	164	-31.57	20	2059	1979	KAT8	GeneID:102178690,Genbank:XM_018040627.1	lysine acetyltransferase 8
novel1629_mature	XM_018040645.1	157	-34.77	157	-34.77	20	3570	1560	IL4R	GeneID:102176382,Genbank:XM_018040645.1	interleukin 4 receptor, transcript variant X1
novel1629_mature	XM_018040646.1	157	-34.77	157	-34.77	20	3573	1563	IL4R	GeneID:102176382,Genbank:XM_018040646.1	interleukin 4 receptor, transcript variant X2
novel1629_mature	XM_018040647.1	157	-34.77	157	-34.77	20	3740	1730	IL4R	GeneID:102176382,Genbank:XM_018040647.1	interleukin 4 receptor, transcript variant X4
novel1629_mature	XM_018040648.1	157	-34.77	157	-34.77	20	3743	1733	IL4R	GeneID:102176382,Genbank:XM_018040648.1	interleukin 4 receptor, transcript variant X5
novel1629_mature	XM_018040649.1	157	-34.77	157	-34.77	20	3317	1307	IL4R	GeneID:102176382,Genbank:XM_018040649.1	interleukin 4 receptor, transcript variant X6
novel1629_mature	XM_018040691.1	169	-35.26	169	-35.26	20	2681	590	LOC102183754	GeneID:102183754,Genbank:XM_018040691.1	uroplakin-3b
novel1629_mature	XM_018040701.1	174	-35.54	174	-35.54	20	8540	1395	FOXK1	GeneID:102178135,Genbank:XM_018040701.1	forkhead box K1
novel1629_mature	XM_018040755.1	156	-30.18	156	-30.18	20	1028	621	LOC106503599	GeneID:106503599,Genbank:XM_018040755.1	monocyte to macrophage differentiation factor 2, transcript variant X3
novel1629_mature	XM_018040770.1	330	-68.25	168	-37.3	20	5319	3347 3547	CLIP2	GeneID:102176849,Genbank:XM_018040770.1	CAP-Gly domain containing linker protein 2, transcript variant X1
novel1629_mature	XM_018040771.1	330	-68.25	168	-37.3	20	5213	3241 3441	CLIP2	GeneID:102176849,Genbank:XM_018040771.1	CAP-Gly domain containing linker protein 2, transcript variant X2
novel1629_mature	XM_018040780.1	163	-30.44	163	-30.44	20	1907	1198	MAPK3	GeneID:102188824,Genbank:XM_018040780.1	mitogen-activated protein kinase 3
novel1629_mature	XM_018040804.1	162	-33.43	162	-33.43	20	2542	1008	TBL3	GeneID:102168960,Genbank:XM_018040804.1	transducin beta like 3
novel1629_mature	XM_018040809.1	159	-32.07	159	-32.07	20	9257	5006	CAPN15	GeneID:102171751,Genbank:XM_018040809.1	calpain 15, transcript variant X1
novel1629_mature	XM_018040810.1	159	-32.07	159	-32.07	20	5248	997	CAPN15	GeneID:102171751,Genbank:XM_018040810.1	calpain 15, transcript variant X2
novel1629_mature	XM_018040811.1	159	-32.07	159	-32.07	20	9113	5006	CAPN15	GeneID:102171751,Genbank:XM_018040811.1	calpain 15, transcript variant X3
novel1629_mature	XM_018040812.1	159	-32.07	159	-32.07	20	9253	5006	CAPN15	GeneID:102171751,Genbank:XM_018040812.1	calpain 15, transcript variant X4
novel1629_mature	XM_018040813.1	159	-32.07	159	-32.07	20	4967	716	CAPN15	GeneID:102171751,Genbank:XM_018040813.1	calpain 15, transcript variant X5
novel1629_mature	XM_018040814.1	324	-62.29	165	-32.07	20	8748	612 4497	CAPN15	GeneID:102171751,Genbank:XM_018040814.1	calpain 15, transcript variant X6
novel1629_mature	XM_018040831.1	164	-31.72	164	-31.72	20	9124	2698	XYLT1	GeneID:102178593,Genbank:XM_018040831.1	xylosyltransferase 1
novel1629_mature	XM_018040889.1	168	-33.97	168	-33.97	20	4840	4602	IGFALS	GeneID:108633905,Genbank:XM_018040889.1	insulin like growth factor binding protein acid labile subunit
novel1629_mature	XM_018040902.1	152	-35.65	152	-35.65	20	6326	817	ZNF629	GeneID:102174530,Genbank:XM_018040902.1	zinc finger protein 629
novel1629_mature	XM_018040907.1	165	-31.77	165	-31.77	20	6414	5735	SLX4	GeneID:102182367,Genbank:XM_018040907.1	SLX4 structure-specific endonuclease subunit, transcript variant X4
novel1629_mature	XM_018040908.1	165	-31.77	165	-31.77	20	6527	5848	SLX4	GeneID:102182367,Genbank:XM_018040908.1	SLX4 structure-specific endonuclease subunit, transcript variant X5
novel1629_mature	XM_018040917.1	160	-31.46	160	-31.46	20	8114	6190	LOC102183842	GeneID:102183842,Genbank:XM_018040917.1	ATP-binding cassette sub-family A member 17, transcript variant X1
novel1629_mature	XM_018040918.1	160	-31.46	160	-31.46	20	7969	6045	LOC102183842	GeneID:102183842,Genbank:XM_018040918.1	ATP-binding cassette sub-family A member 17, transcript variant X2
novel1629_mature	XM_018040934.1	169	-30.99	169	-30.99	20	2930	1601	ZNF500	GeneID:102191100,Genbank:XM_018040934.1	zinc finger protein 500, transcript variant X1
novel1629_mature	XM_018040935.1	169	-30.99	169	-30.99	20	2840	1511	ZNF500	GeneID:102191100,Genbank:XM_018040935.1	zinc finger protein 500, transcript variant X2
novel1629_mature	XM_018040944.1	155	-30.64	155	-30.64	20	6232	2064	FBXL18	GeneID:102176191,Genbank:XM_018040944.1	F-box and leucine rich repeat protein 18
novel1629_mature	XM_018040946.1	166	-30.49	166	-30.49	20	2283	298	LFNG	GeneID:102169449,Genbank:XM_018040946.1	LFNG O-fucosylpeptide 3-beta-N-acetylglucosaminyltransferase
novel1629_mature	XM_018040963.1	169	-30.09	169	-30.09	20	4824	4627	SBK1	GeneID:106503614,Genbank:XM_018040963.1	SH3 domain binding kinase 1, transcript variant X1
novel1629_mature	XM_018040964.1	169	-30.09	169	-30.09	20	4856	4659	SBK1	GeneID:106503614,Genbank:XM_018040964.1	SH3 domain binding kinase 1, transcript variant X2
novel1629_mature	XM_018040965.1	158	-32.61	158	-32.61	20	3344	787	LIMK1	GeneID:102177680,Genbank:XM_018040965.1	LIM domain kinase 1
novel1629_mature	XM_018041007.1	160	-30.51	160	-30.51	20	1828	270	CHST12	GeneID:102168320,Genbank:XM_018041007.1	carbohydrate sulfotransferase 12, transcript variant X1
novel1629_mature	XM_018041008.1	160	-30.51	160	-30.51	20	1823	265	CHST12	GeneID:102168320,Genbank:XM_018041008.1	carbohydrate sulfotransferase 12, transcript variant X2
novel1629_mature	XM_018041046.1	169	-32.45	169	-32.45	20	3358	2435	SCNN1G	GeneID:102169542,Genbank:XM_018041046.1	sodium channel epithelial 1 gamma subunit
novel1629_mature	XM_018041052.1	169	-33.96	169	-33.96	20	1290	189	PRSS22	GeneID:102174794,Genbank:XM_018041052.1	protease, serine 22, transcript variant X1
novel1629_mature	XM_018041053.1	169	-33.96	169	-33.96	20	1146	205	PRSS22	GeneID:102174794,Genbank:XM_018041053.1	protease, serine 22, transcript variant X2
novel1629_mature	XM_018041060.1	165	-32.5	165	-32.5	20	6855	1311	GRID2IP	GeneID:102173991,Genbank:XM_018041060.1	Grid2 interacting protein
novel1629_mature	XM_018041067.1	152	-30.63	152	-30.63	20	1477	968	RMI2	GeneID:106503585,Genbank:XM_018041067.1	RecQ mediated genome instability 2
novel1629_mature	XM_018041074.1	154	-31.53	154	-31.53	20	1749	802	AQP8	GeneID:102174992,Genbank:XM_018041074.1	aquaporin 8
novel1629_mature	XM_018041099.1	164	-32.63	164	-32.63	20	8314	619	CFAP46	GeneID:102182194,Genbank:XM_018041099.1	cilia and flagella associated protein 46
novel1629_mature	XM_018041101.1	166	-31.25	166	-31.25	20	828	415	LOC108634003	GeneID:108634003,Genbank:XM_018041101.1	vegetative cell wall protein gp1-like
novel1629_mature	XM_018041137.1	165	-35.74	165	-35.74	20	1005	806	VAX1	GeneID:102190017,Genbank:XM_018041137.1	ventral anterior homeobox 1
novel1629_mature	XM_018041196.1	173	-35.28	173	-35.28	20	2837	2442	LZTS2	GeneID:102177302,Genbank:XM_018041196.1	leucine zipper tumor suppressor 2, transcript variant X1
novel1629_mature	XM_018041197.1	173	-35.28	173	-35.28	20	3590	3195	LZTS2	GeneID:102177302,Genbank:XM_018041197.1	leucine zipper tumor suppressor 2, transcript variant X2
novel1629_mature	XM_018041198.1	173	-35.28	173	-35.28	20	3330	2935	LZTS2	GeneID:102177302,Genbank:XM_018041198.1	leucine zipper tumor suppressor 2, transcript variant X3
novel1629_mature	XM_018041199.1	173	-35.28	173	-35.28	20	3320	2925	LZTS2	GeneID:102177302,Genbank:XM_018041199.1	leucine zipper tumor suppressor 2, transcript variant X4
novel1629_mature	XM_018041200.1	173	-35.28	173	-35.28	20	2822	2427	LZTS2	GeneID:102177302,Genbank:XM_018041200.1	leucine zipper tumor suppressor 2, transcript variant X5
novel1629_mature	XM_018041305.1	163	-31.91	163	-31.91	20	6707	2557	PPRC1	GeneID:102188736,Genbank:XM_018041305.1	peroxisome proliferator-activated receptor gamma, coactivator-related 1, transcript variant X2
novel1629_mature	XM_018041306.1	163	-31.91	163	-31.91	20	5216	1063	PPRC1	GeneID:102188736,Genbank:XM_018041306.1	peroxisome proliferator-activated receptor gamma, coactivator-related 1, transcript variant X3
novel1629_mature	XM_018041307.1	163	-31.91	163	-31.91	20	5296	1143	PPRC1	GeneID:102188736,Genbank:XM_018041307.1	peroxisome proliferator-activated receptor gamma, coactivator-related 1, transcript variant X4
novel1629_mature	XM_018041308.1	163	-31.91	163	-31.91	20	5909	2557	PPRC1	GeneID:102188736,Genbank:XM_018041308.1	peroxisome proliferator-activated receptor gamma, coactivator-related 1, transcript variant X5
novel1629_mature	XM_018041386.1	166	-33.67	166	-33.67	20	5094	1397	PSD	GeneID:102191300,Genbank:XM_018041386.1	pleckstrin and Sec7 domain containing, transcript variant X1
novel1629_mature	XM_018041387.1	166	-33.67	166	-33.67	20	5013	1397	PSD	GeneID:102191300,Genbank:XM_018041387.1	pleckstrin and Sec7 domain containing, transcript variant X2
novel1629_mature	XM_018041388.1	166	-33.67	166	-33.67	20	5270	1573	PSD	GeneID:102191300,Genbank:XM_018041388.1	pleckstrin and Sec7 domain containing, transcript variant X3
novel1629_mature	XM_018041452.1	168	-32.99	168	-32.99	20	3712	1253	AFAP1L2	GeneID:102182942,Genbank:XM_018041452.1	actin filament associated protein 1 like 2, transcript variant X1
novel1629_mature	XM_018041453.1	168	-32.99	168	-32.99	20	3796	1337	AFAP1L2	GeneID:102182942,Genbank:XM_018041453.1	actin filament associated protein 1 like 2, transcript variant X2
novel1629_mature	XM_018041456.1	152	-30.6	152	-30.6	20	5251	1840	VWA2	GeneID:102188112,Genbank:XM_018041456.1	von Willebrand factor A domain containing 2, transcript variant X1
novel1629_mature	XM_018041457.1	152	-30.6	152	-30.6	20	5045	1840	VWA2	GeneID:102188112,Genbank:XM_018041457.1	von Willebrand factor A domain containing 2, transcript variant X2
novel1629_mature	XM_018041493.1	165	-33.69	165	-33.69	20	2420	1544	C26H10orf62	GeneID:102171486,Genbank:XM_018041493.1	chromosome 26 C10orf62 homolog
novel1629_mature	XM_018041556.1	157	-30.91	157	-30.91	20	8439	184	ZNF518A	GeneID:102191672,Genbank:XM_018041556.1	zinc finger protein 518A, transcript variant X2
novel1629_mature	XM_018041557.1	157	-30.91	157	-30.91	20	6837	184	ZNF518A	GeneID:102191672,Genbank:XM_018041557.1	zinc finger protein 518A, transcript variant X7
novel1629_mature	XM_018041565.1	173	-32.89	173	-32.89	20	5842	3956	FAM160B1	GeneID:102188651,Genbank:XM_018041565.1	family with sequence similarity 160 member B1
novel1629_mature	XM_018041567.1	169	-34.41	169	-34.41	20	4393	2576	COL8A2	GeneID:102191758,Genbank:XM_018041567.1	collagen type VIII alpha 2 chain, transcript variant X1
novel1629_mature	XM_018041569.1	169	-34.41	169	-34.41	20	4442	2625	COL8A2	GeneID:102191758,Genbank:XM_018041569.1	collagen type VIII alpha 2 chain, transcript variant X2
novel1629_mature	XM_018041576.1	169	-34.41	169	-34.41	20	4470	2653	COL8A2	GeneID:102191758,Genbank:XM_018041576.1	collagen type VIII alpha 2 chain, transcript variant X3
novel1629_mature	XM_018041587.1	160	-30.74	160	-30.74	20	4042	1884	ITPRIP	GeneID:102190930,Genbank:XM_018041587.1	inositol 1,4,5-trisphosphate receptor interacting protein, transcript variant X2
novel1629_mature	XM_018041588.1	160	-30.74	160	-30.74	20	4245	2087	ITPRIP	GeneID:102190930,Genbank:XM_018041588.1	inositol 1,4,5-trisphosphate receptor interacting protein, transcript variant X3
novel1629_mature	XM_018041596.1	162	-30.64	162	-30.64	20	2194	985	OBFC1	GeneID:102187101,Genbank:XM_018041596.1	oligonucleotide/oligosaccharide binding fold containing 1, transcript variant X1
novel1629_mature	XM_018041597.1	162	-30.64	162	-30.64	20	2190	981	OBFC1	GeneID:102187101,Genbank:XM_018041597.1	oligonucleotide/oligosaccharide binding fold containing 1, transcript variant X2
novel1629_mature	XM_018041598.1	162	-30.64	162	-30.64	20	2144	935	OBFC1	GeneID:102187101,Genbank:XM_018041598.1	oligonucleotide/oligosaccharide binding fold containing 1, transcript variant X3
novel1629_mature	XM_018041599.1	162	-30.64	162	-30.64	20	2010	801	OBFC1	GeneID:102187101,Genbank:XM_018041599.1	oligonucleotide/oligosaccharide binding fold containing 1, transcript variant X4
novel1629_mature	XM_018041600.1	162	-30.64	162	-30.64	20	2141	932	OBFC1	GeneID:102187101,Genbank:XM_018041600.1	oligonucleotide/oligosaccharide binding fold containing 1, transcript variant X5
novel1629_mature	XM_018041601.1	162	-30.64	162	-30.64	20	2072	986	OBFC1	GeneID:102187101,Genbank:XM_018041601.1	oligonucleotide/oligosaccharide binding fold containing 1, transcript variant X6
novel1629_mature	XM_018041654.1	168	-32.3	168	-32.3	20	3269	2111	CPXM2	GeneID:102178789,Genbank:XM_018041654.1	carboxypeptidase X, M14 family member 2, transcript variant X2
novel1629_mature	XM_018041676.1	163	-30.47	163	-30.47	20	6673	1472	KNDC1	GeneID:106501886,Genbank:XM_018041676.1	kinase non-catalytic C-lobe domain containing 1, transcript variant X1
novel1629_mature	XM_018041677.1	163	-30.47	163	-30.47	20	6649	1472	KNDC1	GeneID:106501886,Genbank:XM_018041677.1	kinase non-catalytic C-lobe domain containing 1, transcript variant X2
novel1629_mature	XM_018041698.1	165	-30.16	165	-30.16	20	2917	1898	ADGRA1	GeneID:106501788,Genbank:XM_018041698.1	adhesion G protein-coupled receptor A1
novel1629_mature	XM_018041733.1	164	-31.61	164	-31.61	20	2043	596	HMX2	GeneID:108634041,Genbank:XM_018041733.1	H6 family homeobox 2
novel1629_mature	XM_018041736.1	318	-60.93	162	-30.75	20	3764	2822 454	CFAP58	GeneID:102170849,Genbank:XM_018041736.1	cilia and flagella associated protein 58
novel1629_mature	XM_018041756.1	169	-33.93	169	-33.93	20	3006	2177	CSF3R	GeneID:102175546,Genbank:XM_018041756.1	colony stimulating factor 3 receptor, transcript variant X1
novel1629_mature	XM_018041760.1	169	-33.93	169	-33.93	20	3003	2174	CSF3R	GeneID:102175546,Genbank:XM_018041760.1	colony stimulating factor 3 receptor, transcript variant X2
novel1629_mature	XM_018041795.1	165	-33.05	165	-33.05	20	7879	240	BAG4	GeneID:102179734,Genbank:XM_018041795.1	BCL2 associated athanogene 4
novel1629_mature	XM_018041800.1	161	-33.34	161	-33.34	20	1957	1423	ADRB3	GeneID:106503668,Genbank:XM_018041800.1	adrenoceptor beta 3
novel1629_mature	XM_018041811.1	166	-30.25	166	-30.25	20	1068	540	LOC108634076	GeneID:108634076,Genbank:XM_018041811.1	putative protein FAM90A13P
novel1629_mature	XM_018041812.1	166	-30.25	166	-30.25	20	1134	606	LOC108634077	GeneID:108634077,Genbank:XM_018041812.1	putative protein FAM90A13P
novel1629_mature	XM_018041816.1	170	-35.15	170	-35.15	20	5417	667	ARHGEF10	GeneID:102168884,Genbank:XM_018041816.1	Rho guanine nucleotide exchange factor 10
novel1629_mature	XM_018041886.1	165	-31.92	165	-31.92	20	7304	2822	DLC1	GeneID:102172598,Genbank:XM_018041886.1	DLC1 Rho GTPase activating protein, transcript variant X2
novel1629_mature	XM_018041888.1	165	-31.92	165	-31.92	20	6092	1610	DLC1	GeneID:102172598,Genbank:XM_018041888.1	DLC1 Rho GTPase activating protein, transcript variant X4
novel1629_mature	XM_018041989.1	169	-33.83	169	-33.83	20	4127	2804	GSR	GeneID:102180650,Genbank:XM_018041989.1	glutathione-disulfide reductase, transcript variant X2
novel1629_mature	XM_018042008.1	164	-30.62	164	-30.62	20	2757	1310	RRAGC	GeneID:102171835,Genbank:XM_018042008.1	Ras related GTP binding C
novel1629_mature	XM_018042022.1	161	-32.52	161	-32.52	20	5429	1599	DUSP4	GeneID:102174186,Genbank:XM_018042022.1	dual specificity phosphatase 4
novel1629_mature	XM_018042094.1	328	-64.23	172	-32.25	20	3384	1616 2311	PLAT	GeneID:102187371,Genbank:XM_018042094.1	plasminogen activator, tissue type, transcript variant X2
novel1629_mature	XM_018042202.1	167	-30.13	167	-30.13	20	5926	2859	USP54	GeneID:102184785,Genbank:XM_018042202.1	ubiquitin specific peptidase 54, transcript variant X7
novel1629_mature	XM_018042203.1	167	-30.13	167	-30.13	20	5815	2006	USP54	GeneID:102184785,Genbank:XM_018042203.1	ubiquitin specific peptidase 54, transcript variant X8
novel1629_mature	XM_018042204.1	167	-30.13	167	-30.13	20	5093	2006	USP54	GeneID:102184785,Genbank:XM_018042204.1	ubiquitin specific peptidase 54, transcript variant X9
novel1629_mature	XM_018042205.1	167	-30.13	167	-30.13	20	5072	2006	USP54	GeneID:102184785,Genbank:XM_018042205.1	ubiquitin specific peptidase 54, transcript variant X10
novel1629_mature	XM_018042206.1	167	-30.13	167	-30.13	20	5923	2716	USP54	GeneID:102184785,Genbank:XM_018042206.1	ubiquitin specific peptidase 54, transcript variant X11
novel1629_mature	XM_018042207.1	167	-30.13	167	-30.13	20	5012	2006	USP54	GeneID:102184785,Genbank:XM_018042207.1	ubiquitin specific peptidase 54, transcript variant X12
novel1629_mature	XM_018042208.1	167	-30.13	167	-30.13	20	2635	2006	USP54	GeneID:102184785,Genbank:XM_018042208.1	ubiquitin specific peptidase 54, transcript variant X14
novel1629_mature	XM_018042209.1	167	-30.13	167	-30.13	20	2620	2006	USP54	GeneID:102184785,Genbank:XM_018042209.1	ubiquitin specific peptidase 54, transcript variant X15
novel1629_mature	XM_018042210.1	167	-30.13	167	-30.13	20	2413	2006	USP54	GeneID:102184785,Genbank:XM_018042210.1	ubiquitin specific peptidase 54, transcript variant X16
novel1629_mature	XM_018042235.1	174	-32.12	174	-32.12	20	6657	5203	HEATR1	GeneID:102171405,Genbank:XM_018042235.1	HEAT repeat containing 1, transcript variant X2
novel1629_mature	XM_018042236.1	174	-32.12	174	-32.12	20	6715	5315	HEATR1	GeneID:102171405,Genbank:XM_018042236.1	HEAT repeat containing 1, transcript variant X3
novel1629_mature	XM_018042237.1	174	-32.12	174	-32.12	20	6607	5207	HEATR1	GeneID:102171405,Genbank:XM_018042237.1	HEAT repeat containing 1, transcript variant X4
novel1629_mature	XM_018042278.1	170	-33.27	170	-33.27	20	4474	1	RHOBTB1	GeneID:100861107,Genbank:XM_018042278.1	Rho related BTB domain containing 1, transcript variant X1
novel1629_mature	XM_018042301.1	173	-35.31	173	-35.31	20	530	345	PLAC9	GeneID:102187650,Genbank:XM_018042301.1	placenta specific 9
novel1629_mature	XM_018042302.1	166	-30.01	166	-30.01	20	2472	499	ANXA11	GeneID:102173262,Genbank:XM_018042302.1	annexin A11
novel1629_mature	XM_018042326.1	166	-33.5	166	-33.5	20	3667	2929	HK1	GeneID:102190759,Genbank:XM_018042326.1	hexokinase 1
novel1629_mature	XM_018042338.1	173	-32.52	173	-32.52	20	1586	242	C28H1orf131	GeneID:102188737,Genbank:XM_018042338.1	chromosome 28 C1orf131 homolog, transcript variant X2
novel1629_mature	XM_018042356.1	160	-31.26	160	-31.26	20	2754	2196	ALOX5	GeneID:102168425,Genbank:XM_018042356.1	arachidonate 5-lipoxygenase
novel1629_mature	XM_018042363.1	162	-32.33	162	-32.33	20	3934	3562	CAMK2G	GeneID:102185715,Genbank:XM_018042363.1	calcium/calmodulin dependent protein kinase II gamma, transcript variant X1
novel1629_mature	XM_018042364.1	162	-32.33	162	-32.33	20	3900	3528	CAMK2G	GeneID:102185715,Genbank:XM_018042364.1	calcium/calmodulin dependent protein kinase II gamma, transcript variant X2
novel1629_mature	XM_018042365.1	162	-32.33	162	-32.33	20	3742	3370	CAMK2G	GeneID:102185715,Genbank:XM_018042365.1	calcium/calmodulin dependent protein kinase II gamma, transcript variant X3
novel1629_mature	XM_018042366.1	162	-32.33	162	-32.33	20	3864	3492	CAMK2G	GeneID:102185715,Genbank:XM_018042366.1	calcium/calmodulin dependent protein kinase II gamma, transcript variant X4
novel1629_mature	XM_018042367.1	162	-32.33	162	-32.33	20	3850	3478	CAMK2G	GeneID:102185715,Genbank:XM_018042367.1	calcium/calmodulin dependent protein kinase II gamma, transcript variant X5
novel1629_mature	XM_018042369.1	162	-32.33	162	-32.33	20	3831	3459	CAMK2G	GeneID:102185715,Genbank:XM_018042369.1	calcium/calmodulin dependent protein kinase II gamma, transcript variant X7
novel1629_mature	XM_018042370.1	162	-32.33	162	-32.33	20	3819	3447	CAMK2G	GeneID:102185715,Genbank:XM_018042370.1	calcium/calmodulin dependent protein kinase II gamma, transcript variant X8
novel1629_mature	XM_018042371.1	162	-32.33	162	-32.33	20	3673	3301	CAMK2G	GeneID:102185715,Genbank:XM_018042371.1	calcium/calmodulin dependent protein kinase II gamma, transcript variant X9
novel1629_mature	XM_018042372.1	162	-32.33	162	-32.33	20	3785	3413	CAMK2G	GeneID:102185715,Genbank:XM_018042372.1	calcium/calmodulin dependent protein kinase II gamma, transcript variant X10
novel1629_mature	XM_018042373.1	162	-32.33	162	-32.33	20	3640	3268	CAMK2G	GeneID:102185715,Genbank:XM_018042373.1	calcium/calmodulin dependent protein kinase II gamma, transcript variant X11
novel1629_mature	XM_018042374.1	162	-32.33	162	-32.33	20	3628	3256	CAMK2G	GeneID:102185715,Genbank:XM_018042374.1	calcium/calmodulin dependent protein kinase II gamma, transcript variant X12
novel1629_mature	XM_018042375.1	162	-32.33	162	-32.33	20	3749	3377	CAMK2G	GeneID:102185715,Genbank:XM_018042375.1	calcium/calmodulin dependent protein kinase II gamma, transcript variant X13
novel1629_mature	XM_018042377.1	162	-32.33	162	-32.33	20	3716	3344	CAMK2G	GeneID:102185715,Genbank:XM_018042377.1	calcium/calmodulin dependent protein kinase II gamma, transcript variant X16
novel1629_mature	XM_018042378.1	162	-32.33	162	-32.33	20	3559	3187	CAMK2G	GeneID:102185715,Genbank:XM_018042378.1	calcium/calmodulin dependent protein kinase II gamma, transcript variant X17
novel1629_mature	XM_018042466.1	156	-31.13	156	-31.13	20	5888	4019	NID1	GeneID:102178881,Genbank:XM_018042466.1	nidogen 1
novel1629_mature	XM_018042486.1	156	-30.2	156	-30.2	20	4132	2011	KCNQ4	GeneID:102185975,Genbank:XM_018042486.1	potassium voltage-gated channel subfamily Q member 4
novel1629_mature	XM_018042491.1	160	-35.53	160	-35.53	20	4634	4285	CCSAP	GeneID:102185431,Genbank:XM_018042491.1	centriole, cilia and spindle associated protein, transcript variant X1
novel1629_mature	XM_018042492.1	160	-35.53	160	-35.53	20	5038	4689	CCSAP	GeneID:102185431,Genbank:XM_018042492.1	centriole, cilia and spindle associated protein, transcript variant X2
novel1629_mature	XM_018042501.1	161	-34.1	161	-34.1	20	4307	195	SLC29A3	GeneID:102172869,Genbank:XM_018042501.1	solute carrier family 29 member 3, transcript variant X1
novel1629_mature	XM_018042502.1	161	-34.1	161	-34.1	20	4356	244	SLC29A3	GeneID:102172869,Genbank:XM_018042502.1	solute carrier family 29 member 3, transcript variant X2
novel1629_mature	XM_018042511.1	157	-33.19	157	-33.19	20	2858	1957	ARHGAP22	GeneID:102180376,Genbank:XM_018042511.1	Rho GTPase activating protein 22, transcript variant X1
novel1629_mature	XM_018042512.1	157	-33.19	157	-33.19	20	2833	1932	ARHGAP22	GeneID:102180376,Genbank:XM_018042512.1	Rho GTPase activating protein 22, transcript variant X2
novel1629_mature	XM_018042513.1	157	-33.19	157	-33.19	20	2809	1908	ARHGAP22	GeneID:102180376,Genbank:XM_018042513.1	Rho GTPase activating protein 22, transcript variant X3
novel1629_mature	XM_018042514.1	157	-33.19	157	-33.19	20	2785	1884	ARHGAP22	GeneID:102180376,Genbank:XM_018042514.1	Rho GTPase activating protein 22, transcript variant X4
novel1629_mature	XM_018042515.1	157	-33.19	157	-33.19	20	2514	1613	ARHGAP22	GeneID:102180376,Genbank:XM_018042515.1	Rho GTPase activating protein 22, transcript variant X5
novel1629_mature	XM_018042580.1	170	-34.39	170	-34.39	20	5325	3150	ADAMTS14	GeneID:102171406,Genbank:XM_018042580.1	ADAM metallopeptidase with thrombospondin type 1 motif 14, transcript variant X1
novel1629_mature	XM_018042581.1	170	-34.39	170	-34.39	20	5473	3307	ADAMTS14	GeneID:102171406,Genbank:XM_018042581.1	ADAM metallopeptidase with thrombospondin type 1 motif 14, transcript variant X2
novel1629_mature	XM_018042582.1	170	-34.39	170	-34.39	20	5316	3141	ADAMTS14	GeneID:102171406,Genbank:XM_018042582.1	ADAM metallopeptidase with thrombospondin type 1 motif 14, transcript variant X3
novel1629_mature	XM_018042583.1	170	-34.39	170	-34.39	20	5464	3298	ADAMTS14	GeneID:102171406,Genbank:XM_018042583.1	ADAM metallopeptidase with thrombospondin type 1 motif 14, transcript variant X4
novel1629_mature	XM_018042593.1	161	-30.67	161	-30.67	20	5455	1985	C28H10orf71	GeneID:102181364,Genbank:XM_018042593.1	chromosome 28 C10orf71 homolog, transcript variant X1
novel1629_mature	XM_018042594.1	161	-30.67	161	-30.67	20	8058	4588	C28H10orf71	GeneID:102181364,Genbank:XM_018042594.1	chromosome 28 C10orf71 homolog, transcript variant X2
novel1629_mature	XM_018042595.1	169	-32.36	169	-32.36	20	3325	1032	PGBD5	GeneID:102186832,Genbank:XM_018042595.1	piggyBac transposable element derived 5
novel1629_mature	XM_018042603.1	162	-30.45	162	-30.45	20	1835	1610	DUSP13	GeneID:102191586,Genbank:XM_018042603.1	dual specificity phosphatase 13, transcript variant X1
novel1629_mature	XM_018042604.1	162	-30.45	162	-30.45	20	1736	1511	DUSP13	GeneID:102191586,Genbank:XM_018042604.1	dual specificity phosphatase 13, transcript variant X3
novel1629_mature	XM_018042605.1	162	-30.45	162	-30.45	20	1333	1108	DUSP13	GeneID:102191586,Genbank:XM_018042605.1	dual specificity phosphatase 13, transcript variant X4
novel1629_mature	XM_018042606.1	162	-30.45	162	-30.45	20	1646	1421	DUSP13	GeneID:102191586,Genbank:XM_018042606.1	dual specificity phosphatase 13, transcript variant X5
novel1629_mature	XM_018042607.1	165	-35.67	165	-35.67	20	12245	4492	HIVEP3	GeneID:102185141,Genbank:XM_018042607.1	human immunodeficiency virus type I enhancer binding protein 3, transcript variant X1
novel1629_mature	XM_018042608.1	162	-30.45	162	-30.45	20	1576	1351	DUSP13	GeneID:102191586,Genbank:XM_018042608.1	dual specificity phosphatase 13, transcript variant X6
novel1629_mature	XM_018042609.1	159	-30.6	159	-30.6	20	2845	650	EGR2	GeneID:102174905,Genbank:XM_018042609.1	early growth response 2
novel1629_mature	XM_018042613.1	164	-37.05	164	-37.05	20	7013	1291	GPRIN2	GeneID:102174810,Genbank:XM_018042613.1	G protein regulated inducer of neurite outgrowth 2, transcript variant X1
novel1629_mature	XM_018042614.1	164	-37.05	164	-37.05	20	6164	1291	GPRIN2	GeneID:102174810,Genbank:XM_018042614.1	G protein regulated inducer of neurite outgrowth 2, transcript variant X2
novel1629_mature	XM_018042615.1	165	-35.67	165	-35.67	20	12035	4282	HIVEP3	GeneID:102185141,Genbank:XM_018042615.1	human immunodeficiency virus type I enhancer binding protein 3, transcript variant X2
novel1629_mature	XM_018042616.1	164	-37.05	164	-37.05	20	5956	234	GPRIN2	GeneID:102174810,Genbank:XM_018042616.1	G protein regulated inducer of neurite outgrowth 2, transcript variant X4
novel1629_mature	XM_018042617.1	164	-37.05	164	-37.05	20	6567	845	GPRIN2	GeneID:102174810,Genbank:XM_018042617.1	G protein regulated inducer of neurite outgrowth 2, transcript variant X5
novel1629_mature	XM_018042618.1	164	-37.05	164	-37.05	20	5888	166	GPRIN2	GeneID:102174810,Genbank:XM_018042618.1	G protein regulated inducer of neurite outgrowth 2, transcript variant X6
novel1629_mature	XM_018042619.1	164	-37.05	164	-37.05	20	6834	1112	GPRIN2	GeneID:102174810,Genbank:XM_018042619.1	G protein regulated inducer of neurite outgrowth 2, transcript variant X7
novel1629_mature	XM_018042620.1	164	-37.05	164	-37.05	20	6607	885	GPRIN2	GeneID:102174810,Genbank:XM_018042620.1	G protein regulated inducer of neurite outgrowth 2, transcript variant X8
novel1629_mature	XM_018042621.1	164	-37.05	164	-37.05	20	6010	288	GPRIN2	GeneID:102174810,Genbank:XM_018042621.1	G protein regulated inducer of neurite outgrowth 2, transcript variant X9
novel1629_mature	XM_018042625.1	165	-35.67	165	-35.67	20	12419	4669	HIVEP3	GeneID:102185141,Genbank:XM_018042625.1	human immunodeficiency virus type I enhancer binding protein 3, transcript variant X3
novel1629_mature	XM_018042638.1	161	-33.49	161	-33.49	20	2995	361	MAP10	GeneID:102176391,Genbank:XM_018042638.1	microtubule associated protein 10
novel1629_mature	XM_018042640.1	165	-34.12	165	-34.12	20	4964	145	FOXJ3	GeneID:102180006,Genbank:XM_018042640.1	forkhead box J3, transcript variant X1
novel1629_mature	XM_018042642.1	165	-34.12	165	-34.12	20	4862	145	FOXJ3	GeneID:102180006,Genbank:XM_018042642.1	forkhead box J3, transcript variant X2
novel1629_mature	XM_018042644.1	173	-37.95	173	-37.95	20	4496	1651	CDHR1	GeneID:102169458,Genbank:XM_018042644.1	cadherin related family member 1
novel1629_mature	XM_018042646.1	171	-32.96	171	-32.96	20	2337	324	OPN4	GeneID:102171488,Genbank:XM_018042646.1	opsin 4, transcript variant X1
novel1629_mature	XM_018042720.1	160	-33.13	160	-33.13	20	787	137	PDDC1	GeneID:102182766,Genbank:XM_018042720.1	Parkinson disease 7 domain containing 1, transcript variant X1
novel1629_mature	XM_018042721.1	160	-33.13	160	-33.13	20	696	137	PDDC1	GeneID:102182766,Genbank:XM_018042721.1	Parkinson disease 7 domain containing 1, transcript variant X2
novel1629_mature	XM_018042749.1	152	-32.08	152	-32.08	20	1909	801	LOC102183203	GeneID:102183203,Genbank:XM_018042749.1	L-amino-acid oxidase-like, transcript variant X1
novel1629_mature	XM_018042751.1	152	-32.08	152	-32.08	20	1781	673	LOC102183203	GeneID:102183203,Genbank:XM_018042751.1	L-amino-acid oxidase-like, transcript variant X2
novel1629_mature	XM_018042766.1	168	-30.93	168	-30.93	20	11570	4046	MUC6	GeneID:102175667,Genbank:XM_018042766.1	mucin 6, oligomeric mucus/gel-forming
novel1629_mature	XM_018042780.1	165	-35.37	165	-35.37	20	2530	1560	FERMT3	GeneID:102188831,Genbank:XM_018042780.1	fermitin family member 3, transcript variant X1
novel1629_mature	XM_018042781.1	165	-35.37	165	-35.37	20	2576	1606	FERMT3	GeneID:102188831,Genbank:XM_018042781.1	fermitin family member 3, transcript variant X2
novel1629_mature	XM_018042840.1	317	-64.24	161	-33.44	20	6592	4745 2911	PCNX3	GeneID:102173535,Genbank:XM_018042840.1	pecanex homolog 3 (Drosophila), transcript variant X1
novel1629_mature	XM_018042841.1	482	-97.54	165	-33.44	20	6589	1835 4742 2908	PCNX3	GeneID:102173535,Genbank:XM_018042841.1	pecanex homolog 3 (Drosophila), transcript variant X2
novel1629_mature	XM_018042842.1	317	-64.24	161	-33.44	20	6577	4730 2896	PCNX3	GeneID:102173535,Genbank:XM_018042842.1	pecanex homolog 3 (Drosophila), transcript variant X3
novel1629_mature	XM_018042843.1	317	-64.24	161	-33.44	20	6574	4727 2893	PCNX3	GeneID:102173535,Genbank:XM_018042843.1	pecanex homolog 3 (Drosophila), transcript variant X4
novel1629_mature	XM_018042844.1	317	-64.24	161	-33.44	20	6553	4706 2872	PCNX3	GeneID:102173535,Genbank:XM_018042844.1	pecanex homolog 3 (Drosophila), transcript variant X5
novel1629_mature	XM_018042845.1	317	-64.24	161	-33.44	20	6484	4637 2803	PCNX3	GeneID:102173535,Genbank:XM_018042845.1	pecanex homolog 3 (Drosophila), transcript variant X6
novel1629_mature	XM_018042862.1	161	-34.29	161	-34.29	20	4101	3440	MAP3K11	GeneID:102173267,Genbank:XM_018042862.1	mitogen-activated protein kinase kinase kinase 11
novel1629_mature	XM_018042907.1	161	-30.49	161	-30.49	20	11172	10574	FLRT1	GeneID:102179074,Genbank:XM_018042907.1	fibronectin leucine rich transmembrane protein 1
novel1629_mature	XM_018042909.1	157	-32.09	157	-32.09	20	7628	1717	PTPRF	GeneID:102180719,Genbank:XM_018042909.1	protein tyrosine phosphatase, receptor type F, transcript variant X1
novel1629_mature	XM_018042916.1	157	-32.09	157	-32.09	20	7601	1717	PTPRF	GeneID:102180719,Genbank:XM_018042916.1	protein tyrosine phosphatase, receptor type F, transcript variant X2
novel1629_mature	XM_018042923.1	157	-32.09	157	-32.09	20	7595	1717	PTPRF	GeneID:102180719,Genbank:XM_018042923.1	protein tyrosine phosphatase, receptor type F, transcript variant X3
novel1629_mature	XM_018042929.1	157	-32.09	157	-32.09	20	7568	1717	PTPRF	GeneID:102180719,Genbank:XM_018042929.1	protein tyrosine phosphatase, receptor type F, transcript variant X4
novel1629_mature	XM_018042936.1	157	-32.09	157	-32.09	20	7322	1717	PTPRF	GeneID:102180719,Genbank:XM_018042936.1	protein tyrosine phosphatase, receptor type F, transcript variant X5
novel1629_mature	XM_018042947.1	157	-32.09	157	-32.09	20	7294	1716	PTPRF	GeneID:102180719,Genbank:XM_018042947.1	protein tyrosine phosphatase, receptor type F, transcript variant X6
novel1629_mature	XM_018042954.1	157	-32.09	157	-32.09	20	7261	1716	PTPRF	GeneID:102180719,Genbank:XM_018042954.1	protein tyrosine phosphatase, receptor type F, transcript variant X7
novel1629_mature	XM_018042960.1	157	-32.09	157	-32.09	20	7049	1717	PTPRF	GeneID:102180719,Genbank:XM_018042960.1	protein tyrosine phosphatase, receptor type F, transcript variant X8
novel1629_mature	XM_018042961.1	152	-32.32	152	-32.32	20	1826	347	STX5	GeneID:102186465,Genbank:XM_018042961.1	syntaxin 5
novel1629_mature	XM_018042964.1	157	-32.09	157	-32.09	20	6742	1716	PTPRF	GeneID:102180719,Genbank:XM_018042964.1	protein tyrosine phosphatase, receptor type F, transcript variant X9
novel1629_mature	XM_018042973.1	157	-32.09	157	-32.09	20	6681	1715	PTPRF	GeneID:102180719,Genbank:XM_018042973.1	protein tyrosine phosphatase, receptor type F, transcript variant X10
novel1629_mature	XM_018042989.1	165	-34.45	165	-34.45	20	2133	967	LRRN4CL	GeneID:108634222,Genbank:XM_018042989.1	LRRN4 C-terminal like
novel1629_mature	XM_018042991.1	162	-32.48	162	-32.48	20	5201	157	HNRNPUL2	GeneID:102173072,Genbank:XM_018042991.1	heterogeneous nuclear ribonucleoprotein U like 2
novel1629_mature	XM_018043004.1	166	-31.09	166	-31.09	20	3620	2796	LOC102168979	GeneID:102168979,Genbank:XM_018043004.1	serum amyloid A-4 protein
novel1629_mature	XM_018043008.1	153	-31.3	153	-31.3	20	1504	653	TSSC4	GeneID:106503764,Genbank:XM_018043008.1	tumor suppressing subtransferable candidate 4, transcript variant X1
novel1629_mature	XM_018043009.1	153	-31.3	153	-31.3	20	2066	1215	TSSC4	GeneID:106503764,Genbank:XM_018043009.1	tumor suppressing subtransferable candidate 4, transcript variant X2
novel1629_mature	XM_018043035.1	153	-31.7	153	-31.7	20	1606	1122	RASSF7	GeneID:102185814,Genbank:XM_018043035.1	Ras association domain family member 7
novel1629_mature	XM_018043044.1	157	-30.16	157	-30.16	20	2334	1575	ST3GAL3	GeneID:102168794,Genbank:XM_018043044.1	ST3 beta-galactoside alpha-2,3-sialyltransferase 3, transcript variant X3
novel1629_mature	XM_018043059.1	157	-30.16	157	-30.16	20	2288	1527	ST3GAL3	GeneID:102168794,Genbank:XM_018043059.1	ST3 beta-galactoside alpha-2,3-sialyltransferase 3, transcript variant X5
novel1629_mature	XM_018043069.1	167	-35.11	167	-35.11	20	2175	1072	PTDSS2	GeneID:106503774,Genbank:XM_018043069.1	phosphatidylserine synthase 2
novel1629_mature	XM_018043071.1	164	-31.41	164	-31.41	20	5776	3791	GAB2	GeneID:102177137,Genbank:XM_018043071.1	GRB2 associated binding protein 2
novel1629_mature	XM_018043145.1	168	-33.38	168	-33.38	20	4459	4158	LRFN4	GeneID:108634226,Genbank:XM_018043145.1	leucine rich repeat and fibronectin type III domain containing 4, transcript variant X1
novel1629_mature	XM_018043146.1	168	-33.38	168	-33.38	20	4388	4087	LRFN4	GeneID:108634226,Genbank:XM_018043146.1	leucine rich repeat and fibronectin type III domain containing 4, transcript variant X2
novel1629_mature	XM_018043153.1	165	-33.43	165	-33.43	20	10685	1895	NAV2	GeneID:102185718,Genbank:XM_018043153.1	neuron navigator 2, transcript variant X1
novel1629_mature	XM_018043154.1	165	-33.43	165	-33.43	20	7683	1895	NAV2	GeneID:102185718,Genbank:XM_018043154.1	neuron navigator 2, transcript variant X2
novel1629_mature	XM_018043155.1	165	-33.43	165	-33.43	20	7947	2202	NAV2	GeneID:102185718,Genbank:XM_018043155.1	neuron navigator 2, transcript variant X3
novel1629_mature	XM_018043156.1	165	-33.43	165	-33.43	20	7938	2202	NAV2	GeneID:102185718,Genbank:XM_018043156.1	neuron navigator 2, transcript variant X4
novel1629_mature	XM_018043157.1	165	-33.43	165	-33.43	20	8451	2765	NAV2	GeneID:102185718,Genbank:XM_018043157.1	neuron navigator 2, transcript variant X5
novel1629_mature	XM_018043158.1	165	-33.43	165	-33.43	20	8441	2764	NAV2	GeneID:102185718,Genbank:XM_018043158.1	neuron navigator 2, transcript variant X6
novel1629_mature	XM_018043161.1	156	-31.14	156	-31.14	20	3252	2839	SLC6A9	GeneID:102190843,Genbank:XM_018043161.1	solute carrier family 6 member 9, transcript variant X1
novel1629_mature	XM_018043169.1	156	-31.14	156	-31.14	20	3371	2959	SLC6A9	GeneID:102190843,Genbank:XM_018043169.1	solute carrier family 6 member 9, transcript variant X2
novel1629_mature	XM_018043172.1	156	-31.14	156	-31.14	20	3252	2839	SLC6A9	GeneID:102190843,Genbank:XM_018043172.1	solute carrier family 6 member 9, transcript variant X3
novel1629_mature	XM_018043179.1	156	-31.14	156	-31.14	20	3204	2791	SLC6A9	GeneID:102190843,Genbank:XM_018043179.1	solute carrier family 6 member 9, transcript variant X4
novel1629_mature	XM_018043189.1	156	-31.14	156	-31.14	20	3263	2850	SLC6A9	GeneID:102190843,Genbank:XM_018043189.1	solute carrier family 6 member 9, transcript variant X5
novel1629_mature	XM_018043199.1	156	-31.14	156	-31.14	20	3230	2817	SLC6A9	GeneID:102190843,Genbank:XM_018043199.1	solute carrier family 6 member 9, transcript variant X6
novel1629_mature	XM_018043205.1	156	-31.14	156	-31.14	20	3168	2755	SLC6A9	GeneID:102190843,Genbank:XM_018043205.1	solute carrier family 6 member 9, transcript variant X7
novel1629_mature	XM_018043206.1	159	-30.59	159	-30.59	20	3615	1966	RIN1	GeneID:102177964,Genbank:XM_018043206.1	Ras and Rab interactor 1, transcript variant X1
novel1629_mature	XM_018043207.1	159	-30.59	159	-30.59	20	3530	1881	RIN1	GeneID:102177964,Genbank:XM_018043207.1	Ras and Rab interactor 1, transcript variant X2
novel1629_mature	XM_018043209.1	156	-30.66	156	-30.66	20	5826	3713	LTBP3	GeneID:102172418,Genbank:XM_018043209.1	latent transforming growth factor beta binding protein 3, transcript variant X1
novel1629_mature	XM_018043210.1	156	-30.66	156	-30.66	20	5829	3716	LTBP3	GeneID:102172418,Genbank:XM_018043210.1	latent transforming growth factor beta binding protein 3, transcript variant X2
novel1629_mature	XM_018043211.1	156	-30.66	156	-30.66	20	5814	3701	LTBP3	GeneID:102172418,Genbank:XM_018043211.1	latent transforming growth factor beta binding protein 3, transcript variant X3
novel1629_mature	XM_018043212.1	156	-30.66	156	-30.66	20	5708	3595	LTBP3	GeneID:102172418,Genbank:XM_018043212.1	latent transforming growth factor beta binding protein 3, transcript variant X4
novel1629_mature	XM_018043213.1	156	-30.66	156	-30.66	20	5673	3560	LTBP3	GeneID:102172418,Genbank:XM_018043213.1	latent transforming growth factor beta binding protein 3, transcript variant X5
novel1629_mature	XM_018043219.1	170	-32.68	170	-32.68	20	1630	1	CCDC24	GeneID:102190372,Genbank:XM_018043219.1	coiled-coil domain containing 24, transcript variant X2
novel1629_mature	XM_018043238.1	177	-37.71	177	-37.71	20	2640	894	MSANTD2	GeneID:102182203,Genbank:XM_018043238.1	Myb/SANT DNA binding domain containing 2, transcript variant X1
novel1629_mature	XM_018043263.1	153	-31.1	153	-31.1	20	3280	3154	AP2A2	GeneID:102175945,Genbank:XM_018043263.1	adaptor related protein complex 2 alpha 2 subunit, transcript variant X1
novel1629_mature	XM_018043264.1	153	-31.1	153	-31.1	20	3277	3151	AP2A2	GeneID:102175945,Genbank:XM_018043264.1	adaptor related protein complex 2 alpha 2 subunit, transcript variant X2
novel1629_mature	XM_018043280.1	323	-63.1	163	-32.97	20	2982	1999 2827	BRSK2	GeneID:102178709,Genbank:XM_018043280.1	BR serine/threonine kinase 2, transcript variant X1
novel1629_mature	XM_018043281.1	323	-63.1	163	-32.97	20	3370	2387 3215	BRSK2	GeneID:102178709,Genbank:XM_018043281.1	BR serine/threonine kinase 2, transcript variant X2
novel1629_mature	XM_018043282.1	323	-63.1	163	-32.97	20	2895	1912 2740	BRSK2	GeneID:102178709,Genbank:XM_018043282.1	BR serine/threonine kinase 2, transcript variant X3
novel1629_mature	XM_018043301.1	174	-33.04	174	-33.04	20	4432	2676	DUSP8	GeneID:102178150,Genbank:XM_018043301.1	dual specificity phosphatase 8
novel1629_mature	XM_018043302.1	159	-30.3	159	-30.3	20	2116	967	TIRAP	GeneID:102184789,Genbank:XM_018043302.1	TIR domain containing adaptor protein, transcript variant X1
novel1629_mature	XM_018043303.1	159	-30.3	159	-30.3	20	2111	962	TIRAP	GeneID:102184789,Genbank:XM_018043303.1	TIR domain containing adaptor protein, transcript variant X2
novel1629_mature	XM_018043304.1	159	-30.3	159	-30.3	20	1917	768	TIRAP	GeneID:102184789,Genbank:XM_018043304.1	TIR domain containing adaptor protein, transcript variant X4
novel1629_mature	XM_018043305.1	159	-30.3	159	-30.3	20	1819	670	TIRAP	GeneID:102184789,Genbank:XM_018043305.1	TIR domain containing adaptor protein, transcript variant X5
novel1629_mature	XM_018043306.1	159	-30.3	159	-30.3	20	1671	967	TIRAP	GeneID:102184789,Genbank:XM_018043306.1	TIR domain containing adaptor protein, transcript variant X6
novel1629_mature	XM_018043335.1	170	-32.96	170	-32.96	20	3350	2809	EHD1	GeneID:102169361,Genbank:XM_018043335.1	EH domain containing 1
novel1629_mature	XM_018043336.1	158	-30.55	158	-30.55	20	3906	2157	BEST1	GeneID:102179639,Genbank:XM_018043336.1	bestrophin 1, transcript variant X1
novel1629_mature	XM_018043337.1	158	-30.55	158	-30.55	20	2928	2157	BEST1	GeneID:102179639,Genbank:XM_018043337.1	bestrophin 1, transcript variant X2
novel1629_mature	XM_018043364.1	159	-30.68	159	-30.68	20	3677	2156	C29H11orf84	GeneID:102187461,Genbank:XM_018043364.1	chromosome 29 C11orf84 homolog, transcript variant X1
novel1629_mature	XM_018043365.1	159	-30.68	159	-30.68	20	3972	2158	C29H11orf84	GeneID:102187461,Genbank:XM_018043365.1	chromosome 29 C11orf84 homolog, transcript variant X2
novel1629_mature	XM_018043366.1	159	-30.68	159	-30.68	20	1950	429	C29H11orf84	GeneID:102187461,Genbank:XM_018043366.1	chromosome 29 C11orf84 homolog, transcript variant X3
novel1629_mature	XM_018043418.1	161	-33.59	161	-33.59	20	7119	2170	SYT7	GeneID:102170302,Genbank:XM_018043418.1	synaptotagmin 7, transcript variant X1
novel1629_mature	XM_018043419.1	161	-33.59	161	-33.59	20	6891	1942	SYT7	GeneID:102170302,Genbank:XM_018043419.1	synaptotagmin 7, transcript variant X2
novel1629_mature	XM_018043420.1	161	-33.59	161	-33.59	20	6759	1810	SYT7	GeneID:102170302,Genbank:XM_018043420.1	synaptotagmin 7, transcript variant X3
novel1629_mature	XM_018043421.1	161	-33.59	161	-33.59	20	6627	1678	SYT7	GeneID:102170302,Genbank:XM_018043421.1	synaptotagmin 7, transcript variant X4
novel1629_mature	XM_018043422.1	161	-33.59	161	-33.59	20	6267	1318	SYT7	GeneID:102170302,Genbank:XM_018043422.1	synaptotagmin 7, transcript variant X5
novel1629_mature	XM_018043448.1	326	-63.19	165	-32.7	20	2860	692 1514	FRMD8	GeneID:100861121,Genbank:XM_018043448.1	FERM domain containing 8
novel1629_mature	XM_018043449.1	156	-32.45	156	-32.45	20	3783	2788	ROBO4	GeneID:102182670,Genbank:XM_018043449.1	roundabout guidance receptor 4
novel1629_mature	XM_018043465.1	164	-34.44	164	-34.44	20	3070	1374	INCENP	GeneID:102171692,Genbank:XM_018043465.1	inner centromere protein, transcript variant X1
novel1629_mature	XM_018043467.1	164	-34.44	164	-34.44	20	3058	1374	INCENP	GeneID:102171692,Genbank:XM_018043467.1	inner centromere protein, transcript variant X2
novel1629_mature	XM_018043500.1	169	-33.29	169	-33.29	20	3233	2139	CD6	GeneID:102177694,Genbank:XM_018043500.1	CD6 molecule, transcript variant X1
novel1629_mature	XM_018043501.1	169	-33.29	169	-33.29	20	3230	2136	CD6	GeneID:102177694,Genbank:XM_018043501.1	CD6 molecule, transcript variant X2
novel1629_mature	XM_018043502.1	169	-33.29	169	-33.29	20	3218	2124	CD6	GeneID:102177694,Genbank:XM_018043502.1	CD6 molecule, transcript variant X3
novel1629_mature	XM_018043503.1	169	-33.29	169	-33.29	20	3215	2121	CD6	GeneID:102177694,Genbank:XM_018043503.1	CD6 molecule, transcript variant X4
novel1629_mature	XM_018043504.1	169	-33.29	169	-33.29	20	3110	2016	CD6	GeneID:102177694,Genbank:XM_018043504.1	CD6 molecule, transcript variant X5
novel1629_mature	XM_018043505.1	169	-33.29	169	-33.29	20	2930	1836	CD6	GeneID:102177694,Genbank:XM_018043505.1	CD6 molecule, transcript variant X6
novel1629_mature	XM_018043513.1	178	-40.16	178	-40.16	20	3219	980	AP5B1	GeneID:102174634,Genbank:XM_018043513.1	adaptor related protein complex 5 beta 1 subunit, transcript variant X1
novel1629_mature	XM_018043514.1	178	-40.16	178	-40.16	20	2914	675	AP5B1	GeneID:102174634,Genbank:XM_018043514.1	adaptor related protein complex 5 beta 1 subunit, transcript variant X2
novel1629_mature	XM_018043560.1	497	-94.05	168	-31.65	20	3628	2339 3381 2920	SYT12	GeneID:102181755,Genbank:XM_018043560.1	synaptotagmin 12, transcript variant X1
novel1629_mature	XM_018043561.1	497	-94.05	168	-31.65	20	4027	2738 3780 3319	SYT12	GeneID:102181755,Genbank:XM_018043561.1	synaptotagmin 12, transcript variant X2
novel1629_mature	XM_018043567.1	157	-30.77	157	-30.77	20	3212	245	PTPN5	GeneID:102186279,Genbank:XM_018043567.1	protein tyrosine phosphatase, non-receptor type 5, transcript variant X1
novel1629_mature	XM_018043568.1	157	-30.77	157	-30.77	20	3206	245	PTPN5	GeneID:102186279,Genbank:XM_018043568.1	protein tyrosine phosphatase, non-receptor type 5, transcript variant X2
novel1629_mature	XM_018043599.1	178	-36.5	178	-36.5	20	1646	1351	ASCL2	GeneID:108634247,Genbank:XM_018043599.1	achaete-scute family bHLH transcription factor 2
novel1629_mature	XM_018043606.1	161	-30.55	161	-30.55	20	1992	2	TIGD3	GeneID:102191216,Genbank:XM_018043606.1	tigger transposable element derived 3
novel1629_mature	XM_018043690.1	164	-31.52	164	-31.52	20	5445	329	MAST2	GeneID:102177952,Genbank:XM_018043690.1	microtubule associated serine/threonine kinase 2, transcript variant X4
novel1629_mature	XM_018043946.1	491	-97.5	167	-32.94	20	3987	3788 1669 1949	SLC5A9	GeneID:102171947,Genbank:XM_018043946.1	solute carrier family 5 member 9, transcript variant X1
novel1629_mature	XM_018043952.1	491	-97.5	167	-32.94	20	3883	3683 1564 1844	SLC5A9	GeneID:102171947,Genbank:XM_018043952.1	solute carrier family 5 member 9, transcript variant X2
novel1629_mature	XM_018044048.1	170	-33.46	170	-33.46	20	4725	3043	TTC39A	GeneID:102168965,Genbank:XM_018044048.1	tetratricopeptide repeat domain 39A, transcript variant X1
novel1629_mature	XM_018044306.1	164	-32.53	164	-32.53	20	652	573	C3H1orf123	GeneID:102180559,Genbank:XM_018044306.1	chromosome 3 C1orf123 homolog, transcript variant X2
novel1629_mature	XM_018044309.1	164	-32.53	164	-32.53	20	669	590	C3H1orf123	GeneID:102180559,Genbank:XM_018044309.1	chromosome 3 C1orf123 homolog, transcript variant X3
novel1629_mature	XM_018044522.1	158	-31.27	158	-31.27	20	2945	2246	ACOT11	GeneID:102188462,Genbank:XM_018044522.1	acyl-CoA thioesterase 11
novel1629_mature	XM_018044560.1	165	-30.33	165	-30.33	20	5112	993	PARS2	GeneID:102173437,Genbank:XM_018044560.1	prolyl-tRNA synthetase 2, mitochondrial (putative), transcript variant X2
novel1629_mature	XM_018044952.1	332	-63.14	167	-32.66	20	5389	1402 3240	KANK4	GeneID:102187732,Genbank:XM_018044952.1	KN motif and ankyrin repeat domains 4, transcript variant X2
novel1629_mature	XM_018044960.1	332	-63.14	167	-32.66	20	5403	1425 3254	KANK4	GeneID:102187732,Genbank:XM_018044960.1	KN motif and ankyrin repeat domains 4, transcript variant X3
novel1629_mature	XM_018045207.1	164	-31.15	164	-31.15	20	5132	539	DNAJC6	GeneID:102181462,Genbank:XM_018045207.1	DnaJ heat shock protein family (Hsp40) member C6, transcript variant X2
novel1629_mature	XM_018045571.1	171	-33.62	171	-33.62	20	3108	61	ST6GALNAC3	GeneID:102190655,Genbank:XM_018045571.1	ST6 N-acetylgalactosaminide alpha-2,6-sialyltransferase 3
novel1629_mature	XM_018045728.1	156	-31.08	156	-31.08	20	2844	2055	LRRC8C	GeneID:102173523,Genbank:XM_018045728.1	leucine rich repeat containing 8 family member C
novel1629_mature	XM_018045761.1	156	-30.85	156	-30.85	20	6438	4502	EVI5	GeneID:102191097,Genbank:XM_018045761.1	ecotropic viral integration site 5, transcript variant X3
novel1629_mature	XM_018045762.1	156	-30.85	156	-30.85	20	7025	5089	EVI5	GeneID:102191097,Genbank:XM_018045762.1	ecotropic viral integration site 5, transcript variant X4
novel1629_mature	XM_018045829.1	162	-30.78	162	-30.78	20	3663	322	GPR88	GeneID:106501940,Genbank:XM_018045829.1	G protein-coupled receptor 88
novel1629_mature	XM_018045859.1	166	-31.48	166	-31.48	20	3666	123	SYPL2	GeneID:102169444,Genbank:XM_018045859.1	synaptophysin like 2
novel1629_mature	XM_018045887.1	161	-33.73	161	-33.73	20	1966	460	ALX3	GeneID:102184773,Genbank:XM_018045887.1	ALX homeobox 3
novel1629_mature	XM_018045892.1	164	-31.46	164	-31.46	20	6218	5936	KCNC4	GeneID:102184215,Genbank:XM_018045892.1	potassium voltage-gated channel subfamily C member 4, transcript variant X1
novel1629_mature	XM_018045969.1	164	-35.18	164	-35.18	20	7022	1531	PTGFRN	GeneID:102178965,Genbank:XM_018045969.1	prostaglandin F2 receptor inhibitor
novel1629_mature	XM_018045981.1	158	-30.63	158	-30.63	20	5632	1256	ZNF697	GeneID:102178410,Genbank:XM_018045981.1	zinc finger protein 697, transcript variant X1
novel1629_mature	XM_018045982.1	158	-30.63	158	-30.63	20	5107	731	ZNF697	GeneID:102178410,Genbank:XM_018045982.1	zinc finger protein 697, transcript variant X2
novel1629_mature	XM_018045984.1	170	-31.17	170	-31.17	20	1883	1657	PHGDH	GeneID:102178128,Genbank:XM_018045984.1	phosphoglycerate dehydrogenase, transcript variant X1
novel1629_mature	XM_018045985.1	170	-31.17	170	-31.17	20	1817	1591	PHGDH	GeneID:102178128,Genbank:XM_018045985.1	phosphoglycerate dehydrogenase, transcript variant X2
novel1629_mature	XM_018045996.1	173	-36.05	173	-36.05	20	5509	297	PRKAB2	GeneID:102169928,Genbank:XM_018045996.1	protein kinase AMP-activated non-catalytic subunit beta 2, transcript variant X1
novel1629_mature	XM_018046032.1	167	-30.54	167	-30.54	20	1892	10	MUC20	GeneID:102174698,Genbank:XM_018046032.1	mucin 20, cell surface associated, transcript variant X1
novel1629_mature	XM_018046036.1	174	-34.2	174	-34.2	20	4653	4012	ADAMTSL4	GeneID:102186074,Genbank:XM_018046036.1	ADAMTS like 4, transcript variant X1
novel1629_mature	XM_018046037.1	174	-34.2	174	-34.2	20	4234	3593	ADAMTSL4	GeneID:102186074,Genbank:XM_018046037.1	ADAMTS like 4, transcript variant X2
novel1629_mature	XM_018046038.1	174	-34.2	174	-34.2	20	4346	3705	ADAMTSL4	GeneID:102186074,Genbank:XM_018046038.1	ADAMTS like 4, transcript variant X4
novel1629_mature	XM_018046039.1	174	-34.2	174	-34.2	20	4303	3662	ADAMTSL4	GeneID:102186074,Genbank:XM_018046039.1	ADAMTS like 4, transcript variant X5
novel1629_mature	XM_018046040.1	174	-34.2	174	-34.2	20	4150	3509	ADAMTSL4	GeneID:102186074,Genbank:XM_018046040.1	ADAMTS like 4, transcript variant X6
novel1629_mature	XM_018046041.1	174	-34.2	174	-34.2	20	4262	3621	ADAMTSL4	GeneID:102186074,Genbank:XM_018046041.1	ADAMTS like 4, transcript variant X7
novel1629_mature	XM_018046043.1	165	-33.22	165	-33.22	20	4434	1962	TNK2	GeneID:102175249,Genbank:XM_018046043.1	tyrosine kinase non receptor 2, transcript variant X1
novel1629_mature	XM_018046047.1	165	-33.22	165	-33.22	20	3647	1963	TNK2	GeneID:102175249,Genbank:XM_018046047.1	tyrosine kinase non receptor 2, transcript variant X2
novel1629_mature	XM_018046056.1	165	-33.22	165	-33.22	20	4383	1911	TNK2	GeneID:102175249,Genbank:XM_018046056.1	tyrosine kinase non receptor 2, transcript variant X3
novel1629_mature	XM_018046059.1	165	-33.22	165	-33.22	20	4359	1962	TNK2	GeneID:102175249,Genbank:XM_018046059.1	tyrosine kinase non receptor 2, transcript variant X4
novel1629_mature	XM_018046063.1	165	-33.22	165	-33.22	20	3571	1962	TNK2	GeneID:102175249,Genbank:XM_018046063.1	tyrosine kinase non receptor 2, transcript variant X5
novel1629_mature	XM_018046064.1	158	-31.19	158	-31.19	20	4605	3311	SEMA6C	GeneID:102179156,Genbank:XM_018046064.1	semaphorin 6C, transcript variant X2
novel1629_mature	XM_018046065.1	158	-31.19	158	-31.19	20	3992	2872	SEMA6C	GeneID:102179156,Genbank:XM_018046065.1	semaphorin 6C, transcript variant X4
novel1629_mature	XM_018046066.1	165	-33.22	165	-33.22	20	4404	1932	TNK2	GeneID:102175249,Genbank:XM_018046066.1	tyrosine kinase non receptor 2, transcript variant X6
novel1629_mature	XM_018046068.1	165	-33.22	165	-33.22	20	4685	2213	TNK2	GeneID:102175249,Genbank:XM_018046068.1	tyrosine kinase non receptor 2, transcript variant X7
novel1629_mature	XM_018046070.1	168	-35.62	168	-35.62	20	4495	3186	ZNF687	GeneID:102173057,Genbank:XM_018046070.1	zinc finger protein 687, transcript variant X1
novel1629_mature	XM_018046071.1	168	-35.62	168	-35.62	20	4409	3100	ZNF687	GeneID:102173057,Genbank:XM_018046071.1	zinc finger protein 687, transcript variant X2
novel1629_mature	XM_018046072.1	168	-35.62	168	-35.62	20	3358	3195	ZNF687	GeneID:102173057,Genbank:XM_018046072.1	zinc finger protein 687, transcript variant X3
novel1629_mature	XM_018046073.1	165	-33.22	165	-33.22	20	4657	2185	TNK2	GeneID:102175249,Genbank:XM_018046073.1	tyrosine kinase non receptor 2, transcript variant X8
novel1629_mature	XM_018046076.1	165	-33.22	165	-33.22	20	4339	1963	TNK2	GeneID:102175249,Genbank:XM_018046076.1	tyrosine kinase non receptor 2, transcript variant X9
novel1629_mature	XM_018046085.1	330	-65.12	169	-34.39	20	3189	1777 1641	CELF3	GeneID:102177768,Genbank:XM_018046085.1	CUGBP, Elav-like family member 3, transcript variant X1
novel1629_mature	XM_018046086.1	330	-65.12	169	-34.39	20	3189	1774 1641	CELF3	GeneID:102177768,Genbank:XM_018046086.1	CUGBP, Elav-like family member 3, transcript variant X2
novel1629_mature	XM_018046087.1	330	-65.12	169	-34.39	20	3186	1774 1638	CELF3	GeneID:102177768,Genbank:XM_018046087.1	CUGBP, Elav-like family member 3, transcript variant X3
novel1629_mature	XM_018046088.1	330	-65.12	169	-34.39	20	2998	1586 1450	CELF3	GeneID:102177768,Genbank:XM_018046088.1	CUGBP, Elav-like family member 3, transcript variant X4
novel1629_mature	XM_018046090.1	330	-65.12	169	-34.39	20	2409	997 861	CELF3	GeneID:102177768,Genbank:XM_018046090.1	CUGBP, Elav-like family member 3, transcript variant X5
novel1629_mature	XM_018046092.1	165	-33.22	165	-33.22	20	4264	1963	TNK2	GeneID:102175249,Genbank:XM_018046092.1	tyrosine kinase non receptor 2, transcript variant X12
novel1629_mature	XM_018046103.1	165	-33.22	165	-33.22	20	3476	1963	TNK2	GeneID:102175249,Genbank:XM_018046103.1	tyrosine kinase non receptor 2, transcript variant X13
novel1629_mature	XM_018046122.1	165	-33.22	165	-33.22	20	3557	1964	TNK2	GeneID:102175249,Genbank:XM_018046122.1	tyrosine kinase non receptor 2, transcript variant X16
novel1629_mature	XM_018046147.1	163	-32.95	163	-32.95	20	6338	5728	DENND4B	GeneID:102181177,Genbank:XM_018046147.1	DENN domain containing 4B, transcript variant X1
novel1629_mature	XM_018046148.1	163	-32.95	163	-32.95	20	6333	5723	DENND4B	GeneID:102181177,Genbank:XM_018046148.1	DENN domain containing 4B, transcript variant X2
novel1629_mature	XM_018046149.1	163	-32.95	163	-32.95	20	5379	4769	DENND4B	GeneID:102181177,Genbank:XM_018046149.1	DENN domain containing 4B, transcript variant X3
novel1629_mature	XM_018046150.1	160	-31.23	160	-31.23	20	2680	915	CRTC2	GeneID:102180907,Genbank:XM_018046150.1	CREB regulated transcription coactivator 2, transcript variant X1
novel1629_mature	XM_018046151.1	160	-31.23	160	-31.23	20	2603	841	CRTC2	GeneID:102180907,Genbank:XM_018046151.1	CREB regulated transcription coactivator 2, transcript variant X2
novel1629_mature	XM_018046195.1	161	-30.17	161	-30.17	20	6237	3173	ADAR	GeneID:102172585,Genbank:XM_018046195.1	adenosine deaminase, RNA specific, transcript variant X1
[truncated: 3,446 more rows]

## Sheet: TZ_48h-vs-C_48h.target.result
miRNA_id	Transcript	Total Score	Total Energy	Max Score	Max Energy	miRNA Length	Transcript Length	Positions	gene	Dbxref	product
chi-miR-184	NM_001285747.1	169	-30.57	169	-30.57	22	3292	1879	CYP19A1	GeneID:100861413,Genbank:NM_001285747.1	cytochrome P450, family 19, subfamily A, polypeptide 1
chi-miR-184	XM_005674830.2	157	-31.35	157	-31.35	22	5232	332	COL8A1	GeneID:102175894,Genbank:XM_005674830.2	collagen type VIII alpha 1 chain, transcript variant X1
chi-miR-184	XM_005676845.3	172	-31.85	172	-31.85	22	4523	1852	STPG1	GeneID:102177944,Genbank:XM_005676845.3	sperm tail PG-rich repeat containing 1
chi-miR-184	XM_005680717.3	166	-30.57	166	-30.57	22	2862	2167	MANSC4	GeneID:102189743,Genbank:XM_005680717.3	MANSC domain containing 4
chi-miR-184	XM_005682932.3	179	-31.66	179	-31.66	22	2204	455	C7H5orf15	GeneID:102172992,Genbank:XM_005682932.3	chromosome 7 C5orf15 homolog
chi-miR-184	XM_005687994.3	170	-30.99	170	-30.99	22	5823	2	KIF5B	GeneID:102184256,Genbank:XM_005687994.3	kinesin family member 5B, transcript variant X1
chi-miR-184	XM_005688313.3	151	-30.81	151	-30.81	22	1912	1103	ZBP1	GeneID:102168464,Genbank:XM_005688313.3	Z-DNA binding protein 1, transcript variant X3
chi-miR-184	XM_005693703.3	161	-30.06	161	-30.06	22	2304	473	CALCOCO2	GeneID:102168939,Genbank:XM_005693703.3	calcium binding and coiled-coil domain 2, transcript variant X1
chi-miR-184	XM_005693916.3	151	-33.47	151	-33.47	22	1592	1354	G6PC3	GeneID:102179979,Genbank:XM_005693916.3	glucose-6-phosphatase catalytic subunit 3, transcript variant X1
chi-miR-184	XM_013967046.2	169	-30.57	169	-30.57	22	3470	2072	CYP19A1	GeneID:100861413,Genbank:XM_013967046.2	cytochrome P450, family 19, subfamily A, polypeptide 1, transcript variant X1
chi-miR-184	XM_013967186.2	169	-30.57	169	-30.57	22	2039	1844	LOC102172726	GeneID:102172726,Genbank:XM_013967186.2	aromatase-like
chi-miR-184	XM_013967848.2	166	-30.57	166	-30.57	22	5078	4087	SMC6	GeneID:102178548,Genbank:XM_013967848.2	structural maintenance of chromosomes 6, transcript variant X2
chi-miR-184	XM_013968798.2	151	-30.81	151	-30.81	22	4221	3412	ZBP1	GeneID:102168464,Genbank:XM_013968798.2	Z-DNA binding protein 1, transcript variant X1
chi-miR-184	XM_013972431.2	161	-30.06	161	-30.06	22	2405	574	CALCOCO2	GeneID:102168939,Genbank:XM_013972431.2	calcium binding and coiled-coil domain 2, transcript variant X2
chi-miR-184	XM_013974051.2	161	-31.3	161	-31.3	22	5305	3165	PGBD1	GeneID:102171287,Genbank:XM_013974051.2	piggyBac transposable element derived 1, transcript variant X1
chi-miR-184	XM_013974052.2	161	-31.3	161	-31.3	22	3614	1474	PGBD1	GeneID:102171287,Genbank:XM_013974052.2	piggyBac transposable element derived 1, transcript variant X2
chi-miR-184	XM_013974054.2	161	-31.3	161	-31.3	22	3428	1288	PGBD1	GeneID:102171287,Genbank:XM_013974054.2	piggyBac transposable element derived 1, transcript variant X3
chi-miR-184	XM_018045793.1	156	-32.57	156	-32.57	22	2493	171	CNN3	GeneID:102184300,Genbank:XM_018045793.1	calponin 3
chi-miR-184	XM_018048934.1	172	-30.72	172	-30.72	22	7643	3509	IL17REL	GeneID:102182289,Genbank:XM_018048934.1	interleukin 17 receptor E like
chi-miR-184	XM_018051390.1	155	-31.08	155	-31.08	22	7598	4783	UNC13A	GeneID:102172616,Genbank:XM_018051390.1	unc-13 homolog A, transcript variant X1
chi-miR-184	XM_018051391.1	155	-31.08	155	-31.08	22	7595	4780	UNC13A	GeneID:102172616,Genbank:XM_018051391.1	unc-13 homolog A, transcript variant X2
chi-miR-184	XM_018051392.1	155	-31.08	155	-31.08	22	7562	4747	UNC13A	GeneID:102172616,Genbank:XM_018051392.1	unc-13 homolog A, transcript variant X3
chi-miR-184	XM_018051393.1	155	-31.08	155	-31.08	22	5265	4726	UNC13A	GeneID:102172616,Genbank:XM_018051393.1	unc-13 homolog A, transcript variant X4
chi-miR-184	XM_018051394.1	155	-31.08	155	-31.08	22	7529	4714	UNC13A	GeneID:102172616,Genbank:XM_018051394.1	unc-13 homolog A, transcript variant X5
chi-miR-184	XM_018051395.1	155	-31.08	155	-31.08	22	7523	4708	UNC13A	GeneID:102172616,Genbank:XM_018051395.1	unc-13 homolog A, transcript variant X6
chi-miR-184	XM_018051396.1	155	-31.08	155	-31.08	22	7466	4651	UNC13A	GeneID:102172616,Genbank:XM_018051396.1	unc-13 homolog A, transcript variant X7
chi-miR-184	XM_018053837.1	171	-30.59	171	-30.59	22	3122	2243	TTC7B	GeneID:102190793,Genbank:XM_018053837.1	tetratricopeptide repeat domain 7B, transcript variant X1
chi-miR-184	XM_018053839.1	171	-30.59	171	-30.59	22	2951	2072	TTC7B	GeneID:102190793,Genbank:XM_018053839.1	tetratricopeptide repeat domain 7B, transcript variant X3
chi-miR-184	XM_018053840.1	171	-30.59	171	-30.59	22	2914	2243	TTC7B	GeneID:102190793,Genbank:XM_018053840.1	tetratricopeptide repeat domain 7B, transcript variant X4
chi-miR-184	XM_018053841.1	159	-30.66	159	-30.66	22	2903	2024	TTC7B	GeneID:102190793,Genbank:XM_018053841.1	tetratricopeptide repeat domain 7B, transcript variant X5
chi-miR-184	XM_018053843.1	171	-30.59	171	-30.59	22	2352	1473	TTC7B	GeneID:102190793,Genbank:XM_018053843.1	tetratricopeptide repeat domain 7B, transcript variant X7
chi-miR-184	XM_018054796.1	175	-31.72	175	-31.72	22	779	234	LOC102179574	GeneID:102179574,Genbank:XM_018054796.1	vomeronasal secretory protein 1, transcript variant X1
chi-miR-184	XM_018054797.1	175	-31.72	175	-31.72	22	774	234	LOC102179574	GeneID:102179574,Genbank:XM_018054797.1	vomeronasal secretory protein 1, transcript variant X2
chi-miR-184	XM_018056040.1	171	-33.77	171	-33.77	22	2949	1269	DDX31	GeneID:102177989,Genbank:XM_018056040.1	DEAD-box helicase 31
chi-miR-184	XM_018056863.1	168	-31.94	168	-31.94	22	3835	783	COL20A1	GeneID:102171260,Genbank:XM_018056863.1	collagen type XX alpha 1 chain
chi-miR-184	XM_018057171.1	170	-30.99	170	-30.99	22	5820	2	KIF5B	GeneID:102184256,Genbank:XM_018057171.1	kinesin family member 5B, transcript variant X3
chi-miR-184	XM_018057628.1	151	-30.81	151	-30.81	22	4323	3514	ZBP1	GeneID:102168464,Genbank:XM_018057628.1	Z-DNA binding protein 1, transcript variant X2
chi-miR-184	XM_018058129.1	157	-31.35	157	-31.35	22	5281	381	COL8A1	GeneID:102175894,Genbank:XM_018058129.1	collagen type VIII alpha 1 chain, transcript variant X2
chi-miR-184	XM_018058531.1	153	-30.17	153	-30.17	22	6108	1276	ZHX2	GeneID:102169774,Genbank:XM_018058531.1	zinc fingers and homeoboxes 2, transcript variant X1
chi-miR-184	XM_018058532.1	153	-30.17	153	-30.17	22	6264	1276	ZHX2	GeneID:102169774,Genbank:XM_018058532.1	zinc fingers and homeoboxes 2, transcript variant X2
chi-miR-184	XM_018060474.1	176	-32.84	176	-32.84	22	3510	1069	PANK4	GeneID:102185020,Genbank:XM_018060474.1	pantothenate kinase 4, transcript variant X1
chi-miR-184	XM_018060475.1	176	-32.84	176	-32.84	22	3426	1069	PANK4	GeneID:102185020,Genbank:XM_018060475.1	pantothenate kinase 4, transcript variant X2
chi-miR-184	XM_018060476.1	176	-32.84	176	-32.84	22	2719	278	PANK4	GeneID:102185020,Genbank:XM_018060476.1	pantothenate kinase 4, transcript variant X3
chi-miR-184	XM_018060477.1	176	-32.84	176	-32.84	22	2943	1069	PANK4	GeneID:102185020,Genbank:XM_018060477.1	pantothenate kinase 4, transcript variant X5
chi-miR-184	XM_018064385.1	163	-31.73	163	-31.73	22	4553	3902	MYO1C	GeneID:102174872,Genbank:XM_018064385.1	myosin IC, transcript variant X1
chi-miR-184	XM_018064386.1	163	-31.73	163	-31.73	22	4789	4138	MYO1C	GeneID:102174872,Genbank:XM_018064386.1	myosin IC, transcript variant X2
chi-miR-184	XM_018064387.1	163	-31.73	163	-31.73	22	4374	3723	MYO1C	GeneID:102174872,Genbank:XM_018064387.1	myosin IC, transcript variant X3
chi-miR-184	XM_018064388.1	163	-31.73	163	-31.73	22	4482	3831	MYO1C	GeneID:102174872,Genbank:XM_018064388.1	myosin IC, transcript variant X4
chi-miR-184	XM_018064957.1	165	-30.19	165	-30.19	22	3631	170	OSBPL7	GeneID:102172096,Genbank:XM_018064957.1	oxysterol binding protein like 7, transcript variant X2
chi-miR-184	XM_018065207.1	151	-33.47	151	-33.47	22	1473	1235	G6PC3	GeneID:102179979,Genbank:XM_018065207.1	glucose-6-phosphatase catalytic subunit 3, transcript variant X2
chi-miR-184	XM_018066152.1	158	-31.59	158	-31.59	22	9236	110	RALGAPA1	GeneID:102183459,Genbank:XM_018066152.1	Ral GTPase activating protein catalytic alpha subunit 1, transcript variant X6
chi-miR-184	XM_018066155.1	158	-31.59	158	-31.59	22	8006	110	RALGAPA1	GeneID:102183459,Genbank:XM_018066155.1	Ral GTPase activating protein catalytic alpha subunit 1, transcript variant X9
chi-miR-184	XM_018066156.1	158	-31.59	158	-31.59	22	7831	110	RALGAPA1	GeneID:102183459,Genbank:XM_018066156.1	Ral GTPase activating protein catalytic alpha subunit 1, transcript variant X10
chi-miR-184	XM_018066157.1	158	-31.59	158	-31.59	22	7862	110	RALGAPA1	GeneID:102183459,Genbank:XM_018066157.1	Ral GTPase activating protein catalytic alpha subunit 1, transcript variant X11
chi-miR-193b-5p	XM_005676846.3	158	-30.06	158	-30.06	22	5064	1835	GRHL3	GeneID:102178225,Genbank:XM_005676846.3	grainyhead like transcription factor 3
chi-miR-193b-5p	XM_005682506.3	177	-34.36	177	-34.36	22	791	406	NDUFA11	GeneID:102181026,Genbank:XM_005682506.3	NADH:ubiquinone oxidoreductase subunit A11
chi-miR-193b-5p	XM_005682878.1	162	-31.46	162	-31.46	22	1237	1035	THEG	GeneID:102182220,Genbank:XM_005682878.1	theg spermatid protein
chi-miR-193b-5p	XM_005691335.3	160	-30.1	160	-30.1	22	3414	94	ADGRD1	GeneID:102175975,Genbank:XM_005691335.3	adhesion G protein-coupled receptor D1, transcript variant X3
chi-miR-193b-5p	XM_005691336.3	160	-30.1	160	-30.1	22	3318	94	ADGRD1	GeneID:102175975,Genbank:XM_005691336.3	adhesion G protein-coupled receptor D1, transcript variant X2
chi-miR-193b-5p	XM_005692574.3	160	-30.84	160	-30.84	22	991	448	RPS19	GeneID:102175432,Genbank:XM_005692574.3	ribosomal protein S19, transcript variant X1
chi-miR-193b-5p	XM_005692819.3	184	-32.57	184	-32.57	22	995	923	EMP3	GeneID:102176637,Genbank:XM_005692819.3	epithelial membrane protein 3, transcript variant X1
chi-miR-193b-5p	XM_005693397.1	166	-35.34	166	-35.34	22	948	872	LOC102183450	GeneID:102183450,Genbank:XM_005693397.1	putative olfactory receptor 3A4
chi-miR-193b-5p	XM_013965082.2	174	-34.87	174	-34.87	22	1912	703	ASF1B	GeneID:102188759,Genbank:XM_013965082.2	anti-silencing function 1B histone chaperone
chi-miR-193b-5p	XM_013971262.2	157	-31.58	157	-31.58	22	1677	497	NOB1	GeneID:102183997,Genbank:XM_013971262.2	NIN1/PSMD8 binding protein 1 homolog
chi-miR-193b-5p	XM_013971511.2	184	-32.57	184	-32.57	22	960	888	EMP3	GeneID:102176637,Genbank:XM_013971511.2	epithelial membrane protein 3, transcript variant X2
chi-miR-193b-5p	XM_013971512.2	184	-32.57	184	-32.57	22	679	607	EMP3	GeneID:102176637,Genbank:XM_013971512.2	epithelial membrane protein 3, transcript variant X3
chi-miR-193b-5p	XM_013972729.2	173	-30.86	173	-30.86	22	11191	8176	BDP1	GeneID:102184945,Genbank:XM_013972729.2	B double prime 1, subunit of RNA polymerase III transcription initiation factor IIIB, transcript variant X1
chi-miR-193b-5p	XM_013972730.2	173	-30.86	173	-30.86	22	11188	8173	BDP1	GeneID:102184945,Genbank:XM_013972730.2	B double prime 1, subunit of RNA polymerase III transcription initiation factor IIIB, transcript variant X2
chi-miR-193b-5p	XM_013972732.2	173	-30.86	173	-30.86	22	11083	8068	BDP1	GeneID:102184945,Genbank:XM_013972732.2	B double prime 1, subunit of RNA polymerase III transcription initiation factor IIIB, transcript variant X3
chi-miR-193b-5p	XM_013972733.2	173	-30.86	173	-30.86	22	11035	8020	BDP1	GeneID:102184945,Genbank:XM_013972733.2	B double prime 1, subunit of RNA polymerase III transcription initiation factor IIIB, transcript variant X4
chi-miR-193b-5p	XM_018039247.1	154	-33.89	154	-33.89	22	3879	573	F13A1	GeneID:102169238,Genbank:XM_018039247.1	coagulation factor XIII A chain
chi-miR-193b-5p	XM_018042484.1	166	-35.15	166	-35.15	22	6310	689	RET	GeneID:102172412,Genbank:XM_018042484.1	ret proto-oncogene
chi-miR-193b-5p	XM_018046629.1	171	-32.55	171	-32.55	22	3776	1594	WDR60	GeneID:102171303,Genbank:XM_018046629.1	WD repeat domain 60, transcript variant X1
chi-miR-193b-5p	XM_018046630.1	171	-32.55	171	-32.55	22	3710	1528	WDR60	GeneID:102171303,Genbank:XM_018046630.1	WD repeat domain 60, transcript variant X2
chi-miR-193b-5p	XM_018046631.1	171	-32.55	171	-32.55	22	3548	1594	WDR60	GeneID:102171303,Genbank:XM_018046631.1	WD repeat domain 60, transcript variant X3
chi-miR-193b-5p	XM_018046632.1	171	-32.55	171	-32.55	22	3354	1594	WDR60	GeneID:102171303,Genbank:XM_018046632.1	WD repeat domain 60, transcript variant X4
chi-miR-193b-5p	XM_018046771.1	166	-30.89	166	-30.89	22	3791	76	ZNF775	GeneID:106502052,Genbank:XM_018046771.1	zinc finger protein 775, transcript variant X1
chi-miR-193b-5p	XM_018046772.1	166	-30.89	166	-30.89	22	3340	76	ZNF775	GeneID:106502052,Genbank:XM_018046772.1	zinc finger protein 775, transcript variant X2
chi-miR-193b-5p	XM_018046773.1	166	-30.89	166	-30.89	22	3175	75	ZNF775	GeneID:106502052,Genbank:XM_018046773.1	zinc finger protein 775, transcript variant X3
chi-miR-193b-5p	XM_018046774.1	166	-30.89	166	-30.89	22	3239	74	ZNF775	GeneID:106502052,Genbank:XM_018046774.1	zinc finger protein 775, transcript variant X4
chi-miR-193b-5p	XM_018046775.1	166	-30.89	166	-30.89	22	3103	75	ZNF775	GeneID:106502052,Genbank:XM_018046775.1	zinc finger protein 775, transcript variant X5
chi-miR-193b-5p	XM_018048003.1	166	-33.52	166	-33.52	22	2706	13	2022-03-09	GeneID:102187107,Genbank:XM_018048003.1	membrane associated ring-CH-type finger 9
chi-miR-193b-5p	XM_018048031.1	175	-30.54	175	-30.54	22	4244	3995	R3HDM2	GeneID:102176670,Genbank:XM_018048031.1	R3H domain containing 2, transcript variant X1
chi-miR-193b-5p	XM_018048032.1	175	-30.54	175	-30.54	22	4123	3874	R3HDM2	GeneID:102176670,Genbank:XM_018048032.1	R3H domain containing 2, transcript variant X2
chi-miR-193b-5p	XM_018048033.1	175	-30.54	175	-30.54	22	4189	3940	R3HDM2	GeneID:102176670,Genbank:XM_018048033.1	R3H domain containing 2, transcript variant X3
chi-miR-193b-5p	XM_018048034.1	175	-30.54	175	-30.54	22	4170	3921	R3HDM2	GeneID:102176670,Genbank:XM_018048034.1	R3H domain containing 2, transcript variant X4
chi-miR-193b-5p	XM_018048035.1	175	-30.54	175	-30.54	22	4138	3889	R3HDM2	GeneID:102176670,Genbank:XM_018048035.1	R3H domain containing 2, transcript variant X5
chi-miR-193b-5p	XM_018048036.1	175	-30.54	175	-30.54	22	4114	3865	R3HDM2	GeneID:102176670,Genbank:XM_018048036.1	R3H domain containing 2, transcript variant X6
chi-miR-193b-5p	XM_018048037.1	175	-30.54	175	-30.54	22	4074	3825	R3HDM2	GeneID:102176670,Genbank:XM_018048037.1	R3H domain containing 2, transcript variant X7
chi-miR-193b-5p	XM_018048038.1	175	-30.54	175	-30.54	22	4017	3768	R3HDM2	GeneID:102176670,Genbank:XM_018048038.1	R3H domain containing 2, transcript variant X8
chi-miR-193b-5p	XM_018048039.1	175	-30.54	175	-30.54	22	4005	3756	R3HDM2	GeneID:102176670,Genbank:XM_018048039.1	R3H domain containing 2, transcript variant X9
chi-miR-193b-5p	XM_018048041.1	175	-30.54	175	-30.54	22	3965	3716	R3HDM2	GeneID:102176670,Genbank:XM_018048041.1	R3H domain containing 2, transcript variant X10
chi-miR-193b-5p	XM_018048042.1	175	-30.54	175	-30.54	22	4318	4069	R3HDM2	GeneID:102176670,Genbank:XM_018048042.1	R3H domain containing 2, transcript variant X11
chi-miR-193b-5p	XM_018048043.1	175	-30.54	175	-30.54	22	3908	3659	R3HDM2	GeneID:102176670,Genbank:XM_018048043.1	R3H domain containing 2, transcript variant X12
chi-miR-193b-5p	XM_018049712.1	167	-30.98	167	-30.98	22	5679	4868	RASA2	GeneID:102181436,Genbank:XM_018049712.1	RAS p21 protein activator 2, transcript variant X1
chi-miR-193b-5p	XM_018049720.1	167	-30.98	167	-30.98	22	5676	4865	RASA2	GeneID:102181436,Genbank:XM_018049720.1	RAS p21 protein activator 2, transcript variant X2
chi-miR-193b-5p	XM_018053274.1	155	-30.1	155	-30.1	22	1958	1076	CITED2	GeneID:102175484,Genbank:XM_018053274.1	Cbp/p300 interacting transactivator with Glu/Asp rich carboxy-terminal domain 2
chi-miR-193b-5p	XM_018054733.1	164	-30.95	164	-30.95	22	8291	3005	KLHDC7A	GeneID:102172499,Genbank:XM_018054733.1	kelch domain containing 7A, transcript variant X1
chi-miR-193b-5p	XM_018054734.1	164	-30.95	164	-30.95	22	8029	3005	KLHDC7A	GeneID:102172499,Genbank:XM_018054734.1	kelch domain containing 7A, transcript variant X2
chi-miR-193b-5p	XM_018056000.1	163	-31.35	163	-31.35	22	11167	7986	PRRC2B	GeneID:102185751,Genbank:XM_018056000.1	proline rich coiled-coil 2B, transcript variant X1
chi-miR-193b-5p	XM_018056001.1	163	-31.35	163	-31.35	22	11163	7982	PRRC2B	GeneID:102185751,Genbank:XM_018056001.1	proline rich coiled-coil 2B, transcript variant X2
chi-miR-193b-5p	XM_018056002.1	163	-31.35	163	-31.35	22	11164	7983	PRRC2B	GeneID:102185751,Genbank:XM_018056002.1	proline rich coiled-coil 2B, transcript variant X3
chi-miR-193b-5p	XM_018056003.1	163	-31.35	163	-31.35	22	11164	7983	PRRC2B	GeneID:102185751,Genbank:XM_018056003.1	proline rich coiled-coil 2B, transcript variant X4
chi-miR-193b-5p	XM_018056004.1	163	-31.35	163	-31.35	22	11164	7983	PRRC2B	GeneID:102185751,Genbank:XM_018056004.1	proline rich coiled-coil 2B, transcript variant X5
chi-miR-193b-5p	XM_018056005.1	163	-31.35	163	-31.35	22	11164	7983	PRRC2B	GeneID:102185751,Genbank:XM_018056005.1	proline rich coiled-coil 2B, transcript variant X6
chi-miR-193b-5p	XM_018056006.1	163	-31.35	163	-31.35	22	11161	7980	PRRC2B	GeneID:102185751,Genbank:XM_018056006.1	proline rich coiled-coil 2B, transcript variant X7
chi-miR-193b-5p	XM_018056007.1	163	-31.35	163	-31.35	22	11085	7904	PRRC2B	GeneID:102185751,Genbank:XM_018056007.1	proline rich coiled-coil 2B, transcript variant X8
chi-miR-193b-5p	XM_018056008.1	163	-31.35	163	-31.35	22	11082	7901	PRRC2B	GeneID:102185751,Genbank:XM_018056008.1	proline rich coiled-coil 2B, transcript variant X9
chi-miR-193b-5p	XM_018056009.1	163	-31.35	163	-31.35	22	10176	6995	PRRC2B	GeneID:102185751,Genbank:XM_018056009.1	proline rich coiled-coil 2B, transcript variant X10
chi-miR-193b-5p	XM_018056011.1	163	-31.35	163	-31.35	22	11161	7980	PRRC2B	GeneID:102185751,Genbank:XM_018056011.1	proline rich coiled-coil 2B, transcript variant X12
chi-miR-193b-5p	XM_018056307.1	162	-33.09	162	-33.09	22	4236	4099	LOC102190971	GeneID:102190971,Genbank:XM_018056307.1	phospholipid-transporting ATPase IB-like
chi-miR-193b-5p	XM_018061421.1	160	-30.1	160	-30.1	22	5327	94	ADGRD1	GeneID:102175975,Genbank:XM_018061421.1	adhesion G protein-coupled receptor D1, transcript variant X1
chi-miR-193b-5p	XM_018062465.1	164	-33.02	164	-33.02	22	8282	90	CIC	GeneID:102177917,Genbank:XM_018062465.1	capicua transcriptional repressor, transcript variant X1
chi-miR-193b-5p	XM_018062468.1	164	-33.02	164	-33.02	22	8279	90	CIC	GeneID:102177917,Genbank:XM_018062468.1	capicua transcriptional repressor, transcript variant X4
chi-miR-193b-5p	XM_018063543.1	167	-30.9	167	-30.9	22	3474	387	ZNF8	GeneID:102170906,Genbank:XM_018063543.1	zinc finger protein 8, transcript variant X1
chi-miR-193b-5p	XM_018064595.1	166	-35.52	166	-35.52	22	13502	3925	DNAH2	GeneID:102170175,Genbank:XM_018064595.1	dynein axonemal heavy chain 2
chi-miR-193b-5p	XM_018064974.1	165	-30.75	165	-30.75	22	2345	573	C19H17orf96	GeneID:108638281,Genbank:XM_018064974.1	chromosome 19 C17orf96 homolog
chi-miR-193b-5p	XM_018066138.1	160	-30.01	160	-30.01	22	3451	1125	SLCO3A1	GeneID:102184005,Genbank:XM_018066138.1	solute carrier organic anion transporter family member 3A1, transcript variant X1
chi-miR-193b-5p	XM_018066139.1	160	-30.01	160	-30.01	22	2759	1125	SLCO3A1	GeneID:102184005,Genbank:XM_018066139.1	solute carrier organic anion transporter family member 3A1, transcript variant X2
chi-miR-20a-5p	XM_018064585.1	172	-30.22	172	-30.22	23	1354	595	TNFSF12	GeneID:102191371,Genbank:XM_018064585.1	tumor necrosis factor superfamily member 12, transcript variant X1
chi-miR-20a-5p	XM_018064586.1	172	-30.22	172	-30.22	23	1445	686	TNFSF12	GeneID:102191371,Genbank:XM_018064586.1	tumor necrosis factor superfamily member 12, transcript variant X2
chi-miR-214-3p	XM_005675181.3	169	-31.65	169	-31.65	20	1531	439	THPO	GeneID:102181435,Genbank:XM_005675181.3	thrombopoietin, transcript variant X1
chi-miR-214-3p	XM_005675182.3	169	-31.65	169	-31.65	20	1500	426	THPO	GeneID:102181435,Genbank:XM_005675182.3	thrombopoietin, transcript variant X2
chi-miR-214-3p	XM_005675183.3	169	-31.65	169	-31.65	20	1212	426	THPO	GeneID:102181435,Genbank:XM_005675183.3	thrombopoietin, transcript variant X3
chi-miR-214-3p	XM_005675390.3	178	-31.98	178	-31.98	20	3459	1852	GFM1	GeneID:102176461,Genbank:XM_005675390.3	G elongation factor mitochondrial 1
chi-miR-214-3p	XM_005677433.3	180	-33.51	180	-33.51	20	3116	2526	UBE2Q1	GeneID:102173985,Genbank:XM_005677433.3	ubiquitin conjugating enzyme E2 Q1
chi-miR-214-3p	XM_005678746.3	190	-42.23	190	-42.23	20	2321	561	LOC102190288	GeneID:102190288,Genbank:XM_005678746.3	UDP-glucuronosyltransferase 1-1, transcript variant X2
chi-miR-214-3p	XM_005679328.2	169	-30.38	169	-30.38	20	2313	1937	DDX56	GeneID:102184401,Genbank:XM_005679328.2	DEAD-box helicase 56
chi-miR-214-3p	XM_005680701.3	169	-30.13	169	-30.13	20	5361	3543	IPO8	GeneID:102184886,Genbank:XM_005680701.3	importin 8
chi-miR-214-3p	XM_005683558.3	172	-31.61	172	-31.61	20	3490	751	ESCO2	GeneID:102181498,Genbank:XM_005683558.3	establishment of sister chromatid cohesion N-acetyltransferase 2
chi-miR-214-3p	XM_005686317.3	176	-32.84	176	-32.84	20	2871	173	LOXL3	GeneID:102170055,Genbank:XM_005686317.3	lysyl oxidase like 3, transcript variant X3
chi-miR-214-3p	XM_005692028.3	173	-30.74	173	-30.74	20	3896	3205	ADGRG1	GeneID:102171366,Genbank:XM_005692028.3	adhesion G protein-coupled receptor G1, transcript variant X3
chi-miR-214-3p	XM_005693774.3	165	-30.58	165	-30.58	20	6345	3164	WIPF2	GeneID:102187260,Genbank:XM_005693774.3	WAS/WASL interacting protein family member 2, transcript variant X5
chi-miR-214-3p	XM_005698034.3	166	-30.33	166	-30.33	20	6767	3225	GATSL2	GeneID:100861035,Genbank:XM_005698034.3	GATS protein like 2
chi-miR-214-3p	XM_005699104.3	172	-31.38	172	-31.38	20	5851	4304	MYPN	GeneID:102182760,Genbank:XM_005699104.3	myopalladin
chi-miR-214-3p	XM_005701851.3	164	-30.67	164	-30.67	20	2643	2420	KRT74	GeneID:102176789,Genbank:XM_005701851.3	keratin 74
chi-miR-214-3p	XM_013971025.2	173	-30.74	173	-30.74	20	3589	2898	ADGRG1	GeneID:102171366,Genbank:XM_013971025.2	adhesion G protein-coupled receptor G1, transcript variant X2
chi-miR-214-3p	XM_013976239.2	169	-30.04	169	-30.04	20	1638	1244	FCRL4	GeneID:102170192,Genbank:XM_013976239.2	Fc receptor like 4
chi-miR-214-3p	XM_018038851.1	160	-30.15	160	-30.15	20	2217	1676	ATAT1	GeneID:102183555,Genbank:XM_018038851.1	alpha tubulin acetyltransferase 1, transcript variant X4
chi-miR-214-3p	XM_018038852.1	160	-30.15	160	-30.15	20	2148	1607	ATAT1	GeneID:102183555,Genbank:XM_018038852.1	alpha tubulin acetyltransferase 1, transcript variant X5
chi-miR-214-3p	XM_018038853.1	160	-30.15	160	-30.15	20	2782	2241	ATAT1	GeneID:102183555,Genbank:XM_018038853.1	alpha tubulin acetyltransferase 1, transcript variant X6
chi-miR-214-3p	XM_018040775.1	159	-33.19	159	-33.19	20	1975	1041	ACKR3	GeneID:102169070,Genbank:XM_018040775.1	atypical chemokine receptor 3
chi-miR-214-3p	XM_018040859.1	172	-33.85	172	-33.85	20	2776	2710	AP5Z1	GeneID:102177860,Genbank:XM_018040859.1	adaptor related protein complex 5 zeta 1 subunit, transcript variant X1
chi-miR-214-3p	XM_018040860.1	172	-33.85	172	-33.85	20	2648	2582	AP5Z1	GeneID:102177860,Genbank:XM_018040860.1	adaptor related protein complex 5 zeta 1 subunit, transcript variant X2
chi-miR-214-3p	XM_018042690.1	160	-32.43	160	-32.43	20	3328	877	EML3	GeneID:106503743,Genbank:XM_018042690.1	echinoderm microtubule associated protein like 3, transcript variant X1
chi-miR-214-3p	XM_018042691.1	160	-32.43	160	-32.43	20	3325	874	EML3	GeneID:106503743,Genbank:XM_018042691.1	echinoderm microtubule associated protein like 3, transcript variant X2
chi-miR-214-3p	XM_018042918.1	163	-30.24	163	-30.24	20	1993	1851	ALDH3B1	GeneID:102185988,Genbank:XM_018042918.1	aldehyde dehydrogenase 3 family member B1, transcript variant X1
chi-miR-214-3p	XM_018042919.1	163	-30.24	163	-30.24	20	2061	1919	ALDH3B1	GeneID:102185988,Genbank:XM_018042919.1	aldehyde dehydrogenase 3 family member B1, transcript variant X2
chi-miR-214-3p	XM_018043008.1	174	-31.03	174	-31.03	20	1504	588	TSSC4	GeneID:106503764,Genbank:XM_018043008.1	tumor suppressing subtransferable candidate 4, transcript variant X1
chi-miR-214-3p	XM_018043009.1	174	-31.03	174	-31.03	20	2066	1150	TSSC4	GeneID:106503764,Genbank:XM_018043009.1	tumor suppressing subtransferable candidate 4, transcript variant X2
chi-miR-214-3p	XM_018043250.1	175	-30.81	175	-30.81	20	5208	1044	LRP5	GeneID:106503755,Genbank:XM_018043250.1	LDL receptor related protein 5, transcript variant X1
chi-miR-214-3p	XM_018043251.1	175	-30.81	175	-30.81	20	5091	960	LRP5	GeneID:106503755,Genbank:XM_018043251.1	LDL receptor related protein 5, transcript variant X2
chi-miR-214-3p	XM_018043394.1	172	-35.26	172	-35.26	20	2128	1384	PPP1CA	GeneID:102181571,Genbank:XM_018043394.1	protein phosphatase 1 catalytic subunit alpha
chi-miR-214-3p	XM_018044918.1	169	-30.83	169	-30.83	20	7690	1163	PATJ	GeneID:102188460,Genbank:XM_018044918.1	PATJ, crumbs cell polarity complex component, transcript variant X1
chi-miR-214-3p	XM_018044920.1	169	-30.83	169	-30.83	20	7672	1163	PATJ	GeneID:102188460,Genbank:XM_018044920.1	PATJ, crumbs cell polarity complex component, transcript variant X2
chi-miR-214-3p	XM_018044927.1	169	-30.83	169	-30.83	20	5734	1163	PATJ	GeneID:102188460,Genbank:XM_018044927.1	PATJ, crumbs cell polarity complex component, transcript variant X3
chi-miR-214-3p	XM_018048421.1	165	-30.71	165	-30.71	20	3817	653	LMO3	GeneID:108636033,Genbank:XM_018048421.1	LIM domain only 3, transcript variant X1
chi-miR-214-3p	XM_018048422.1	165	-30.71	165	-30.71	20	3971	807	LMO3	GeneID:108636033,Genbank:XM_018048422.1	LIM domain only 3, transcript variant X2
chi-miR-214-3p	XM_018048424.1	165	-30.71	165	-30.71	20	3623	459	LMO3	GeneID:108636033,Genbank:XM_018048424.1	LIM domain only 3, transcript variant X3
chi-miR-214-3p	XM_018051348.1	170	-33.63	170	-33.63	20	4068	116	SLC35E1	GeneID:102177613,Genbank:XM_018051348.1	solute carrier family 35 member E1
chi-miR-214-3p	XM_018052387.1	165	-30.4	165	-30.4	20	2051	286	CNTFR	GeneID:102171152,Genbank:XM_018052387.1	ciliary neurotrophic factor receptor, transcript variant X1
chi-miR-214-3p	XM_018052388.1	165	-30.4	165	-30.4	20	2054	289	CNTFR	GeneID:102171152,Genbank:XM_018052388.1	ciliary neurotrophic factor receptor, transcript variant X2
chi-miR-214-3p	XM_018052389.1	165	-30.4	165	-30.4	20	2085	320	CNTFR	GeneID:102171152,Genbank:XM_018052389.1	ciliary neurotrophic factor receptor, transcript variant X3
chi-miR-214-3p	XM_018052390.1	165	-30.4	165	-30.4	20	2010	245	CNTFR	GeneID:102171152,Genbank:XM_018052390.1	ciliary neurotrophic factor receptor, transcript variant X4
chi-miR-214-3p	XM_018052391.1	165	-30.4	165	-30.4	20	3605	1840	CNTFR	GeneID:102171152,Genbank:XM_018052391.1	ciliary neurotrophic factor receptor, transcript variant X5
chi-miR-214-3p	XM_018052392.1	165	-30.4	165	-30.4	20	1925	160	CNTFR	GeneID:102171152,Genbank:XM_018052392.1	ciliary neurotrophic factor receptor, transcript variant X6
chi-miR-214-3p	XM_018052393.1	165	-30.4	165	-30.4	20	2045	280	CNTFR	GeneID:102171152,Genbank:XM_018052393.1	ciliary neurotrophic factor receptor, transcript variant X7
chi-miR-214-3p	XM_018053649.1	182	-33.47	182	-33.47	20	6280	4500	IGDCC4	GeneID:102169106,Genbank:XM_018053649.1	immunoglobulin superfamily DCC subclass member 4, transcript variant X1
chi-miR-214-3p	XM_018053650.1	182	-33.47	182	-33.47	20	6277	4497	IGDCC4	GeneID:102169106,Genbank:XM_018053650.1	immunoglobulin superfamily DCC subclass member 4, transcript variant X2
chi-miR-214-3p	XM_018053651.1	182	-33.47	182	-33.47	20	6271	4491	IGDCC4	GeneID:102169106,Genbank:XM_018053651.1	immunoglobulin superfamily DCC subclass member 4, transcript variant X3
chi-miR-214-3p	XM_018053652.1	182	-33.47	182	-33.47	20	6262	4482	IGDCC4	GeneID:102169106,Genbank:XM_018053652.1	immunoglobulin superfamily DCC subclass member 4, transcript variant X4
chi-miR-214-3p	XM_018054150.1	168	-30.95	168	-30.95	20	3541	301	SLC28A2	GeneID:102179010,Genbank:XM_018054150.1	solute carrier family 28 member 2
chi-miR-214-3p	XM_018054979.1	176	-32.84	176	-32.84	20	2964	173	LOXL3	GeneID:102170055,Genbank:XM_018054979.1	lysyl oxidase like 3, transcript variant X1
chi-miR-214-3p	XM_018054980.1	176	-32.84	176	-32.84	20	2928	173	LOXL3	GeneID:102170055,Genbank:XM_018054980.1	lysyl oxidase like 3, transcript variant X2
chi-miR-214-3p	XM_018055917.1	165	-31.23	165	-31.23	20	3810	1541	TBC1D13	GeneID:102191435,Genbank:XM_018055917.1	TBC1 domain family member 13, transcript variant X1
chi-miR-214-3p	XM_018055918.1	165	-31.23	165	-31.23	20	3750	1481	TBC1D13	GeneID:102191435,Genbank:XM_018055918.1	TBC1 domain family member 13, transcript variant X2
chi-miR-214-3p	XM_018055919.1	165	-31.23	165	-31.23	20	3569	1300	TBC1D13	GeneID:102191435,Genbank:XM_018055919.1	TBC1 domain family member 13, transcript variant X3
chi-miR-214-3p	XM_018056721.1	174	-30.71	174	-30.71	20	5037	3300	KPNA3	GeneID:102181875,Genbank:XM_018056721.1	karyopherin subunit alpha 3
chi-miR-214-3p	XM_018061484.1	167	-30.02	167	-30.02	20	2231	175	ETFDH	GeneID:102188522,Genbank:XM_018061484.1	electron transfer flavoprotein dehydrogenase, transcript variant X1
chi-miR-214-3p	XM_018062045.1	173	-30.74	173	-30.74	20	3584	2893	ADGRG1	GeneID:102171366,Genbank:XM_018062045.1	adhesion G protein-coupled receptor G1, transcript variant X1
chi-miR-214-3p	XM_018064114.1	174	-30.34	174	-30.34	20	7576	6885	TSPOAP1	GeneID:102187525,Genbank:XM_018064114.1	TSPO associated protein 1, transcript variant X1
chi-miR-214-3p	XM_018064115.1	174	-30.34	174	-30.34	20	7638	6947	TSPOAP1	GeneID:102187525,Genbank:XM_018064115.1	TSPO associated protein 1, transcript variant X2
chi-miR-214-3p	XM_018065026.1	165	-30.58	165	-30.58	20	6406	3225	WIPF2	GeneID:102187260,Genbank:XM_018065026.1	WAS/WASL interacting protein family member 2, transcript variant X1
chi-miR-214-3p	XM_018065027.1	165	-30.58	165	-30.58	20	6792	3611	WIPF2	GeneID:102187260,Genbank:XM_018065027.1	WAS/WASL interacting protein family member 2, transcript variant X2
chi-miR-214-3p	XM_018065028.1	165	-30.58	165	-30.58	20	6530	3349	WIPF2	GeneID:102187260,Genbank:XM_018065028.1	WAS/WASL interacting protein family member 2, transcript variant X3
chi-miR-214-3p	XM_018065029.1	165	-30.58	165	-30.58	20	6369	3188	WIPF2	GeneID:102187260,Genbank:XM_018065029.1	WAS/WASL interacting protein family member 2, transcript variant X4
chi-miR-214-3p	XM_018065079.1	153	-30.39	153	-30.39	20	984	587	LOC108638291	GeneID:108638291,Genbank:XM_018065079.1	keratin, high-sulfur matrix protein, B2D-like, transcript variant X1
chi-miR-214-3p	XM_018065080.1	153	-30.39	153	-30.39	20	1013	555	LOC108638291	GeneID:108638291,Genbank:XM_018065080.1	keratin, high-sulfur matrix protein, B2D-like, transcript variant X2
chi-miR-214-3p	XM_018065081.1	153	-30.39	153	-30.39	20	1206	587	LOC102178483	GeneID:102178483,Genbank:XM_018065081.1	keratin, high-sulfur matrix protein, B2D
chi-miR-214-3p	XM_018066817.1	165	-30.23	165	-30.23	20	1945	672	IFRD2	GeneID:108638610,Genbank:XM_018066817.1	interferon related developmental regulator 2, transcript variant X1
chi-miR-214-3p	XM_018066818.1	165	-30.23	165	-30.23	20	1842	675	IFRD2	GeneID:108638610,Genbank:XM_018066818.1	interferon related developmental regulator 2, transcript variant X2
chi-miR-218	XM_018055390.1	170	-30.31	170	-30.31	21	1326	512	SUCLG1	GeneID:102173475,Genbank:XM_018055390.1	succinate-CoA ligase alpha subunit
chi-miR-27a-5p	XM_005679540.3	170	-32.09	170	-32.09	22	920	400	PRSS37	GeneID:102177955,Genbank:XM_005679540.3	protease, serine 37
chi-miR-27a-5p	XM_005680865.3	173	-30.74	173	-30.74	22	2336	1523	LOC102189655	GeneID:102189655,Genbank:XM_005680865.3	C-type lectin domain family 2 member D11
chi-miR-27a-5p	XM_005680899.3	177	-33.96	177	-33.96	22	3836	348	C3AR1	GeneID:102179550,Genbank:XM_005680899.3	complement C3a receptor 1, transcript variant X2
chi-miR-27a-5p	XM_005682618.3	180	-33.96	180	-33.96	22	4430	3053	RAD50	GeneID:102187760,Genbank:XM_005682618.3	RAD50 double strand break repair protein
chi-miR-27a-5p	XM_005689869.3	155	-30.52	155	-30.52	22	4271	2249	LOC102169978	GeneID:102169978,Genbank:XM_005689869.3	short transient receptor potential channel 2
chi-miR-27a-5p	XM_013967599.2	175	-30.7	175	-30.7	22	2643	43	ABCG8	GeneID:102189408,Genbank:XM_013967599.2	ATP binding cassette subfamily G member 8, transcript variant X1
chi-miR-27a-5p	XM_013967600.2	175	-30.7	175	-30.7	22	2640	43	ABCG8	GeneID:102189408,Genbank:XM_013967600.2	ATP binding cassette subfamily G member 8, transcript variant X2
chi-miR-27a-5p	XM_018040274.1	188	-34.19	188	-34.19	22	5106	4730	CLEC16A	GeneID:102172783,Genbank:XM_018040274.1	C-type lectin domain family 16 member A, transcript variant X7
chi-miR-27a-5p	XM_018051215.1	200	-44.67	200	-44.67	22	7939	7491	ZSWIM4	GeneID:102174646,Genbank:XM_018051215.1	zinc finger SWIM-type containing 4
chi-miR-27a-5p	XM_018051730.1	169	-30.44	169	-30.44	22	1479	54	ONECUT3	GeneID:102179382,Genbank:XM_018051730.1	one cut homeobox 3
chi-miR-27a-5p	XM_018060915.1	172	-30.5	172	-30.5	22	5147	749	ZNF70	GeneID:102180526,Genbank:XM_018060915.1	zinc finger protein 70, transcript variant X1
chi-miR-27a-5p	XM_018060916.1	172	-30.5	172	-30.5	22	4904	506	ZNF70	GeneID:102180526,Genbank:XM_018060916.1	zinc finger protein 70, transcript variant X2
chi-miR-27a-5p	XM_018060917.1	172	-30.5	172	-30.5	22	5918	1520	ZNF70	GeneID:102180526,Genbank:XM_018060917.1	zinc finger protein 70, transcript variant X3
chi-miR-27a-5p	XM_018060918.1	172	-30.5	172	-30.5	22	5336	938	ZNF70	GeneID:102180526,Genbank:XM_018060918.1	zinc finger protein 70, transcript variant X4
chi-miR-27a-5p	XM_018063511.1	177	-36.23	177	-36.23	22	4969	31	LOC102180342	GeneID:102180342,Genbank:XM_018063511.1	zinc finger protein 501, transcript variant X1
chi-miR-27a-5p	XM_018063512.1	177	-36.23	177	-36.23	22	5048	31	LOC102180342	GeneID:102180342,Genbank:XM_018063512.1	zinc finger protein 501, transcript variant X2
chi-miR-27a-5p	XM_018063515.1	177	-36.23	177	-36.23	22	4801	31	LOC102180342	GeneID:102180342,Genbank:XM_018063515.1	zinc finger protein 501, transcript variant X5
chi-miR-27a-5p	XM_018063516.1	177	-36.23	177	-36.23	22	4641	31	LOC102180342	GeneID:102180342,Genbank:XM_018063516.1	zinc finger protein 501, transcript variant X6
chi-miR-27a-5p	XM_018064964.1	171	-32.51	171	-32.51	22	6122	5039	KPNB1	GeneID:102173035,Genbank:XM_018064964.1	karyopherin subunit beta 1
chi-miR-28-3p	XM_005678598.3	183	-32.06	183	-32.06	22	3417	1566	C3H1orf50	GeneID:102176385,Genbank:XM_005678598.3	chromosome 3 C1orf50 homolog, transcript variant X1
chi-miR-28-3p	XM_018042680.1	183	-32.06	183	-32.06	22	3408	1557	C3H1orf50	GeneID:102176385,Genbank:XM_018042680.1	chromosome 3 C1orf50 homolog, transcript variant X2
chi-miR-28-3p	XM_018056106.1	180	-30.38	180	-30.38	22	4190	3367	INPP5E	GeneID:102172073,Genbank:XM_018056106.1	inositol polyphosphate-5-phosphatase E, transcript variant X1
chi-miR-28-3p	XM_018056107.1	180	-30.38	180	-30.38	22	4554	3731	INPP5E	GeneID:102172073,Genbank:XM_018056107.1	inositol polyphosphate-5-phosphatase E, transcript variant X2
chi-miR-28-3p	XM_018056108.1	180	-30.38	180	-30.38	22	4154	3331	INPP5E	GeneID:102172073,Genbank:XM_018056108.1	inositol polyphosphate-5-phosphatase E, transcript variant X3
chi-miR-28-3p	XM_018056109.1	180	-30.38	180	-30.38	22	3719	2896	INPP5E	GeneID:102172073,Genbank:XM_018056109.1	inositol polyphosphate-5-phosphatase E, transcript variant X4
chi-miR-28-3p	XM_018056110.1	180	-30.38	180	-30.38	22	3677	2854	INPP5E	GeneID:102172073,Genbank:XM_018056110.1	inositol polyphosphate-5-phosphatase E, transcript variant X5
chi-miR-28-3p	XM_018060259.1	159	-30.27	159	-30.27	22	7260	6975	AKT3	GeneID:102174051,Genbank:XM_018060259.1	AKT serine/threonine kinase 3, transcript variant X1
chi-miR-28-3p	XM_018060261.1	159	-30.27	159	-30.27	22	7272	6987	AKT3	GeneID:102174051,Genbank:XM_018060261.1	AKT serine/threonine kinase 3, transcript variant X2
chi-miR-30b-5p	XM_013966746.2	176	-30.95	176	-30.95	22	2906	1935	PARP16	GeneID:102168543,Genbank:XM_013966746.2	poly(ADP-ribose) polymerase family member 16, transcript variant X1
chi-miR-30b-5p	XM_018043355.1	183	-30.27	183	-30.27	22	2468	2303	EED	GeneID:102191771,Genbank:XM_018043355.1	embryonic ectoderm development, transcript variant X1
chi-miR-30b-5p	XM_018043356.1	183	-30.27	183	-30.27	22	2289	2198	EED	GeneID:102191771,Genbank:XM_018043356.1	embryonic ectoderm development, transcript variant X2
chi-miR-30b-5p	XM_018053653.1	176	-30.95	176	-30.95	22	2903	1932	PARP16	GeneID:102168543,Genbank:XM_018053653.1	poly(ADP-ribose) polymerase family member 16, transcript variant X2
chi-miR-361-3p	NM_001285553.1	159	-30.8	159	-30.8	22	5184	3928	TSC2	GeneID:100860943,Genbank:NM_001285553.1	tuberous sclerosis 2
chi-miR-361-3p	NM_001285755.1	153	-30.6	153	-30.6	22	3580	3527	SREBF1	GeneID:100860908,Genbank:NM_001285755.1	sterol regulatory element binding transcription factor 1
chi-miR-361-3p	NM_001286976.1	150	-31.28	150	-31.28	22	1120	106	SOLD1	GeneID:100860888,Genbank:NM_001286976.1	secreted protein of Ly-6 domain 1
chi-miR-361-3p	NM_001314233.1	166	-31.29	166	-31.29	22	1948	1839	HSPA8	GeneID:102182240,Genbank:NM_001314233.1	heat shock protein family A (Hsp70) member 8
chi-miR-361-3p	NM_001314316.1	167	-30.07	167	-30.07	22	3570	2706	ITGAL	GeneID:102172115,Genbank:NM_001314316.1	integrin subunit alpha L
chi-miR-361-3p	XM_005674959.3	170	-30.57	170	-30.57	22	1826	562	PLA1A	GeneID:102168941,Genbank:XM_005674959.3	phospholipase A1 member A, transcript variant X1
chi-miR-361-3p	XM_005674961.3	170	-30.57	170	-30.57	22	2982	568	PLA1A	GeneID:102168941,Genbank:XM_005674961.3	phospholipase A1 member A, transcript variant X3
chi-miR-361-3p	XM_005675163.3	164	-30.69	164	-30.69	22	2548	1566	TBCCD1	GeneID:102176730,Genbank:XM_005675163.3	TBCC domain containing 1, transcript variant X1
chi-miR-361-3p	XM_005675184.3	153	-30.86	153	-30.86	22	1880	651	POLR2H	GeneID:102182068,Genbank:XM_005675184.3	RNA polymerase II subunit H
chi-miR-361-3p	XM_005675629.3	167	-32.64	167	-32.64	22	4102	1550	TMPRSS2	GeneID:102180351,Genbank:XM_005675629.3	transmembrane protease, serine 2, transcript variant X2
chi-miR-361-3p	XM_005676376.3	158	-31.3	158	-31.3	22	6771	2063	ALS2	GeneID:102172771,Genbank:XM_005676376.3	ALS2, alsin Rho guanine nucleotide exchange factor, transcript variant X2
chi-miR-361-3p	XM_005676406.3	161	-32.06	161	-32.06	22	6708	5898	NRP2	GeneID:102179992,Genbank:XM_005676406.3	neuropilin 2, transcript variant X1
chi-miR-361-3p	XM_005676407.3	161	-32.06	161	-32.06	22	6692	5882	NRP2	GeneID:102179992,Genbank:XM_005676407.3	neuropilin 2, transcript variant X2
chi-miR-361-3p	XM_005676492.3	161	-31.4	161	-31.4	22	12639	266	ERBB4	GeneID:102180167,Genbank:XM_005676492.3	erb-b2 receptor tyrosine kinase 4, transcript variant X1
chi-miR-361-3p	XM_005676493.3	161	-31.4	161	-31.4	22	12609	266	ERBB4	GeneID:102180167,Genbank:XM_005676493.3	erb-b2 receptor tyrosine kinase 4, transcript variant X2
chi-miR-361-3p	XM_005676494.3	161	-31.4	161	-31.4	22	12591	266	ERBB4	GeneID:102180167,Genbank:XM_005676494.3	erb-b2 receptor tyrosine kinase 4, transcript variant X3
chi-miR-361-3p	XM_005676495.3	161	-31.4	161	-31.4	22	12561	266	ERBB4	GeneID:102180167,Genbank:XM_005676495.3	erb-b2 receptor tyrosine kinase 4, transcript variant X4
chi-miR-361-3p	XM_005676527.3	164	-30.45	164	-30.45	22	2807	50	CXCR2	GeneID:102188811,Genbank:XM_005676527.3	C-X-C motif chemokine receptor 2, transcript variant X1
chi-miR-361-3p	XM_005676574.3	161	-30.37	161	-30.37	22	2336	19	GLB1L	GeneID:102176371,Genbank:XM_005676574.3	galactosidase beta 1 like, transcript variant X1
chi-miR-361-3p	XM_005677348.3	159	-30.92	159	-30.92	22	1610	1383	GLMP	GeneID:102177016,Genbank:XM_005677348.3	glycosylated lysosomal membrane protein
chi-miR-361-3p	XM_005677414.2	168	-33.11	168	-33.11	22	1785	1045	FLAD1	GeneID:102169817,Genbank:XM_005677414.2	flavin adenine dinucleotide synthetase 1, transcript variant X1
chi-miR-361-3p	XM_005677415.3	168	-33.11	168	-33.11	22	2027	1287	FLAD1	GeneID:102169817,Genbank:XM_005677415.3	flavin adenine dinucleotide synthetase 1, transcript variant X2
chi-miR-361-3p	XM_005677416.3	168	-33.11	168	-33.11	22	1748	1008	FLAD1	GeneID:102169817,Genbank:XM_005677416.3	flavin adenine dinucleotide synthetase 1, transcript variant X4
chi-miR-361-3p	XM_005677417.3	168	-33.11	168	-33.11	22	1797	1057	FLAD1	GeneID:102169817,Genbank:XM_005677417.3	flavin adenine dinucleotide synthetase 1, transcript variant X3
chi-miR-361-3p	XM_005677423.2	166	-31.85	166	-31.85	22	3331	488	PBXIP1	GeneID:102171829,Genbank:XM_005677423.2	PBX homeobox interacting protein 1, transcript variant X1
chi-miR-361-3p	XM_005677424.2	166	-31.85	166	-31.85	22	3328	485	PBXIP1	GeneID:102171829,Genbank:XM_005677424.2	PBX homeobox interacting protein 1, transcript variant X2
chi-miR-361-3p	XM_005677475.3	164	-30.28	164	-30.28	22	2213	188	CREB3L4	GeneID:102183745,Genbank:XM_005677475.3	cAMP responsive element binding protein 3 like 4, transcript variant X1
chi-miR-361-3p	XM_005677477.3	164	-30.28	164	-30.28	22	2070	186	CREB3L4	GeneID:102183745,Genbank:XM_005677477.3	cAMP responsive element binding protein 3 like 4, transcript variant X6
chi-miR-361-3p	XM_005677478.3	164	-30.28	164	-30.28	22	2067	186	CREB3L4	GeneID:102183745,Genbank:XM_005677478.3	cAMP responsive element binding protein 3 like 4, transcript variant X7
chi-miR-361-3p	XM_005677479.3	164	-30.28	164	-30.28	22	2067	186	CREB3L4	GeneID:102183745,Genbank:XM_005677479.3	cAMP responsive element binding protein 3 like 4, transcript variant X8
chi-miR-361-3p	XM_005677480.3	164	-30.28	164	-30.28	22	2134	181	CREB3L4	GeneID:102183745,Genbank:XM_005677480.3	cAMP responsive element binding protein 3 like 4, transcript variant X9
chi-miR-361-3p	XM_005677481.3	164	-30.28	164	-30.28	22	2131	181	CREB3L4	GeneID:102183745,Genbank:XM_005677481.3	cAMP responsive element binding protein 3 like 4, transcript variant X10
chi-miR-361-3p	XM_005678518.3	161	-32.5	161	-32.5	22	7428	682	LURAP1	GeneID:102178501,Genbank:XM_005678518.3	leucine rich adaptor protein 1, transcript variant X1
chi-miR-361-3p	XM_005678693.3	167	-31.35	167	-31.35	22	3814	2704	STK40	GeneID:102177397,Genbank:XM_005678693.3	serine/threonine kinase 40, transcript variant X2
chi-miR-361-3p	XM_005679400.3	161	-30.24	161	-30.24	22	4880	305	CADPS2	GeneID:102186458,Genbank:XM_005679400.3	calcium dependent secretion activator 2, transcript variant X19
chi-miR-361-3p	XM_005679931.3	165	-30.14	165	-30.14	22	1797	1638	KRT8	GeneID:102182762,Genbank:XM_005679931.3	keratin 8
chi-miR-361-3p	XM_005680092.3	159	-32.92	159	-32.92	22	1560	1506	KRT18	GeneID:102181566,Genbank:XM_005680092.3	keratin 18
chi-miR-361-3p	XM_005680306.3	175	-31.24	175	-31.24	22	2167	1354	SHMT2	GeneID:102179919,Genbank:XM_005680306.3	serine hydroxymethyltransferase 2, transcript variant X1
chi-miR-361-3p	XM_005680996.3	162	-30.73	162	-30.73	22	2225	670	SLC6A13	GeneID:102183579,Genbank:XM_005680996.3	solute carrier family 6 member 13
chi-miR-361-3p	XM_005681272.3	156	-31.09	156	-31.09	22	7411	356	SYNPO2	GeneID:102169568,Genbank:XM_005681272.3	synaptopodin 2, transcript variant X1
chi-miR-361-3p	XM_005681273.3	156	-31.09	156	-31.09	22	7408	356	SYNPO2	GeneID:102169568,Genbank:XM_005681273.3	synaptopodin 2, transcript variant X2
chi-miR-361-3p	XM_005682796.3	326	-61.4	169	-30.82	22	3708	2676 913	NLRP3	GeneID:102173382,Genbank:XM_005682796.3	NLR family pyrin domain containing 3
chi-miR-361-3p	XM_005683769.3	161	-30.74	161	-30.74	22	2075	70	DMRT1	GeneID:102178905,Genbank:XM_005683769.3	doublesex and mab-3 related transcription factor 1
chi-miR-361-3p	XM_005684856.3	174	-32.02	174	-32.02	22	6791	71	ADGRG6	GeneID:102177631,Genbank:XM_005684856.3	adhesion G protein-coupled receptor G6, transcript variant X2
chi-miR-361-3p	XM_005685346.3	166	-32	166	-32	22	3416	1089	CDH24	GeneID:102182980,Genbank:XM_005685346.3	cadherin 24
chi-miR-361-3p	XM_005687117.3	170	-31.53	170	-31.53	22	4280	3944	ZBTB6	GeneID:102179780,Genbank:XM_005687117.3	zinc finger and BTB domain containing 6
chi-miR-361-3p	XM_005687302.3	173	-31.9	173	-31.9	22	6453	4698	GPR107	GeneID:102182982,Genbank:XM_005687302.3	G protein-coupled receptor 107
chi-miR-361-3p	XM_005687938.3	169	-31.07	169	-31.07	22	7673	3093	KIAA1217	GeneID:102170438,Genbank:XM_005687938.3	KIAA1217 ortholog, transcript variant X2
chi-miR-361-3p	XM_005688483.3	174	-33.83	174	-33.83	22	3008	2162	ACSS2	GeneID:102169772,Genbank:XM_005688483.3	acyl-CoA synthetase short-chain family member 2, transcript variant X1
chi-miR-361-3p	XM_005689565.3	166	-31.29	166	-31.29	22	2318	1972	HSPA8	GeneID:102182240,Genbank:XM_005689565.3	heat shock protein family A (Hsp70) member 8, transcript variant X1
chi-miR-361-3p	XM_005689567.3	159	-31.78	159	-31.78	22	5385	2716	SCN3B	GeneID:102182811,Genbank:XM_005689567.3	sodium voltage-gated channel beta subunit 3, transcript variant X2
chi-miR-361-3p	XM_005689568.3	159	-31.78	159	-31.78	22	5454	2785	SCN3B	GeneID:102182811,Genbank:XM_005689568.3	sodium voltage-gated channel beta subunit 3, transcript variant X3
chi-miR-361-3p	XM_005689953.3	162	-30.16	162	-30.16	22	1730	1371	P2RY6	GeneID:102181799,Genbank:XM_005689953.3	pyrimidinergic receptor P2Y6, transcript variant X1
chi-miR-361-3p	XM_005690453.3	162	-30.51	162	-30.51	22	3504	2849	B3GALT2	GeneID:102190625,Genbank:XM_005690453.3	beta-1,3-galactosyltransferase 2
chi-miR-361-3p	XM_005690788.3	175	-37.93	175	-37.93	22	2182	134	CPSF3L	GeneID:102168281,Genbank:XM_005690788.3	cleavage and polyadenylation specific factor 3-like, transcript variant X1
chi-miR-361-3p	XM_005690789.3	175	-37.93	175	-37.93	22	2152	134	CPSF3L	GeneID:102168281,Genbank:XM_005690789.3	cleavage and polyadenylation specific factor 3-like, transcript variant X2
chi-miR-361-3p	XM_005691309.3	155	-31.21	155	-31.21	22	2623	1192	PDGFC	GeneID:102168934,Genbank:XM_005691309.3	platelet derived growth factor C, transcript variant X1
chi-miR-361-3p	XM_005691891.3	172	-30.11	172	-30.11	22	7417	6919	PKD1L2	GeneID:102179226,Genbank:XM_005691891.3	polycystin 1 like 2
chi-miR-361-3p	XM_005692215.3	173	-34.77	173	-34.77	22	7966	461	ATXN1L	GeneID:102179228,Genbank:XM_005692215.3	ataxin 1 like, transcript variant X1
chi-miR-361-3p	XM_005692725.2	162	-36.81	162	-36.81	22	1319	1249	PRRG2	GeneID:102171540,Genbank:XM_005692725.2	proline rich and Gla domain 2, transcript variant X2
chi-miR-361-3p	XM_005692755.3	157	-30.58	157	-30.58	22	1085	329	KLK12	GeneID:102179696,Genbank:XM_005692755.3	kallikrein related peptidase 12, transcript variant X2
chi-miR-361-3p	XM_005692756.3	157	-30.58	157	-30.58	22	1077	321	KLK12	GeneID:102179696,Genbank:XM_005692756.3	kallikrein related peptidase 12, transcript variant X1
chi-miR-361-3p	XM_005692757.3	157	-30.58	157	-30.58	22	1170	414	KLK12	GeneID:102179696,Genbank:XM_005692757.3	kallikrein related peptidase 12, transcript variant X3
chi-miR-361-3p	XM_005693417.3	168	-31.27	168	-31.27	22	7611	3267	ANKFY1	GeneID:102188796,Genbank:XM_005693417.3	ankyrin repeat and FYVE domain containing 1, transcript variant X1
chi-miR-361-3p	XM_005693418.3	168	-31.27	168	-31.27	22	7608	3264	ANKFY1	GeneID:102188796,Genbank:XM_005693418.3	ankyrin repeat and FYVE domain containing 1, transcript variant X2
chi-miR-361-3p	XM_005693478.3	166	-32.69	166	-32.69	22	1667	1319	ASGR2	GeneID:102180882,Genbank:XM_005693478.3	asialoglycoprotein receptor 2, transcript variant X1
chi-miR-361-3p	XM_005693479.2	166	-32.69	166	-32.69	22	1587	1239	ASGR2	GeneID:102180882,Genbank:XM_005693479.2	asialoglycoprotein receptor 2, transcript variant X2
chi-miR-361-3p	XM_005693754.3	174	-39.6	174	-39.6	22	789	223	MIEN1	GeneID:102182627,Genbank:XM_005693754.3	migration and invasion enhancer 1
chi-miR-361-3p	XM_005694111.3	161	-32.14	161	-32.14	22	1893	1702	ZACN	GeneID:102187077,Genbank:XM_005694111.3	zinc activated ion channel
chi-miR-361-3p	XM_005694346.3	157	-31.6	157	-31.6	22	1515	1397	C1QL1	GeneID:102190353,Genbank:XM_005694346.3	complement C1q like 1
chi-miR-361-3p	XM_005694776.3	167	-30.34	167	-30.34	22	4722	1313	EGFLAM	GeneID:102168770,Genbank:XM_005694776.3	EGF like, fibronectin type III and laminin G domains, transcript variant X2
chi-miR-361-3p	XM_005695930.3	166	-31.11	166	-31.11	22	2176	1096	HYAL1	GeneID:102173238,Genbank:XM_005695930.3	hyaluronoglucosaminidase 1
chi-miR-361-3p	XM_005696300.3	162	-31.12	162	-31.12	22	1038	335	TREM2	GeneID:102189077,Genbank:XM_005696300.3	triggering receptor expressed on myeloid cells 2
chi-miR-361-3p	XM_005696760.3	161	-32.08	161	-32.08	22	2189	1727	TRIM38	GeneID:100860991,Genbank:XM_005696760.3	tripartite motif containing 38, transcript variant X1
chi-miR-361-3p	XM_005696762.3	161	-32.08	161	-32.08	22	2235	1773	TRIM38	GeneID:100860991,Genbank:XM_005696762.3	tripartite motif containing 38, transcript variant X4
chi-miR-361-3p	XM_005697015.3	169	-31.06	169	-31.06	22	5861	175	DSC1	GeneID:102183746,Genbank:XM_005697015.3	desmocollin 1, transcript variant X1
chi-miR-361-3p	XM_005697016.3	169	-31.06	169	-31.06	22	5912	185	DSC1	GeneID:102183746,Genbank:XM_005697016.3	desmocollin 1, transcript variant X2
chi-miR-361-3p	XM_005697520.3	176	-31.42	176	-31.42	22	3902	1719	RRN3	GeneID:102172958,Genbank:XM_005697520.3	RRN3 homolog, RNA polymerase I transcription factor
chi-miR-361-3p	XM_005697697.3	158	-32.44	158	-32.44	22	3975	1948	SPN	GeneID:102169543,Genbank:XM_005697697.3	sialophorin
chi-miR-361-3p	XM_005697706.3	167	-30.07	167	-30.07	22	4908	2802	ITGAL	GeneID:102172115,Genbank:XM_005697706.3	integrin subunit alpha L, transcript variant X1
chi-miR-361-3p	XM_005697718.3	166	-31.95	166	-31.95	22	1429	1336	STX4	GeneID:102176007,Genbank:XM_005697718.3	syntaxin 4, transcript variant X1
chi-miR-361-3p	XM_005698262.3	162	-30.87	162	-30.87	22	2180	666	TCTN3	GeneID:100861091,Genbank:XM_005698262.3	tectonic family member 3, transcript variant X1
chi-miR-361-3p	XM_005699600.2	150	-31.28	150	-31.28	22	1695	655	SOLD1	GeneID:100860888,Genbank:XM_005699600.2	secreted protein of Ly-6 domain 1, transcript variant X1
chi-miR-361-3p	XM_005699744.3	172	-30.67	172	-30.67	22	1463	1006	TMEM138	GeneID:100861271,Genbank:XM_005699744.3	transmembrane protein 138, transcript variant X1
chi-miR-361-3p	XM_005699745.3	172	-30.67	172	-30.67	22	1827	1370	TMEM138	GeneID:100861271,Genbank:XM_005699745.3	transmembrane protein 138, transcript variant X3
chi-miR-361-3p	XM_005699748.3	172	-30.67	172	-30.67	22	1414	957	TMEM138	GeneID:100861271,Genbank:XM_005699748.3	transmembrane protein 138, transcript variant X2
chi-miR-361-3p	XM_005699749.2	172	-30.67	172	-30.67	22	1191	734	TMEM138	GeneID:100861271,Genbank:XM_005699749.2	transmembrane protein 138, transcript variant X4
chi-miR-361-3p	XM_005701705.2	164	-30.11	164	-30.11	22	1140	707	C23H6orf15	GeneID:102189391,Genbank:XM_005701705.2	chromosome 23 C6orf15 homolog
chi-miR-361-3p	XM_005709609.3	156	-31.11	156	-31.11	22	9706	5518	TTC39B	GeneID:102189396,Genbank:XM_005709609.3	tetratricopeptide repeat domain 39B, transcript variant X1
chi-miR-361-3p	XM_013962724.2	170	-30.57	170	-30.57	22	1617	562	PLA1A	GeneID:102168941,Genbank:XM_013962724.2	phospholipase A1 member A, transcript variant X2
chi-miR-361-3p	XM_013962734.2	170	-30.57	170	-30.57	22	1293	565	PLA1A	GeneID:102168941,Genbank:XM_013962734.2	phospholipase A1 member A, transcript variant X4
chi-miR-361-3p	XM_013962880.2	174	-32.13	174	-32.13	22	5632	4362	POU3F3	GeneID:102188465,Genbank:XM_013962880.2	POU class 3 homeobox 3
chi-miR-361-3p	XM_013962990.2	167	-31.35	167	-31.35	22	3610	2500	STK40	GeneID:102177397,Genbank:XM_013962990.2	serine/threonine kinase 40, transcript variant X3
chi-miR-361-3p	XM_013963417.2	161	-30.24	161	-30.24	22	5055	306	CADPS2	GeneID:102186458,Genbank:XM_013963417.2	calcium dependent secretion activator 2, transcript variant X1
chi-miR-361-3p	XM_013963418.2	161	-30.24	161	-30.24	22	5046	306	CADPS2	GeneID:102186458,Genbank:XM_013963418.2	calcium dependent secretion activator 2, transcript variant X3
chi-miR-361-3p	XM_013963419.2	161	-30.24	161	-30.24	22	5046	306	CADPS2	GeneID:102186458,Genbank:XM_013963419.2	calcium dependent secretion activator 2, transcript variant X4
chi-miR-361-3p	XM_013963420.2	161	-30.24	161	-30.24	22	5041	307	CADPS2	GeneID:102186458,Genbank:XM_013963420.2	calcium dependent secretion activator 2, transcript variant X5
chi-miR-361-3p	XM_013963421.2	161	-30.24	161	-30.24	22	5038	307	CADPS2	GeneID:102186458,Genbank:XM_013963421.2	calcium dependent secretion activator 2, transcript variant X6
chi-miR-361-3p	XM_013963422.2	161	-30.24	161	-30.24	22	5031	306	CADPS2	GeneID:102186458,Genbank:XM_013963422.2	calcium dependent secretion activator 2, transcript variant X7
chi-miR-361-3p	XM_013963423.2	161	-30.24	161	-30.24	22	5031	306	CADPS2	GeneID:102186458,Genbank:XM_013963423.2	calcium dependent secretion activator 2, transcript variant X8
chi-miR-361-3p	XM_013963424.2	161	-30.24	161	-30.24	22	5019	306	CADPS2	GeneID:102186458,Genbank:XM_013963424.2	calcium dependent secretion activator 2, transcript variant X9
chi-miR-361-3p	XM_013963425.2	161	-30.24	161	-30.24	22	5010	306	CADPS2	GeneID:102186458,Genbank:XM_013963425.2	calcium dependent secretion activator 2, transcript variant X10
chi-miR-361-3p	XM_013963426.2	161	-30.24	161	-30.24	22	4935	306	CADPS2	GeneID:102186458,Genbank:XM_013963426.2	calcium dependent secretion activator 2, transcript variant X11
chi-miR-361-3p	XM_013963427.2	161	-30.24	161	-30.24	22	4920	306	CADPS2	GeneID:102186458,Genbank:XM_013963427.2	calcium dependent secretion activator 2, transcript variant X12
chi-miR-361-3p	XM_013963428.2	161	-30.24	161	-30.24	22	4911	306	CADPS2	GeneID:102186458,Genbank:XM_013963428.2	calcium dependent secretion activator 2, transcript variant X13
chi-miR-361-3p	XM_013963429.2	161	-30.24	161	-30.24	22	4911	306	CADPS2	GeneID:102186458,Genbank:XM_013963429.2	calcium dependent secretion activator 2, transcript variant X14
chi-miR-361-3p	XM_013963430.2	161	-30.24	161	-30.24	22	4907	305	CADPS2	GeneID:102186458,Genbank:XM_013963430.2	calcium dependent secretion activator 2, transcript variant X15
chi-miR-361-3p	XM_013963431.2	161	-30.24	161	-30.24	22	4899	306	CADPS2	GeneID:102186458,Genbank:XM_013963431.2	calcium dependent secretion activator 2, transcript variant X16
chi-miR-361-3p	XM_013963432.2	161	-30.24	161	-30.24	22	4895	305	CADPS2	GeneID:102186458,Genbank:XM_013963432.2	calcium dependent secretion activator 2, transcript variant X17
chi-miR-361-3p	XM_013963433.2	161	-30.24	161	-30.24	22	4890	306	CADPS2	GeneID:102186458,Genbank:XM_013963433.2	calcium dependent secretion activator 2, transcript variant X18
chi-miR-361-3p	XM_013963458.2	171	-32.39	171	-32.39	22	1149	797	TAS2R39	GeneID:102184032,Genbank:XM_013963458.2	taste 2 receptor member 39
chi-miR-361-3p	XM_013963912.2	164	-30.69	164	-30.69	22	2738	1756	TBCCD1	GeneID:102176730,Genbank:XM_013963912.2	TBCC domain containing 1, transcript variant X2
chi-miR-361-3p	XM_013963915.2	164	-30.69	164	-30.69	22	1931	1567	TBCCD1	GeneID:102176730,Genbank:XM_013963915.2	TBCC domain containing 1, transcript variant X3
chi-miR-361-3p	XM_013963930.2	175	-31.24	175	-31.24	22	2153	1340	SHMT2	GeneID:102179919,Genbank:XM_013963930.2	serine hydroxymethyltransferase 2, transcript variant X2
chi-miR-361-3p	XM_013964455.2	156	-31.09	156	-31.09	22	4786	350	SYNPO2	GeneID:102169568,Genbank:XM_013964455.2	synaptopodin 2, transcript variant X4
chi-miR-361-3p	XM_013965615.2	166	-30.71	166	-30.71	22	6028	3054	LOC102181119	GeneID:102181119,Genbank:XM_013965615.2	protocadherin alpha-C2, transcript variant X1
chi-miR-361-3p	XM_013965900.2	156	-31.11	156	-31.11	22	9137	4949	TTC39B	GeneID:102189396,Genbank:XM_013965900.2	tetratricopeptide repeat domain 39B, transcript variant X2
chi-miR-361-3p	XM_013966022.2	162	-30.66	162	-30.66	22	2528	1426	TESK1	GeneID:102179195,Genbank:XM_013966022.2	testis-specific kinase 1
chi-miR-361-3p	XM_013966249.2	163	-31.02	163	-31.02	22	4646	9	FKTN	GeneID:102181684,Genbank:XM_013966249.2	fukutin, transcript variant X2
chi-miR-361-3p	XM_013966415.2	166	-32.63	166	-32.63	22	2549	362	TRAPPC3L	GeneID:102174208,Genbank:XM_013966415.2	trafficking protein particle complex 3 like
chi-miR-361-3p	XM_013966626.2	166	-32.37	166	-32.37	22	2488	2443	ZDHHC14	GeneID:102179200,Genbank:XM_013966626.2	zinc finger DHHC-type containing 14, transcript variant X2
chi-miR-361-3p	XM_013966670.2	167	-32.64	167	-32.64	22	3924	1372	TMPRSS2	GeneID:102180351,Genbank:XM_013966670.2	transmembrane protease, serine 2, transcript variant X1
chi-miR-361-3p	XM_013966676.2	153	-30.2	153	-30.2	22	1055	324	LOC106502505	GeneID:106502505,Genbank:XM_013966676.2	uncharacterized LOC106502505
chi-miR-361-3p	XM_013967552.2	161	-30.12	161	-30.12	22	3820	674	VIT	GeneID:102169597,Genbank:XM_013967552.2	vitrin, transcript variant X2
chi-miR-361-3p	XM_013968440.2	169	-31.07	169	-31.07	22	7604	2988	KIAA1217	GeneID:102170438,Genbank:XM_013968440.2	KIAA1217 ortholog, transcript variant X3
chi-miR-361-3p	XM_013968441.2	169	-31.07	169	-31.07	22	7566	2986	KIAA1217	GeneID:102170438,Genbank:XM_013968441.2	KIAA1217 ortholog, transcript variant X4
chi-miR-361-3p	XM_013968443.2	169	-31.07	169	-31.07	22	7966	3350	KIAA1217	GeneID:102170438,Genbank:XM_013968443.2	KIAA1217 ortholog, transcript variant X7
chi-miR-361-3p	XM_013968446.2	169	-31.07	169	-31.07	22	5968	2990	KIAA1217	GeneID:102170438,Genbank:XM_013968446.2	KIAA1217 ortholog, transcript variant X17
chi-miR-361-3p	XM_013968447.2	169	-31.07	169	-31.07	22	5889	2989	KIAA1217	GeneID:102170438,Genbank:XM_013968447.2	KIAA1217 ortholog, transcript variant X14
chi-miR-361-3p	XM_013968448.2	169	-31.07	169	-31.07	22	5876	3096	KIAA1217	GeneID:102170438,Genbank:XM_013968448.2	KIAA1217 ortholog, transcript variant X15
chi-miR-361-3p	XM_013968449.2	169	-31.07	169	-31.07	22	4038	3005	KIAA1217	GeneID:102170438,Genbank:XM_013968449.2	KIAA1217 ortholog, transcript variant X16
chi-miR-361-3p	XM_013969780.2	162	-30.16	162	-30.16	22	1584	1225	P2RY6	GeneID:102181799,Genbank:XM_013969780.2	pyrimidinergic receptor P2Y6, transcript variant X2
chi-miR-361-3p	XM_013970345.2	167	-30.34	167	-30.34	22	5170	3150	LAMC2	GeneID:102170540,Genbank:XM_013970345.2	laminin subunit gamma 2
chi-miR-361-3p	XM_013971102.2	168	-32.06	168	-32.06	22	3625	3523	SUPT5H	GeneID:102184365,Genbank:XM_013971102.2	SPT5 homolog, DSIF elongation factor subunit, transcript variant X2
chi-miR-361-3p	XM_013971302.2	159	-31.89	159	-31.89	22	6469	504	ADAM23	GeneID:102174607,Genbank:XM_013971302.2	ADAM metallopeptidase domain 23, transcript variant X1
chi-miR-361-3p	XM_013971563.2	159	-32.04	159	-32.04	22	2971	1969	ALDH16A1	GeneID:102169617,Genbank:XM_013971563.2	aldehyde dehydrogenase 16 family member A1
chi-miR-361-3p	XM_013971575.2	162	-36.81	162	-36.81	22	1328	1258	PRRG2	GeneID:102171540,Genbank:XM_013971575.2	proline rich and Gla domain 2, transcript variant X1
chi-miR-361-3p	XM_013971736.2	161	-31.98	161	-31.98	22	4136	2166	LOC102182436	GeneID:102182436,Genbank:XM_013971736.2	zinc finger protein 135, transcript variant X1
chi-miR-361-3p	XM_013971738.2	161	-31.98	161	-31.98	22	3561	1591	LOC102182436	GeneID:102182436,Genbank:XM_013971738.2	zinc finger protein 135, transcript variant X2
chi-miR-361-3p	XM_013972619.2	161	-30.98	161	-30.98	22	3458	1420	CDRT1	GeneID:102185393,Genbank:XM_013972619.2	CMT1A duplicated region transcript 1
chi-miR-361-3p	XM_013972691.2	168	-34.39	168	-34.39	22	6276	3993	ZNF142	GeneID:106503302,Genbank:XM_013972691.2	zinc finger protein 142, transcript variant X2
chi-miR-361-3p	XM_013972914.2	165	-30.62	165	-30.62	22	7114	1234	LRRK1	GeneID:102168862,Genbank:XM_013972914.2	leucine rich repeat kinase 1, transcript variant X5
chi-miR-361-3p	XM_013973009.2	174	-32.4	174	-32.4	22	944	318	LOC108633178	GeneID:108633178,Genbank:XM_013973009.2	granzyme B-like
chi-miR-361-3p	XM_013973065.2	165	-32.38	165	-32.38	22	4720	2002	IL16	GeneID:100860884,Genbank:XM_013973065.2	interleukin 16, transcript variant X2
chi-miR-361-3p	XM_013973538.2	166	-30.5	166	-30.5	22	2705	2070	GNAT1	GeneID:102174344,Genbank:XM_013973538.2	G protein subunit alpha transducin 1, transcript variant X3
chi-miR-361-3p	XM_013974004.2	162	-31.94	162	-31.94	22	4153	3887	EHMT2	GeneID:102178316,Genbank:XM_013974004.2	euchromatic histone lysine methyltransferase 2, transcript variant X1
chi-miR-361-3p	XM_013974644.2	162	-33.95	162	-33.95	22	1955	952	HSD3B7	GeneID:102170750,Genbank:XM_013974644.2	hydroxy-delta-5-steroid dehydrogenase, 3 beta- and steroid delta-isomerase 7, transcript variant X1
chi-miR-361-3p	XM_013975159.2	162	-30.87	162	-30.87	22	2247	769	TCTN3	GeneID:100861091,Genbank:XM_013975159.2	tectonic family member 3, transcript variant X2
chi-miR-361-3p	XM_013975418.2	157	-30.23	157	-30.23	22	5163	1290	LETM2	GeneID:102189186,Genbank:XM_013975418.2	leucine zipper and EF-hand containing transmembrane protein 2, transcript variant X1
chi-miR-361-3p	XM_013975419.2	157	-30.23	157	-30.23	22	5207	1334	LETM2	GeneID:102189186,Genbank:XM_013975419.2	leucine zipper and EF-hand containing transmembrane protein 2, transcript variant X2
chi-miR-361-3p	XM_013975420.2	157	-30.23	157	-30.23	22	5887	1290	LETM2	GeneID:102189186,Genbank:XM_013975420.2	leucine zipper and EF-hand containing transmembrane protein 2, transcript variant X5
chi-miR-361-3p	XM_013975707.2	335	-62.64	169	-31.66	22	6809	5587 2509	GPRIN2	GeneID:102174810,Genbank:XM_013975707.2	G protein regulated inducer of neurite outgrowth 2, transcript variant X3
chi-miR-361-3p	XM_013976047.2	157	-30.28	157	-30.28	22	2933	2470	ACTN3	GeneID:102179075,Genbank:XM_013976047.2	actinin alpha 3, transcript variant X2
chi-miR-361-3p	XM_013977116.2	164	-30.28	164	-30.28	22	2095	187	CREB3L4	GeneID:102183745,Genbank:XM_013977116.2	cAMP responsive element binding protein 3 like 4, transcript variant X4
chi-miR-361-3p	XM_013977123.2	164	-30.28	164	-30.28	22	2281	184	CREB3L4	GeneID:102183745,Genbank:XM_013977123.2	cAMP responsive element binding protein 3 like 4, transcript variant X5
chi-miR-361-3p	XM_018038288.1	179	-36.05	179	-36.05	22	3621	2848	BAP1	GeneID:102183466,Genbank:XM_018038288.1	BRCA1 associated protein 1, transcript variant X1
chi-miR-361-3p	XM_018038289.1	179	-36.05	179	-36.05	22	3469	2696	BAP1	GeneID:102183466,Genbank:XM_018038289.1	BRCA1 associated protein 1, transcript variant X2
chi-miR-361-3p	XM_018038290.1	179	-36.05	179	-36.05	22	3406	2633	BAP1	GeneID:102183466,Genbank:XM_018038290.1	BRCA1 associated protein 1, transcript variant X3
chi-miR-361-3p	XM_018038310.1	162	-32.4	162	-32.4	22	1996	897	NICN1	GeneID:102178673,Genbank:XM_018038310.1	nicolin 1, transcript variant X1
chi-miR-361-3p	XM_018038311.1	162	-32.4	162	-32.4	22	1936	838	NICN1	GeneID:102178673,Genbank:XM_018038311.1	nicolin 1, transcript variant X2
chi-miR-361-3p	XM_018038320.1	162	-30.51	162	-30.51	22	5828	3909	FGD5	GeneID:108633361,Genbank:XM_018038320.1	FYVE, RhoGEF and PH domain containing 5, transcript variant X1
chi-miR-361-3p	XM_018038321.1	162	-30.51	162	-30.51	22	5765	3846	FGD5	GeneID:108633361,Genbank:XM_018038321.1	FYVE, RhoGEF and PH domain containing 5, transcript variant X2
chi-miR-361-3p	XM_018038322.1	162	-30.51	162	-30.51	22	5800	3881	FGD5	GeneID:108633361,Genbank:XM_018038322.1	FYVE, RhoGEF and PH domain containing 5, transcript variant X3
chi-miR-361-3p	XM_018038371.1	167	-33.4	167	-33.4	22	1249	681	FEV	GeneID:102178779,Genbank:XM_018038371.1	FEV, ETS transcription factor
chi-miR-361-3p	XM_018038386.1	162	-32.24	162	-32.24	22	4512	2548	PLXNA1	GeneID:108633364,Genbank:XM_018038386.1	plexin A1
chi-miR-361-3p	XM_018038577.1	170	-31.75	170	-31.75	22	2588	2028	DAXX	GeneID:102188387,Genbank:XM_018038577.1	death domain associated protein, transcript variant X1
chi-miR-361-3p	XM_018038578.1	170	-31.75	170	-31.75	22	2581	2021	DAXX	GeneID:102188387,Genbank:XM_018038578.1	death domain associated protein, transcript variant X2
chi-miR-361-3p	XM_018038584.1	162	-31.28	162	-31.28	22	2919	706	RXRB	GeneID:102189445,Genbank:XM_018038584.1	retinoid X receptor beta, transcript variant X1
chi-miR-361-3p	XM_018038585.1	162	-31.28	162	-31.28	22	2907	706	RXRB	GeneID:102189445,Genbank:XM_018038585.1	retinoid X receptor beta, transcript variant X2
chi-miR-361-3p	XM_018038696.1	162	-31.94	162	-31.94	22	4040	3774	EHMT2	GeneID:102178316,Genbank:XM_018038696.1	euchromatic histone lysine methyltransferase 2, transcript variant X2
chi-miR-361-3p	XM_018038697.1	162	-31.94	162	-31.94	22	3996	3730	EHMT2	GeneID:102178316,Genbank:XM_018038697.1	euchromatic histone lysine methyltransferase 2, transcript variant X3
chi-miR-361-3p	XM_018038698.1	162	-31.94	162	-31.94	22	3890	3624	EHMT2	GeneID:102178316,Genbank:XM_018038698.1	euchromatic histone lysine methyltransferase 2, transcript variant X4
chi-miR-361-3p	XM_018038907.1	171	-34.21	171	-34.21	22	12795	5331	TNXB	GeneID:102174446,Genbank:XM_018038907.1	tenascin XB, transcript variant X1
chi-miR-361-3p	XM_018038908.1	171	-34.21	171	-34.21	22	13389	5925	TNXB	GeneID:102174446,Genbank:XM_018038908.1	tenascin XB, transcript variant X2
chi-miR-361-3p	XM_018038909.1	171	-34.21	171	-34.21	22	12471	5331	TNXB	GeneID:102174446,Genbank:XM_018038909.1	tenascin XB, transcript variant X3
chi-miR-361-3p	XM_018038910.1	171	-34.21	171	-34.21	22	12043	5332	TNXB	GeneID:102174446,Genbank:XM_018038910.1	tenascin XB, transcript variant X4
chi-miR-361-3p	XM_018038911.1	171	-34.21	171	-34.21	22	11713	5332	TNXB	GeneID:102174446,Genbank:XM_018038911.1	tenascin XB, transcript variant X5
chi-miR-361-3p	XM_018038912.1	171	-34.21	171	-34.21	22	11465	5330	TNXB	GeneID:102174446,Genbank:XM_018038912.1	tenascin XB, transcript variant X6
chi-miR-361-3p	XM_018038915.1	171	-34.21	171	-34.21	22	10438	2974	TNXB	GeneID:102174446,Genbank:XM_018038915.1	tenascin XB, transcript variant X9
chi-miR-361-3p	XM_018039208.1	161	-32.08	161	-32.08	22	2299	1837	TRIM38	GeneID:100860991,Genbank:XM_018039208.1	tripartite motif containing 38, transcript variant X2
chi-miR-361-3p	XM_018039209.1	161	-32.08	161	-32.08	22	2294	1832	TRIM38	GeneID:100860991,Genbank:XM_018039209.1	tripartite motif containing 38, transcript variant X3
chi-miR-361-3p	XM_018039550.1	165	-32.57	165	-32.57	22	3777	506	GNAL	GeneID:100861281,Genbank:XM_018039550.1	G protein subunit alpha L, transcript variant X2
chi-miR-361-3p	XM_018039702.1	165	-35.09	165	-35.09	22	1964	1168	LOC108633807	GeneID:108633807,Genbank:XM_018039702.1	D-2-hydroxyglutarate dehydrogenase, mitochondrial, transcript variant X1
[truncated: 28,756 more rows]
