# Supplementary material for: Temporal transcriptomic changes in microRNAs involved in the host immune response and metabolism during Neospora caninum infection
Source: Parasit Vectors. 2023 Jan 24;16:28. doi: 10.1186/s13071-023-05665-9 (PMC9872418; doi:10.1186/s13071-023-05665-9)
Supplement: Supplementary file 6 — Additional file 6: Data S6. Gene Ontology (GO) enrichment analysis of targets for all the DEmiRNAs. [file 13071_2023_5665_MOESM6_ESM.xlsx]

## Sheet: enrichment-go-TZ_24h-vs-C_24h
id	Term	Category	ListHits	ListTotal	PopHits	PopTotal	pValue	qValue	Enrichment_score	Gene
GO:0005089	Rho guanyl-nucleotide exchange factor activity	molecular_function	106	4250	220	34367	6.98357e-39	3.3598e-35	3.89615	XM_005683157.3(ARHGEF37);XM_005692399.3(PLEKHG2);XM_013963922.2(ARHGEF25);XM_013971101.2(PLEKHG2);XM_018038320.1(FGD5);XM_018038321.1(FGD5);XM_018038322.1(FGD5);XM_018041816.1(ARHGEF10);XM_018045796.1(LOC102173333);XM_018045804.1(LOC102173333);XM_018045808.1(LOC102173333);XM_018045812.1(LOC102173333);XM_018045817.1(LOC102173333);XM_018046318.1(ARHGEF11);XM_018046319.1(ARHGEF11);XM_018046320.1(ARH…
GO:0005863	striated muscle myosin thick filament	cellular_component	46	4250	50	34367	1.95336e-37	4.69881e-34	7.43944	XM_018051517.1(OBSCN);XM_018051518.1(OBSCN);XM_018051520.1(OBSCN);XM_018051521.1(OBSCN);XM_018051522.1(OBSCN);XM_018051523.1(OBSCN);XM_018051524.1(OBSCN);XM_018051525.1(OBSCN);XM_018051526.1(OBSCN);XM_018051527.1(OBSCN);XM_018051528.1(OBSCN);XM_018051529.1(OBSCN);XM_018051530.1(OBSCN);XM_018051531.1(OBSCN);XM_018051532.1(OBSCN);XM_018051533.1(OBSCN);XM_018051534.1(OBSCN);XM_018051536.1(OBSCN);XM_…
GO:0035023	regulation of Rho protein signal transduction	biological_process	103	4250	234	34367	1.53791e-33	2.46629e-30	3.55938	XM_005683157.3(ARHGEF37);XM_005692399.3(PLEKHG2);XM_005698780.3(DLC1);XM_005698781.3(DLC1);XM_013963922.2(ARHGEF25);XM_013971101.2(PLEKHG2);XM_018038320.1(FGD5);XM_018038321.1(FGD5);XM_018038322.1(FGD5);XM_018041816.1(ARHGEF10);XM_018041888.1(DLC1);XM_018045796.1(LOC102173333);XM_018045804.1(LOC102173333);XM_018045808.1(LOC102173333);XM_018045812.1(LOC102173333);XM_018045817.1(LOC102173333);XM_01…
GO:0030506	ankyrin binding	molecular_function	59	4250	89	34367	1.87733e-32	2.25796e-29	5.36062	XM_018046953.1(FLNC);XM_018046954.1(FLNC);XM_018046955.1(FLNC);XM_018051517.1(OBSCN);XM_018051518.1(OBSCN);XM_018051520.1(OBSCN);XM_018051521.1(OBSCN);XM_018051522.1(OBSCN);XM_018051523.1(OBSCN);XM_018051524.1(OBSCN);XM_018051525.1(OBSCN);XM_018051526.1(OBSCN);XM_018051527.1(OBSCN);XM_018051528.1(OBSCN);XM_018051529.1(OBSCN);XM_018051530.1(OBSCN);XM_018051531.1(OBSCN);XM_018051532.1(OBSCN);XM_018…
GO:0042383	sarcolemma	cellular_component	118	4250	311	34367	7.64595e-31	7.35693e-28	3.06813	XM_005697343.3(CCDC78);XM_013963034.2(COL6A3);XM_013963554.2(CLCN1);XM_013974511.2(CCDC78);XM_013974512.2(CCDC78);XM_018039719.1(CDH2);XM_018040698.1(COL6A3);XM_018040704.1(COL6A3);XM_018040712.1(COL6A3);XM_018040719.1(COL6A3);XM_018040727.1(COL6A3);XM_018040741.1(COL6A3);XM_018046843.1(CLCN1);XM_018046953.1(FLNC);XM_018046954.1(FLNC);XM_018046955.1(FLNC);XM_018048691.1(CACNA1C);XM_018048692.1(CA…
GO:0010801	negative regulation of peptidyl-threonine phosphorylation	biological_process	41	4250	53	34367	2.95376e-27	2.36842e-24	6.25548	XM_005683975.3(DMTN);XM_005687901.3(PARD3);XM_005697186.3(SMAD7);XM_013964061.2(EIF4G1);XM_013964066.2(EIF4G1);XM_013966099.2(DMTN);XM_013966107.2(DMTN);XM_013968467.2(PARD3);XM_018039656.1(SMAD7);XM_018047119.1(EIF4G1);XM_018047130.1(EIF4G1);XM_018047144.1(EIF4G1);XM_018047153.1(EIF4G1);XM_018047161.1(EIF4G1);XM_018052256.1(DMTN);XM_018052258.1(DMTN);XM_018052259.1(DMTN);XM_018052260.1(DMTN);XM_…
GO:0031432	titin binding	molecular_function	46	4250	72	34367	1.41206e-24	9.70487e-22	5.16628	XM_018051517.1(OBSCN);XM_018051518.1(OBSCN);XM_018051520.1(OBSCN);XM_018051521.1(OBSCN);XM_018051522.1(OBSCN);XM_018051523.1(OBSCN);XM_018051524.1(OBSCN);XM_018051525.1(OBSCN);XM_018051526.1(OBSCN);XM_018051527.1(OBSCN);XM_018051528.1(OBSCN);XM_018051529.1(OBSCN);XM_018051530.1(OBSCN);XM_018051531.1(OBSCN);XM_018051532.1(OBSCN);XM_018051533.1(OBSCN);XM_018051534.1(OBSCN);XM_018051536.1(OBSCN);XM_…
GO:0008356	asymmetric cell division	biological_process	26	4250	27	34367	5.57023e-23	3.3498e-20	7.78686	XM_005687184.3(GOLGA2);XM_005687901.3(PARD3);XM_013968467.2(PARD3);XM_018055866.1(GOLGA2);XM_018055867.1(GOLGA2);XM_018055868.1(GOLGA2);XM_018055869.1(GOLGA2);XM_018057049.1(PARD3);XM_018057050.1(PARD3);XM_018057051.1(PARD3);XM_018057052.1(PARD3);XM_018057053.1(PARD3);XM_018057054.1(PARD3);XM_018057055.1(PARD3);XM_018057056.1(PARD3);XM_018057057.1(PARD3);XM_018057059.1(PARD3);XM_018057060.1(PARD3…
GO:0043198	dendritic shaft	cellular_component	47	4250	82	34367	3.53302e-22	1.8886e-19	4.63486	XM_005693910.3(MPP2);XM_005693911.3(MPP2);XM_018046339.1(KIRREL);XM_018046340.1(KIRREL);XM_018046341.1(KIRREL);XM_018046342.1(KIRREL);XM_018048691.1(CACNA1C);XM_018048692.1(CACNA1C);XM_018048693.1(CACNA1C);XM_018048694.1(CACNA1C);XM_018048695.1(CACNA1C);XM_018048696.1(CACNA1C);XM_018048697.1(CACNA1C);XM_018048698.1(CACNA1C);XM_018048699.1(CACNA1C);XM_018048700.1(CACNA1C);XM_018048701.1(CACNA1C);X…
GO:0046777	protein autophosphorylation	biological_process	109	4250	360	34367	1.31729e-19	6.33751e-17	2.44837	XM_005675313.3(TNIK);XM_005675314.3(TNIK);XM_005675315.3(TNIK);XM_005675316.3(TNIK);XM_005681629.3(KDR);XM_005682573.3(DAPK3);XM_005693743.3(CDK12);XM_005693744.3(CDK12);XM_005693745.3(CDK12);XM_005698535.3(GRK5);XM_013964598.2(TNIK);XM_013964609.2(TNIK);XM_018040359.1(PDPK1);XM_018040360.1(PDPK1);XM_018040605.1(EEF2K);XM_018040606.1(EEF2K);XM_018040608.1(EEF2K);XM_018042366.1(CAMK2G);XM_01804237…
GO:0004672	protein kinase activity	molecular_function	113	4250	382	34367	2.08618e-19	9.1242e-17	2.39204	XM_005675313.3(TNIK);XM_005675314.3(TNIK);XM_005675315.3(TNIK);XM_005675316.3(TNIK);XM_005693743.3(CDK12);XM_005693744.3(CDK12);XM_005693745.3(CDK12);XM_013964598.2(TNIK);XM_013964609.2(TNIK);XM_018038472.1(NEK10);XM_018039102.1(ICK);XM_018039103.1(ICK);XM_018040605.1(EEF2K);XM_018040606.1(EEF2K);XM_018040608.1(EEF2K);XM_018040755.1(LOC106503599);XM_018040895.1(PKMYT1);XM_018040896.1(PKMYT1);XM_0…
GO:0033269	internode region of axon	cellular_component	21	4250	22	34367	1.6087e-18	6.44955e-16	7.71879	XM_005687901.3(PARD3);XM_013968467.2(PARD3);XM_018057049.1(PARD3);XM_018057050.1(PARD3);XM_018057051.1(PARD3);XM_018057052.1(PARD3);XM_018057053.1(PARD3);XM_018057054.1(PARD3);XM_018057055.1(PARD3);XM_018057056.1(PARD3);XM_018057057.1(PARD3);XM_018057059.1(PARD3);XM_018057060.1(PARD3);XM_018057061.1(PARD3);XM_018057062.1(PARD3);XM_018057064.1(PARD3);XM_018057065.1(PARD3);XM_018057066.1(PARD3);XM_…
GO:0072362	regulation of glycolytic process by negative regulation of transcription from RNA polymerase II promoter	biological_process	19	4250	19	34367	5.46211e-18	1.87702e-15	8.08635	XM_018064699.1(NCOR1);XM_018064700.1(NCOR1);XM_018064701.1(NCOR1);XM_018064702.1(NCOR1);XM_018064703.1(NCOR1);XM_018064704.1(NCOR1);XM_018064705.1(NCOR1);XM_018064707.1(NCOR1);XM_018064708.1(NCOR1);XM_018064709.1(NCOR1);XM_018064710.1(NCOR1);XM_018064711.1(NCOR1);XM_018064712.1(NCOR1);XM_018064713.1(NCOR1);XM_018064714.1(NCOR1);XM_018064715.1(NCOR1);XM_018064716.1(NCOR1);XM_018064717.1(NCOR1);XM_…
GO:2000191	regulation of fatty acid transport	biological_process	19	4250	19	34367	5.46211e-18	1.87702e-15	8.08635	XM_018064699.1(NCOR1);XM_018064700.1(NCOR1);XM_018064701.1(NCOR1);XM_018064702.1(NCOR1);XM_018064703.1(NCOR1);XM_018064704.1(NCOR1);XM_018064705.1(NCOR1);XM_018064707.1(NCOR1);XM_018064708.1(NCOR1);XM_018064709.1(NCOR1);XM_018064710.1(NCOR1);XM_018064711.1(NCOR1);XM_018064712.1(NCOR1);XM_018064713.1(NCOR1);XM_018064714.1(NCOR1);XM_018064715.1(NCOR1);XM_018064716.1(NCOR1);XM_018064717.1(NCOR1);XM_…
GO:0014704	intercalated disc	cellular_component	51	4250	114	34367	1.02993e-17	3.30334e-15	3.61758	XM_018039719.1(CDH2);XM_018051517.1(OBSCN);XM_018051518.1(OBSCN);XM_018051520.1(OBSCN);XM_018051521.1(OBSCN);XM_018051522.1(OBSCN);XM_018051523.1(OBSCN);XM_018051524.1(OBSCN);XM_018051525.1(OBSCN);XM_018051526.1(OBSCN);XM_018051527.1(OBSCN);XM_018051528.1(OBSCN);XM_018051529.1(OBSCN);XM_018051530.1(OBSCN);XM_018051531.1(OBSCN);XM_018051532.1(OBSCN);XM_018051533.1(OBSCN);XM_018051534.1(OBSCN);XM_0…
GO:0033268	node of Ranvier	cellular_component	31	4250	47	34367	1.30332e-17	3.77655e-15	5.33355	XM_018057536.1(KCNQ2);XM_018057537.1(KCNQ2);XM_018057538.1(KCNQ2);XM_018057539.1(KCNQ2);XM_018057540.1(KCNQ2);XM_018057541.1(KCNQ2);XM_018057543.1(KCNQ2);XM_018057544.1(KCNQ2);XM_018057545.1(KCNQ2);XM_018060022.1(NFASC);XM_018060023.1(NFASC);XM_018060024.1(NFASC);XM_018060025.1(NFASC);XM_018060026.1(NFASC);XM_018060027.1(NFASC);XM_018060028.1(NFASC);XM_018060029.1(NFASC);XM_018060030.1(NFASC);XM_…
GO:0086056	voltage-gated calcium channel activity involved in AV node cell action potential	molecular_function	23	4250	27	34367	1.33447e-17	3.77655e-15	6.88837	XM_018048691.1(CACNA1C);XM_018048692.1(CACNA1C);XM_018048693.1(CACNA1C);XM_018048694.1(CACNA1C);XM_018048695.1(CACNA1C);XM_018048696.1(CACNA1C);XM_018048697.1(CACNA1C);XM_018048698.1(CACNA1C);XM_018048699.1(CACNA1C);XM_018048700.1(CACNA1C);XM_018048701.1(CACNA1C);XM_018064862.1(CACNA1G);XM_018064863.1(CACNA1G);XM_018064864.1(CACNA1G);XM_018064865.1(CACNA1G);XM_018064866.1(CACNA1G);XM_018064867.1(…
GO:0005938	cell cortex	cellular_component	101	4250	342	34367	1.912e-17	5.11036e-15	2.38807	XM_005683084.3(FGF1);XM_005685953.3(RHOJ);XM_005687901.3(PARD3);XM_013968467.2(PARD3);XM_018038688.1(DST);XM_018039015.1(NEDD9);XM_018039419.1(SPIRE1);XM_018039420.1(SPIRE1);XM_018039421.1(SPIRE1);XM_018039423.1(SPIRE1);XM_018039424.1(SPIRE1);XM_018039768.1(PARD6G);XM_018043235.1(ARHGAP32);XM_018043236.1(ARHGAP32);XM_018043237.1(ARHGAP32);XM_018047457.1(COBL);XM_018048212.1(RIC8B);XM_018048213.1(…
GO:0004674	protein serine/threonine kinase activity	molecular_function	198	4250	883	34367	2.56172e-17	6.48654e-15	1.81325	XM_005675313.3(TNIK);XM_005675314.3(TNIK);XM_005675315.3(TNIK);XM_005675316.3(TNIK);XM_005677152.3(UHMK1);XM_005682573.3(DAPK3);XM_005696894.3(RIOK1);XM_005698535.3(GRK5);XM_013964506.2(BMPR1B);XM_013964598.2(TNIK);XM_013964609.2(TNIK);XM_013966022.2(TESK1);XM_013969108.2(PRKDC);XM_013972914.2(LRRK1);XM_018038232.1(MAPKAPK3);XM_018038472.1(NEK10);XM_018038940.1(TTBK1);XM_018039102.1(ICK);XM_01803…
GO:0030017	sarcomere	cellular_component	50	4250	114	34367	5.91562e-17	1.423e-14	3.54665	XM_013963922.2(ARHGEF25);XM_018039639.1(FHOD3);XM_018051517.1(OBSCN);XM_018051518.1(OBSCN);XM_018051520.1(OBSCN);XM_018051521.1(OBSCN);XM_018051522.1(OBSCN);XM_018051523.1(OBSCN);XM_018051524.1(OBSCN);XM_018051525.1(OBSCN);XM_018051526.1(OBSCN);XM_018051527.1(OBSCN);XM_018051528.1(OBSCN);XM_018051529.1(OBSCN);XM_018051530.1(OBSCN);XM_018051531.1(OBSCN);XM_018051532.1(OBSCN);XM_018051533.1(OBSCN);…
GO:0072368	regulation of lipid transport by negative regulation of transcription from RNA polymerase II promoter	biological_process	19	4250	20	34367	9.64586e-17	2.20982e-14	7.68204	XM_018064699.1(NCOR1);XM_018064700.1(NCOR1);XM_018064701.1(NCOR1);XM_018064702.1(NCOR1);XM_018064703.1(NCOR1);XM_018064704.1(NCOR1);XM_018064705.1(NCOR1);XM_018064707.1(NCOR1);XM_018064708.1(NCOR1);XM_018064709.1(NCOR1);XM_018064710.1(NCOR1);XM_018064711.1(NCOR1);XM_018064712.1(NCOR1);XM_018064713.1(NCOR1);XM_018064714.1(NCOR1);XM_018064715.1(NCOR1);XM_018064716.1(NCOR1);XM_018064717.1(NCOR1);XM_…
GO:0086045	membrane depolarization during AV node cell action potential	biological_process	23	4250	30	34367	1.06274e-15	2.32403e-13	6.19954	XM_018048691.1(CACNA1C);XM_018048692.1(CACNA1C);XM_018048693.1(CACNA1C);XM_018048694.1(CACNA1C);XM_018048695.1(CACNA1C);XM_018048696.1(CACNA1C);XM_018048697.1(CACNA1C);XM_018048698.1(CACNA1C);XM_018048699.1(CACNA1C);XM_018048700.1(CACNA1C);XM_018048701.1(CACNA1C);XM_018064862.1(CACNA1G);XM_018064863.1(CACNA1G);XM_018064864.1(CACNA1G);XM_018064865.1(CACNA1G);XM_018064866.1(CACNA1G);XM_018064867.1(…
GO:0005516	calmodulin binding	molecular_function	123	4250	484	34367	2.55805e-15	5.35077e-13	2.055	XM_005680314.2(MYO1A);XM_005686948.3(ADCY3);XM_005692471.3(SNTB2);XM_018038253.1(ARPP21);XM_018038254.1(ARPP21);XM_018038255.1(ARPP21);XM_018039562.1(MYO5B);XM_018039563.1(MYO5B);XM_018039564.1(MYO5B);XM_018040605.1(EEF2K);XM_018040606.1(EEF2K);XM_018040608.1(EEF2K);XM_018042363.1(CAMK2G);XM_018042364.1(CAMK2G);XM_018042365.1(CAMK2G);XM_018042366.1(CAMK2G);XM_018042367.1(CAMK2G);XM_018042369.1(CA…
GO:0031430	M band	cellular_component	47	4250	112	34367	4.01563e-15	8.04967e-13	3.39338	XM_005691015.3(PPP2R5A);XM_018051517.1(OBSCN);XM_018051518.1(OBSCN);XM_018051520.1(OBSCN);XM_018051521.1(OBSCN);XM_018051522.1(OBSCN);XM_018051523.1(OBSCN);XM_018051524.1(OBSCN);XM_018051525.1(OBSCN);XM_018051526.1(OBSCN);XM_018051527.1(OBSCN);XM_018051528.1(OBSCN);XM_018051529.1(OBSCN);XM_018051530.1(OBSCN);XM_018051531.1(OBSCN);XM_018051532.1(OBSCN);XM_018051533.1(OBSCN);XM_018051534.1(OBSCN);X…
GO:0007275	multicellular organism development	biological_process	171	4250	771	34367	1.11929e-14	2.15396e-12	1.79347	XM_005681502.3(KLF3);XM_005681503.3(KLF3);XM_005681917.3(LDB2);XM_005681918.3(LDB2);XM_005681919.3(LDB2);XM_005681920.3(LDB2);XM_005681921.3(LDB2);XM_005681923.3(LDB2);XM_005681924.3(LDB2);XM_005692398.3(ZFP36);XM_005696330.3(SRF);XM_005698017.3(LOC102169932);XM_005698927.2(THRB);XM_013962624.2(EVI5);XM_013962625.2(EVI5);XM_013962626.2(EVI5);XM_013962627.2(EVI5);XM_013962628.2(EVI5);XM_013962629.…
GO:0032956	regulation of actin cytoskeleton organization	biological_process	51	4250	133	34367	2.227e-14	4.1208e-12	3.10078	XM_005676846.3(GRHL3);XM_005683975.3(DMTN);XM_005689437.3(DIXDC1);XM_013966099.2(DMTN);XM_013966107.2(DMTN);XM_018039589.1(ARHGAP28);XM_018039590.1(ARHGAP28);XM_018039591.1(ARHGAP28);XM_018039592.1(ARHGAP28);XM_018039593.1(ARHGAP28);XM_018046377.1(VANGL2);XM_018046378.1(VANGL2);XM_018046831.1(ARHGEF5);XM_018048050.1(LRP1);XM_018048051.1(LRP1);XM_018048734.1(SH3BP1);XM_018049068.1(TRIOBP);XM_01805…
GO:0097454	Schwann cell microvillus	cellular_component	15	4250	15	34367	2.36753e-14	4.21858e-12	8.08635	XM_018060022.1(NFASC);XM_018060023.1(NFASC);XM_018060024.1(NFASC);XM_018060025.1(NFASC);XM_018060026.1(NFASC);XM_018060027.1(NFASC);XM_018060028.1(NFASC);XM_018060029.1(NFASC);XM_018060030.1(NFASC);XM_018060032.1(NFASC);XM_018060033.1(NFASC);XM_018060034.1(NFASC);XM_018060035.1(NFASC);XM_018060036.1(NFASC);XM_018060037.1(NFASC);
GO:0042800	histone methyltransferase activity (H3-K4 specific)	molecular_function	24	4250	36	34367	4.28802e-14	7.0341e-12	5.3909	XM_018040020.1(SETD1A);XM_018040021.1(SETD1A);XM_018040022.1(SETD1A);XM_018040023.1(SETD1A);XM_018040024.1(SETD1A);XM_018046667.1(KMT2C);XM_018046668.1(KMT2C);XM_018046669.1(KMT2C);XM_018046670.1(KMT2C);XM_018046671.1(KMT2C);XM_018046672.1(KMT2C);XM_018046673.1(KMT2C);XM_018046674.1(KMT2C);XM_018046675.1(KMT2C);XM_018046676.1(KMT2C);XM_018046677.1(KMT2C);XM_018046678.1(KMT2C);XM_018046679.1(KMT2C…
GO:0046620	regulation of organ growth	biological_process	16	4250	17	34367	4.38626e-14	7.0341e-12	7.61069	XM_013974207.2(FOXC1);XM_018048691.1(CACNA1C);XM_018048692.1(CACNA1C);XM_018048693.1(CACNA1C);XM_018048694.1(CACNA1C);XM_018048695.1(CACNA1C);XM_018048696.1(CACNA1C);XM_018048697.1(CACNA1C);XM_018048698.1(CACNA1C);XM_018048699.1(CACNA1C);XM_018048700.1(CACNA1C);XM_018048701.1(CACNA1C);XM_018054807.1(BCL2L11);XM_018054808.1(BCL2L11);XM_018054809.1(BCL2L11);XM_018054810.1(BCL2L11);
GO:1904425	negative regulation of GTP binding	biological_process	16	4250	17	34367	4.38626e-14	7.0341e-12	7.61069	XM_018039589.1(ARHGAP28);XM_018039590.1(ARHGAP28);XM_018039591.1(ARHGAP28);XM_018039592.1(ARHGAP28);XM_018039593.1(ARHGAP28);XM_018055245.1(RAP1GAP);XM_018055255.1(RAP1GAP);XM_018055259.1(RAP1GAP);XM_018055261.1(RAP1GAP);XM_018055271.1(RAP1GAP);XM_018055278.1(RAP1GAP);XM_018055282.1(RAP1GAP);XM_018055290.1(RAP1GAP);XM_018055298.1(RAP1GAP);XM_018055306.1(RAP1GAP);XM_018055313.1(RAP1GAP);
GO:1902897	regulation of postsynaptic density protein 95 clustering	biological_process	17	4250	19	34367	4.80343e-14	7.45461e-12	7.23516	XM_018050604.1(DBN1);XM_018057969.1(ZMYND8);XM_018057970.1(ZMYND8);XM_018057971.1(ZMYND8);XM_018057972.1(ZMYND8);XM_018057973.1(ZMYND8);XM_018057974.1(ZMYND8);XM_018057975.1(ZMYND8);XM_018057976.1(ZMYND8);XM_018057977.1(ZMYND8);XM_018057978.1(ZMYND8);XM_018057980.1(ZMYND8);XM_018057981.1(ZMYND8);XM_018057982.1(ZMYND8);XM_018057983.1(ZMYND8);XM_018057984.1(ZMYND8);XM_018057985.1(ZMYND8);
GO:0005522	profilin binding	molecular_function	20	4250	26	34367	7.33184e-14	1.1023e-11	6.22027	XM_018047285.1(PCLO);XM_018050604.1(DBN1);XM_018050605.1(DBN1);XM_018050606.1(DBN1);XM_018060211.1(ENAH);XM_018060212.1(ENAH);XM_018060213.1(ENAH);XM_018060214.1(ENAH);XM_018060215.1(ENAH);XM_018060216.1(ENAH);XM_018065264.1(FMNL1);XM_018065265.1(FMNL1);XM_018066033.1(EVL);XM_018066034.1(EVL);XM_018066035.1(EVL);XM_018066036.1(EVL);XM_018066037.1(EVL);XM_018066038.1(EVL);XM_018066039.1(EVL);XM_01…
GO:0051056	regulation of small GTPase mediated signal transduction	biological_process	79	4250	269	34367	7.99417e-14	1.16545e-11	2.3748	XM_005674953.3(ARHGAP31);XM_005680226.3(SRGAP1);XM_005683063.3(ARAP3);XM_005685953.3(RHOJ);XM_005692399.3(PLEKHG2);XM_013962679.2(SYDE2);XM_013971101.2(PLEKHG2);XM_018039589.1(ARHGAP28);XM_018039590.1(ARHGAP28);XM_018039591.1(ARHGAP28);XM_018039592.1(ARHGAP28);XM_018039593.1(ARHGAP28);XM_018042511.1(ARHGAP22);XM_018042512.1(ARHGAP22);XM_018042513.1(ARHGAP22);XM_018042514.1(ARHGAP22);XM_018042515.…
GO:0030018	Z disc	cellular_component	95	4250	354	34367	1.16138e-13	1.64335e-11	2.17007	XM_005685075.3(HOMER1);XM_005691015.3(PPP2R5A);XM_018038688.1(DST);XM_018039639.1(FHOD3);XM_018040130.1(HDAC4);XM_018040136.1(HDAC4);XM_018040141.1(HDAC4);XM_018042187.1(LDB3);XM_018042188.1(LDB3);XM_018042189.1(LDB3);XM_018042190.1(LDB3);XM_018042191.1(LDB3);XM_018042192.1(LDB3);XM_018042593.1(C28H10orf71);XM_018042594.1(C28H10orf71);XM_018046953.1(FLNC);XM_018046954.1(FLNC);XM_018046955.1(FLNC)…
GO:0043194	axon initial segment	cellular_component	30	4250	56	34367	1.32888e-13	1.82665e-11	4.33197	XM_018057536.1(KCNQ2);XM_018057537.1(KCNQ2);XM_018057538.1(KCNQ2);XM_018057539.1(KCNQ2);XM_018057540.1(KCNQ2);XM_018057541.1(KCNQ2);XM_018057543.1(KCNQ2);XM_018057544.1(KCNQ2);XM_018057545.1(KCNQ2);XM_018060022.1(NFASC);XM_018060023.1(NFASC);XM_018060024.1(NFASC);XM_018060025.1(NFASC);XM_018060026.1(NFASC);XM_018060027.1(NFASC);XM_018060028.1(NFASC);XM_018060029.1(NFASC);XM_018060030.1(NFASC);XM_…
GO:0001102	RNA polymerase II activating transcription factor binding	molecular_function	34	4250	70	34367	1.38406e-13	1.84965e-11	3.92766	XM_005676431.3(CREB1);XM_005681305.3(PITX2);XM_005681917.3(LDB2);XM_005681918.3(LDB2);XM_005681919.3(LDB2);XM_005681920.3(LDB2);XM_005681921.3(LDB2);XM_005681923.3(LDB2);XM_005681924.3(LDB2);XM_013966776.2(SMAD3);XM_018049158.1(PITX2);XM_018053606.1(SMAD3);XM_018059258.1(LMO2);XM_018060284.1(CREB1);XM_018060296.1(CREB1);XM_018064699.1(NCOR1);XM_018064700.1(NCOR1);XM_018064701.1(NCOR1);XM_01806470…
GO:0007163	establishment or maintenance of cell polarity	biological_process	33	4250	67	34367	1.90004e-13	2.43083e-11	3.98283	XM_005685953.3(RHOJ);XM_005687901.3(PARD3);XM_013968467.2(PARD3);XM_018039768.1(PARD6G);XM_018048881.1(PARVB);XM_018048882.1(PARVG);XM_018053244.1(MAP7);XM_018053245.1(MAP7);XM_018053246.1(MAP7);XM_018053247.1(MAP7);XM_018053248.1(MAP7);XM_018053249.1(MAP7);XM_018053250.1(MAP7);XM_018057049.1(PARD3);XM_018057050.1(PARD3);XM_018057051.1(PARD3);XM_018057052.1(PARD3);XM_018057053.1(PARD3);XM_0180570…
GO:0006669	sphinganine-1-phosphate biosynthetic process	biological_process	14	4250	14	34367	1.92001e-13	2.43083e-11	8.08635	XM_018062710.1(SPHK2);XM_018062711.1(SPHK2);XM_018062712.1(SPHK2);XM_018062713.1(SPHK2);XM_018062714.1(SPHK2);XM_018062717.1(SPHK2);XM_018062718.1(SPHK2);XM_018062719.1(SPHK2);XM_018062720.1(SPHK2);XM_018062721.1(SPHK2);XM_018062722.1(SPHK2);XM_018062723.1(SPHK2);XM_018062724.1(SPHK2);XM_018062725.1(SPHK2);
GO:0005912	adherens junction	cellular_component	49	4250	131	34367	2.17296e-13	2.68054e-11	3.02467	XM_005687901.3(PARD3);XM_005699581.3(ESAM);XM_013968467.2(PARD3);XM_018040470.1(TMEM204);XM_018046043.1(TNK2);XM_018046047.1(TNK2);XM_018046056.1(TNK2);XM_018046059.1(TNK2);XM_018046063.1(TNK2);XM_018046066.1(TNK2);XM_018046068.1(TNK2);XM_018046073.1(TNK2);XM_018046076.1(TNK2);XM_018046092.1(TNK2);XM_018046103.1(TNK2);XM_018046122.1(TNK2);XM_018048734.1(SH3BP1);XM_018050400.1(SHROOM1);XM_01805040…
GO:0002520	immune system development	biological_process	15	4250	16	34367	3.35023e-13	4.02949e-11	7.58096	XM_013966776.2(SMAD3);XM_018048691.1(CACNA1C);XM_018048692.1(CACNA1C);XM_018048693.1(CACNA1C);XM_018048694.1(CACNA1C);XM_018048695.1(CACNA1C);XM_018048696.1(CACNA1C);XM_018048697.1(CACNA1C);XM_018048698.1(CACNA1C);XM_018048699.1(CACNA1C);XM_018048700.1(CACNA1C);XM_018048701.1(CACNA1C);XM_018053606.1(SMAD3);XM_018060148.1(TROVE2);XM_018060150.1(TROVE2);
GO:1902952	positive regulation of dendritic spine maintenance	biological_process	16	4250	18	34367	3.48988e-13	4.09507e-11	7.18787	XM_018057969.1(ZMYND8);XM_018057970.1(ZMYND8);XM_018057971.1(ZMYND8);XM_018057972.1(ZMYND8);XM_018057973.1(ZMYND8);XM_018057974.1(ZMYND8);XM_018057975.1(ZMYND8);XM_018057976.1(ZMYND8);XM_018057977.1(ZMYND8);XM_018057978.1(ZMYND8);XM_018057980.1(ZMYND8);XM_018057981.1(ZMYND8);XM_018057982.1(ZMYND8);XM_018057983.1(ZMYND8);XM_018057984.1(ZMYND8);XM_018057985.1(ZMYND8);
GO:0098815	modulation of excitatory postsynaptic potential	biological_process	18	4250	23	34367	8.02393e-13	9.19123e-11	6.32845	XM_018051242.1(TMEM108);XM_018051251.1(TMEM108);XM_018057969.1(ZMYND8);XM_018057970.1(ZMYND8);XM_018057971.1(ZMYND8);XM_018057972.1(ZMYND8);XM_018057973.1(ZMYND8);XM_018057974.1(ZMYND8);XM_018057975.1(ZMYND8);XM_018057976.1(ZMYND8);XM_018057977.1(ZMYND8);XM_018057978.1(ZMYND8);XM_018057980.1(ZMYND8);XM_018057981.1(ZMYND8);XM_018057982.1(ZMYND8);XM_018057983.1(ZMYND8);XM_018057984.1(ZMYND8);XM_018…
GO:0030010	establishment of cell polarity	biological_process	41	4250	103	34367	1.80169e-12	2.0158e-10	3.21884	XM_005687901.3(PARD3);XM_013968467.2(PARD3);XM_018043280.1(BRSK2);XM_018043281.1(BRSK2);XM_018043282.1(BRSK2);XM_018046318.1(ARHGEF11);XM_018046319.1(ARHGEF11);XM_018046320.1(ARHGEF11);XM_018046321.1(ARHGEF11);XM_018046322.1(ARHGEF11);XM_018046323.1(ARHGEF11);XM_018046324.1(ARHGEF11);XM_018046325.1(ARHGEF11);XM_018046326.1(ARHGEF11);XM_018050071.1(WWC1);XM_018057049.1(PARD3);XM_018057050.1(PARD3)…
GO:1903758	negative regulation of transcription from RNA polymerase II promoter by histone modification	biological_process	16	4250	19	34367	1.95407e-12	2.1366e-10	6.80956	XM_018057969.1(ZMYND8);XM_018057970.1(ZMYND8);XM_018057971.1(ZMYND8);XM_018057972.1(ZMYND8);XM_018057973.1(ZMYND8);XM_018057974.1(ZMYND8);XM_018057975.1(ZMYND8);XM_018057976.1(ZMYND8);XM_018057977.1(ZMYND8);XM_018057978.1(ZMYND8);XM_018057980.1(ZMYND8);XM_018057981.1(ZMYND8);XM_018057982.1(ZMYND8);XM_018057983.1(ZMYND8);XM_018057984.1(ZMYND8);XM_018057985.1(ZMYND8);
GO:0018024	histone-lysine N-methyltransferase activity	molecular_function	37	4250	88	34367	3.01631e-12	3.22477e-10	3.39994	XM_018040020.1(SETD1A);XM_018040021.1(SETD1A);XM_018040022.1(SETD1A);XM_018040023.1(SETD1A);XM_018040024.1(SETD1A);XM_018042891.1(MEN1);XM_018042892.1(MEN1);XM_018046667.1(KMT2C);XM_018046668.1(KMT2C);XM_018046669.1(KMT2C);XM_018046670.1(KMT2C);XM_018046671.1(KMT2C);XM_018046672.1(KMT2C);XM_018046673.1(KMT2C);XM_018046674.1(KMT2C);XM_018046675.1(KMT2C);XM_018046676.1(KMT2C);XM_018046677.1(KMT2C);…
GO:0044666	MLL3/4 complex	cellular_component	19	4250	27	34367	4.48573e-12	4.69149e-10	5.6904	XM_018046667.1(KMT2C);XM_018046668.1(KMT2C);XM_018046669.1(KMT2C);XM_018046670.1(KMT2C);XM_018046671.1(KMT2C);XM_018046672.1(KMT2C);XM_018046673.1(KMT2C);XM_018046674.1(KMT2C);XM_018046675.1(KMT2C);XM_018046676.1(KMT2C);XM_018046677.1(KMT2C);XM_018046678.1(KMT2C);XM_018046679.1(KMT2C);XM_018046680.1(KMT2C);XM_018046681.1(KMT2C);XM_018046682.1(KMT2C);XM_018046683.1(KMT2C);XM_018047847.1(KMT2D);XM_…
GO:0050773	regulation of dendrite development	biological_process	21	4250	33	34367	6.57247e-12	6.72769e-10	5.14586	XM_018041676.1(KNDC1);XM_018041677.1(KNDC1);XM_018045804.1(LOC102173333);XM_018045812.1(LOC102173333);XM_018050605.1(DBN1);XM_018050606.1(DBN1);XM_018057012.1(CAMK1D);XM_018057013.1(CAMK1D);XM_018057997.1(PREX1);XM_018058088.1(LOC108633261);XM_018058090.1(LOC108637476);XM_018058102.1(LOC102180847);XM_018060170.1(MARK1);XM_018060171.1(MARK1);XM_018060173.1(MARK1);XM_018060174.1(MARK1);XM_018060830…
GO:0045652	regulation of megakaryocyte differentiation	biological_process	37	4250	90	34367	6.80473e-12	6.82032e-10	3.32439	XM_018040020.1(SETD1A);XM_018040021.1(SETD1A);XM_018040022.1(SETD1A);XM_018040023.1(SETD1A);XM_018040024.1(SETD1A);XM_018040459.1(TNRC6A);XM_018040460.1(TNRC6A);XM_018040461.1(TNRC6A);XM_018046667.1(KMT2C);XM_018046668.1(KMT2C);XM_018046669.1(KMT2C);XM_018046670.1(KMT2C);XM_018046671.1(KMT2C);XM_018046672.1(KMT2C);XM_018046673.1(KMT2C);XM_018046674.1(KMT2C);XM_018046675.1(KMT2C);XM_018046676.1(KM…
GO:0001952	regulation of cell-matrix adhesion	biological_process	16	4250	20	34367	8.63841e-12	8.48151e-10	6.46908	XM_018064468.1(MINK1);XM_018064469.1(MINK1);XM_018064470.1(MINK1);XM_018064471.1(MINK1);XM_018064472.1(MINK1);XM_018064473.1(MINK1);XM_018064474.1(MINK1);XM_018064475.1(MINK1);XM_018064476.1(MINK1);XM_018064477.1(MINK1);XM_018064479.1(MINK1);XM_018064480.1(MINK1);XM_018064481.1(MINK1);XM_018064482.1(MINK1);XM_018064483.1(MINK1);XM_018064484.1(MINK1);
GO:0010045	response to nickel cation	biological_process	12	4250	12	34367	1.26198e-11	1.14554e-09	8.08635	XM_018064862.1(CACNA1G);XM_018064863.1(CACNA1G);XM_018064864.1(CACNA1G);XM_018064865.1(CACNA1G);XM_018064866.1(CACNA1G);XM_018064867.1(CACNA1G);XM_018064868.1(CACNA1G);XM_018064869.1(CACNA1G);XM_018064870.1(CACNA1G);XM_018064871.1(CACNA1G);XM_018064872.1(CACNA1G);XM_018064873.1(CACNA1G);
GO:0044861	protein transport into plasma membrane raft	biological_process	12	4250	12	34367	1.26198e-11	1.14554e-09	8.08635	XM_018061308.1(CLIP1);XM_018061309.1(CLIP1);XM_018061310.1(CLIP1);XM_018061311.1(CLIP1);XM_018061312.1(CLIP1);XM_018061313.1(CLIP1);XM_018061314.1(CLIP1);XM_018061315.1(CLIP1);XM_018061316.1(CLIP1);XM_018061317.1(CLIP1);XM_018061318.1(CLIP1);XM_018061320.1(CLIP1);
GO:0086018	SA node cell to atrial cardiac muscle cell signaling	biological_process	12	4250	12	34367	1.26198e-11	1.14554e-09	8.08635	XM_018064862.1(CACNA1G);XM_018064863.1(CACNA1G);XM_018064864.1(CACNA1G);XM_018064865.1(CACNA1G);XM_018064866.1(CACNA1G);XM_018064867.1(CACNA1G);XM_018064868.1(CACNA1G);XM_018064869.1(CACNA1G);XM_018064870.1(CACNA1G);XM_018064871.1(CACNA1G);XM_018064872.1(CACNA1G);XM_018064873.1(CACNA1G);
GO:0086027	AV node cell to bundle of His cell signaling	biological_process	12	4250	12	34367	1.26198e-11	1.14554e-09	8.08635	XM_018064862.1(CACNA1G);XM_018064863.1(CACNA1G);XM_018064864.1(CACNA1G);XM_018064865.1(CACNA1G);XM_018064866.1(CACNA1G);XM_018064867.1(CACNA1G);XM_018064868.1(CACNA1G);XM_018064869.1(CACNA1G);XM_018064870.1(CACNA1G);XM_018064871.1(CACNA1G);XM_018064872.1(CACNA1G);XM_018064873.1(CACNA1G);
GO:0086080	protein binding involved in heterotypic cell-cell adhesion	molecular_function	15	4250	18	34367	1.33674e-11	1.19094e-09	6.73863	XM_018060022.1(NFASC);XM_018060023.1(NFASC);XM_018060024.1(NFASC);XM_018060025.1(NFASC);XM_018060026.1(NFASC);XM_018060027.1(NFASC);XM_018060028.1(NFASC);XM_018060029.1(NFASC);XM_018060030.1(NFASC);XM_018060032.1(NFASC);XM_018060033.1(NFASC);XM_018060034.1(NFASC);XM_018060035.1(NFASC);XM_018060036.1(NFASC);XM_018060037.1(NFASC);
GO:0007179	transforming growth factor beta receptor signaling pathway	biological_process	50	4250	149	34367	1.39378e-11	1.21917e-09	2.71354	XM_005676431.3(CREB1);XM_005687901.3(PARD3);XM_005697186.3(SMAD7);XM_013964506.2(BMPR1B);XM_013966776.2(SMAD3);XM_013968467.2(PARD3);XM_018039023.1(DUSP22);XM_018039025.1(DUSP22);XM_018039535.1(SMAD4);XM_018039656.1(SMAD7);XM_018040222.1(SMURF1);XM_018040223.1(SMURF1);XM_018040224.1(SMURF1);XM_018040225.1(SMURF1);XM_018040226.1(SMURF1);XM_018046278.1(NRROS);XM_018046282.1(NRROS);XM_018046841.1(ZY…
GO:0031643	positive regulation of myelination	biological_process	21	4250	34	34367	1.51756e-11	1.30375e-09	4.99451	XM_005687901.3(PARD3);XM_013968467.2(PARD3);XM_018057049.1(PARD3);XM_018057050.1(PARD3);XM_018057051.1(PARD3);XM_018057052.1(PARD3);XM_018057053.1(PARD3);XM_018057054.1(PARD3);XM_018057055.1(PARD3);XM_018057056.1(PARD3);XM_018057057.1(PARD3);XM_018057059.1(PARD3);XM_018057060.1(PARD3);XM_018057061.1(PARD3);XM_018057062.1(PARD3);XM_018057064.1(PARD3);XM_018057065.1(PARD3);XM_018057066.1(PARD3);XM_…
GO:0070509	calcium ion import	biological_process	26	4250	51	34367	2.49945e-11	2.10962e-09	4.12245	XM_018048691.1(CACNA1C);XM_018048692.1(CACNA1C);XM_018048693.1(CACNA1C);XM_018048694.1(CACNA1C);XM_018048695.1(CACNA1C);XM_018048696.1(CACNA1C);XM_018048697.1(CACNA1C);XM_018048698.1(CACNA1C);XM_018048699.1(CACNA1C);XM_018048700.1(CACNA1C);XM_018048701.1(CACNA1C);XM_018048795.1(CACNA1I);XM_018056199.1(CACNA1B);XM_018056200.1(CACNA1B);XM_018064862.1(CACNA1G);XM_018064863.1(CACNA1G);XM_018064864.1(…
GO:0030659	cytoplasmic vesicle membrane	cellular_component	81	4250	309	34367	2.62991e-11	2.18147e-09	2.11972	XM_005690958.3(NMNAT2);XM_005690959.3(NMNAT2);XM_005697536.3(GDE1);XM_013965740.2(ATP10B);XM_013970348.2(NMNAT2);XM_018039419.1(SPIRE1);XM_018039420.1(SPIRE1);XM_018039421.1(SPIRE1);XM_018039423.1(SPIRE1);XM_018039424.1(SPIRE1);XM_018039562.1(MYO5B);XM_018039563.1(MYO5B);XM_018039564.1(MYO5B);XM_018040932.1(GDE1);XM_018042907.1(FLRT1);XM_018046043.1(TNK2);XM_018046047.1(TNK2);XM_018046056.1(TNK2)…
GO:0005891	voltage-gated calcium channel complex	cellular_component	31	4250	70	34367	3.39038e-11	2.7646e-09	3.5811	XM_005678311.3(CACHD1);XM_005680662.3(CACNG2);XM_018047853.1(CACNB3);XM_018047854.1(CACNB3);XM_018047855.1(CACNB3);XM_018048691.1(CACNA1C);XM_018048692.1(CACNA1C);XM_018048693.1(CACNA1C);XM_018048694.1(CACNA1C);XM_018048695.1(CACNA1C);XM_018048696.1(CACNA1C);XM_018048697.1(CACNA1C);XM_018048698.1(CACNA1C);XM_018048699.1(CACNA1C);XM_018048700.1(CACNA1C);XM_018048701.1(CACNA1C);XM_018048795.1(CACNA…
GO:0016604	nuclear body	cellular_component	120	4250	533	34367	3.74146e-11	3.00003e-09	1.82057	XM_005681653.3(CENPC);XM_005685128.3(SNAPC5);XM_005693449.3(INCA1);XM_005697415.2(THOC6);XM_005697416.2(THOC6);XM_005698927.2(THRB);XM_013966771.2(SNAPC5);XM_013972223.2(PCGF2);XM_013972224.2(PCGF2);XM_018038921.1(RREB1);XM_018039095.1(HIVEP1);XM_018039096.1(HIVEP1);XM_018039097.1(HIVEP1);XM_018039098.1(HIVEP1);XM_018039099.1(HIVEP1);XM_018039100.1(HIVEP1);XM_018040155.1(FLYWCH1);XM_018040156.1(F…
GO:0007205	protein kinase C-activating G protein-coupled receptor signaling pathway	biological_process	30	4250	68	34367	7.87405e-11	6.21017e-09	3.56751	XM_005687901.3(PARD3);XM_005693177.3(DGKE);XM_013968467.2(PARD3);XM_018048050.1(LRP1);XM_018048051.1(LRP1);XM_018050170.1(DGKG);XM_018056791.1(DGKH);XM_018056792.1(DGKH);XM_018056794.1(DGKH);XM_018057049.1(PARD3);XM_018057050.1(PARD3);XM_018057051.1(PARD3);XM_018057052.1(PARD3);XM_018057053.1(PARD3);XM_018057054.1(PARD3);XM_018057055.1(PARD3);XM_018057056.1(PARD3);XM_018057057.1(PARD3);XM_0180570…
GO:0002095	caveolar macromolecular signaling complex	cellular_component	11	4250	11	34367	1.0228e-10	7.57029e-09	8.08635	XM_018048691.1(CACNA1C);XM_018048692.1(CACNA1C);XM_018048693.1(CACNA1C);XM_018048694.1(CACNA1C);XM_018048695.1(CACNA1C);XM_018048696.1(CACNA1C);XM_018048697.1(CACNA1C);XM_018048698.1(CACNA1C);XM_018048699.1(CACNA1C);XM_018048700.1(CACNA1C);XM_018048701.1(CACNA1C);
GO:0035585	calcium-mediated signaling using extracellular calcium source	biological_process	11	4250	11	34367	1.0228e-10	7.57029e-09	8.08635	XM_005683975.3(DMTN);XM_013966099.2(DMTN);XM_013966107.2(DMTN);XM_018052256.1(DMTN);XM_018052258.1(DMTN);XM_018052259.1(DMTN);XM_018052260.1(DMTN);XM_018052261.1(DMTN);XM_018052262.1(DMTN);XM_018052263.1(DMTN);XM_018052264.1(DMTN);
GO:1903697	negative regulation of microvillus assembly	biological_process	11	4250	11	34367	1.0228e-10	7.57029e-09	8.08635	XM_018055245.1(RAP1GAP);XM_018055255.1(RAP1GAP);XM_018055259.1(RAP1GAP);XM_018055261.1(RAP1GAP);XM_018055271.1(RAP1GAP);XM_018055278.1(RAP1GAP);XM_018055282.1(RAP1GAP);XM_018055290.1(RAP1GAP);XM_018055298.1(RAP1GAP);XM_018055306.1(RAP1GAP);XM_018055313.1(RAP1GAP);
GO:1904442	negative regulation of thyroid gland epithelial cell proliferation	biological_process	11	4250	11	34367	1.0228e-10	7.57029e-09	8.08635	XM_018055245.1(RAP1GAP);XM_018055255.1(RAP1GAP);XM_018055259.1(RAP1GAP);XM_018055261.1(RAP1GAP);XM_018055271.1(RAP1GAP);XM_018055278.1(RAP1GAP);XM_018055282.1(RAP1GAP);XM_018055290.1(RAP1GAP);XM_018055298.1(RAP1GAP);XM_018055306.1(RAP1GAP);XM_018055313.1(RAP1GAP);
GO:0008134	transcription factor binding	molecular_function	133	4250	621	34367	1.23586e-10	9.00867e-09	1.73186	XM_005681305.3(PITX2);XM_005682058.3(TRIM11);XM_005693743.3(CDK12);XM_005693744.3(CDK12);XM_005693745.3(CDK12);XM_005694608.3(PIK3R1);XM_005694609.3(PIK3R1);XM_005696330.3(SRF);XM_005698927.2(THRB);XM_013974207.2(FOXC1);XM_013975124.2(PPRC1);XM_018039088.1(TRERF1);XM_018039089.1(TRERF1);XM_018039090.1(TRERF1);XM_018039091.1(TRERF1);XM_018039092.1(TRERF1);XM_018039093.1(TRERF1);XM_018039094.1(TRER…
GO:0086059	voltage-gated calcium channel activity involved SA node cell action potential	molecular_function	12	4250	13	34367	1.45376e-10	1.04389e-08	7.46433	XM_018064862.1(CACNA1G);XM_018064863.1(CACNA1G);XM_018064864.1(CACNA1G);XM_018064865.1(CACNA1G);XM_018064866.1(CACNA1G);XM_018064867.1(CACNA1G);XM_018064868.1(CACNA1G);XM_018064869.1(CACNA1G);XM_018064870.1(CACNA1G);XM_018064871.1(CACNA1G);XM_018064872.1(CACNA1G);XM_018064873.1(CACNA1G);
GO:1900745	positive regulation of p38MAPK cascade	biological_process	27	4250	58	34367	1.52505e-10	1.07897e-08	3.76434	XM_005678467.3(GADD45A);XM_018041952.1(MFHAS1);XM_018041953.1(MFHAS1);XM_018041954.1(MFHAS1);XM_018050223.1(RELL2);XM_018050224.1(RELL2);XM_018050225.1(RELL2);XM_018050226.1(RELL2);XM_018064468.1(MINK1);XM_018064469.1(MINK1);XM_018064470.1(MINK1);XM_018064471.1(MINK1);XM_018064472.1(MINK1);XM_018064473.1(MINK1);XM_018064474.1(MINK1);XM_018064475.1(MINK1);XM_018064476.1(MINK1);XM_018064477.1(MINK1…
GO:0005524	ATP binding	molecular_function	487	4250	3024	34367	1.57392e-10	1.09741e-08	1.30227	NM_001285703.1(HSP70.1);NM_001314291.1(NOD2);XM_005675110.3(ATP13A5);XM_005675313.3(TNIK);XM_005675314.3(TNIK);XM_005675315.3(TNIK);XM_005675316.3(TNIK);XM_005677152.3(UHMK1);XM_005677808.3(TTF2);XM_005679252.3(NOD1);XM_005679253.3(NOD1);XM_005679254.3(NOD1);XM_005680213.3(HELB);XM_005680266.3(CDK4);XM_005680282.3(MARS);XM_005680283.3(MARS);XM_005680314.2(MYO1A);XM_005680331.2(ATP5B);XM_005681629…
GO:0031253	cell projection membrane	cellular_component	15	4250	20	34367	1.98755e-10	1.36601e-08	6.06476	XM_005683975.3(DMTN);XM_013966099.2(DMTN);XM_013966107.2(DMTN);XM_018046339.1(KIRREL);XM_018046340.1(KIRREL);XM_018046341.1(KIRREL);XM_018046342.1(KIRREL);XM_018052256.1(DMTN);XM_018052258.1(DMTN);XM_018052259.1(DMTN);XM_018052260.1(DMTN);XM_018052261.1(DMTN);XM_018052262.1(DMTN);XM_018052263.1(DMTN);XM_018052264.1(DMTN);
GO:0060341	regulation of cellular localization	biological_process	22	4250	41	34367	2.32218e-10	1.57352e-08	4.33902	XM_005687901.3(PARD3);XM_013968467.2(PARD3);XM_018039768.1(PARD6G);XM_018057049.1(PARD3);XM_018057050.1(PARD3);XM_018057051.1(PARD3);XM_018057052.1(PARD3);XM_018057053.1(PARD3);XM_018057054.1(PARD3);XM_018057055.1(PARD3);XM_018057056.1(PARD3);XM_018057057.1(PARD3);XM_018057059.1(PARD3);XM_018057060.1(PARD3);XM_018057061.1(PARD3);XM_018057062.1(PARD3);XM_018057064.1(PARD3);XM_018057065.1(PARD3);XM…
GO:0000976	transcription regulatory region sequence-specific DNA binding	molecular_function	40	4250	113	34367	2.37949e-10	1.58996e-08	2.86243	XM_005681305.3(PITX2);XM_005685940.2(SIX6);XM_005698927.2(THRB);XM_018040197.1(PER2);XM_018040207.1(PER2);XM_018040701.1(FOXK1);XM_018041844.1(THRB);XM_018041845.1(THRB);XM_018041846.1(THRB);XM_018041847.1(THRB);XM_018041848.1(THRB);XM_018048803.1(MKL1);XM_018048804.1(MKL1);XM_018048904.1(PPARA);XM_018048905.1(PPARA);XM_018048906.1(PPARA);XM_018048907.1(PPARA);XM_018049158.1(PITX2);XM_018052271.1…
GO:0043025	neuronal cell body	cellular_component	148	4250	720	34367	2.51732e-10	1.65901e-08	1.66219	XM_005678577.2(MPL);XM_005687184.3(GOLGA2);XM_005687901.3(PARD3);XM_013964506.2(BMPR1B);XM_013968467.2(PARD3);XM_013968690.2(PDYN);XM_018038940.1(TTBK1);XM_018040222.1(SMURF1);XM_018040223.1(SMURF1);XM_018040224.1(SMURF1);XM_018040225.1(SMURF1);XM_018040226.1(SMURF1);XM_018041025.1(SEZ6L2);XM_018041026.1(SEZ6L2);XM_018041027.1(SEZ6L2);XM_018041028.1(SEZ6L2);XM_018041676.1(KNDC1);XM_018041677.1(KN…
GO:0019226	transmission of nerve impulse	biological_process	18	4250	29	34367	3.9261e-10	2.55249e-08	5.01912	XM_005680662.3(CACNG2);XM_018039982.1(OTOA);XM_018039983.1(OTOA);XM_018060022.1(NFASC);XM_018060023.1(NFASC);XM_018060024.1(NFASC);XM_018060025.1(NFASC);XM_018060026.1(NFASC);XM_018060027.1(NFASC);XM_018060028.1(NFASC);XM_018060029.1(NFASC);XM_018060030.1(NFASC);XM_018060032.1(NFASC);XM_018060033.1(NFASC);XM_018060034.1(NFASC);XM_018060035.1(NFASC);XM_018060036.1(NFASC);XM_018060037.1(NFASC);
GO:0086002	cardiac muscle cell action potential involved in contraction	biological_process	24	4250	49	34367	4.25193e-10	2.72747e-08	3.96066	XM_013969560.2(SCN2B);XM_018048691.1(CACNA1C);XM_018048692.1(CACNA1C);XM_018048693.1(CACNA1C);XM_018048694.1(CACNA1C);XM_018048695.1(CACNA1C);XM_018048696.1(CACNA1C);XM_018048697.1(CACNA1C);XM_018048698.1(CACNA1C);XM_018048699.1(CACNA1C);XM_018048700.1(CACNA1C);XM_018048701.1(CACNA1C);XM_018064862.1(CACNA1G);XM_018064863.1(CACNA1G);XM_018064864.1(CACNA1G);XM_018064865.1(CACNA1G);XM_018064866.1(CA…
GO:0008332	low voltage-gated calcium channel activity	molecular_function	13	4250	16	34367	6.05409e-10	3.78262e-08	6.57016	XM_018048795.1(CACNA1I);XM_018064862.1(CACNA1G);XM_018064863.1(CACNA1G);XM_018064864.1(CACNA1G);XM_018064865.1(CACNA1G);XM_018064866.1(CACNA1G);XM_018064867.1(CACNA1G);XM_018064868.1(CACNA1G);XM_018064869.1(CACNA1G);XM_018064870.1(CACNA1G);XM_018064871.1(CACNA1G);XM_018064872.1(CACNA1G);XM_018064873.1(CACNA1G);
GO:0016441	posttranscriptional gene silencing	biological_process	13	4250	16	34367	6.05409e-10	3.78262e-08	6.57016	XM_005676737.2(PUM1);XM_005676738.2(PUM1);XM_005676739.2(PUM1);XM_005676740.2(PUM1);XM_005676742.2(PUM1);XM_005676743.2(PUM1);XM_013973701.2(PUM1);XM_013973718.2(PUM1);XM_013973724.2(PUM1);XM_013973729.2(PUM1);XM_013973741.2(PUM1);XM_018057274.1(PUM1);XM_018057310.1(PUM1);
GO:0022407	regulation of cell-cell adhesion	biological_process	19	4250	33	34367	7.86185e-10	4.74675e-08	4.65578	XM_018057837.1(SRC);XM_018057838.1(SRC);XM_018057839.1(SRC);XM_018064468.1(MINK1);XM_018064469.1(MINK1);XM_018064470.1(MINK1);XM_018064471.1(MINK1);XM_018064472.1(MINK1);XM_018064473.1(MINK1);XM_018064474.1(MINK1);XM_018064475.1(MINK1);XM_018064476.1(MINK1);XM_018064477.1(MINK1);XM_018064479.1(MINK1);XM_018064480.1(MINK1);XM_018064481.1(MINK1);XM_018064482.1(MINK1);XM_018064483.1(MINK1);XM_018064…
GO:0032266	phosphatidylinositol-3-phosphate binding	molecular_function	33	4250	86	34367	7.91116e-10	4.74675e-08	3.1029	XM_005687901.3(PARD3);XM_005691967.3(SNX20);XM_013968467.2(PARD3);XM_018041252.1(SH3PXD2A);XM_018041253.1(SH3PXD2A);XM_018041254.1(SH3PXD2A);XM_018041255.1(SH3PXD2A);XM_018046083.1(SNX27);XM_018046084.1(SNX27);XM_018049828.1(ZFYVE28);XM_018049829.1(ZFYVE28);XM_018056875.1(SNX21);XM_018057049.1(PARD3);XM_018057050.1(PARD3);XM_018057051.1(PARD3);XM_018057052.1(PARD3);XM_018057053.1(PARD3);XM_018057…
GO:0031151	histone methyltransferase activity (H3-K79 specific)	molecular_function	10	4250	10	34367	8.28781e-10	4.74675e-08	8.08635	XM_018050755.1(DOT1L);XM_018050756.1(DOT1L);XM_018050757.1(DOT1L);XM_018050758.1(DOT1L);XM_018050759.1(DOT1L);XM_018050760.1(DOT1L);XM_018050761.1(DOT1L);XM_018050762.1(DOT1L);XM_018050763.1(DOT1L);XM_018050764.1(DOT1L);
GO:0032200	telomere organization	biological_process	10	4250	10	34367	8.28781e-10	4.74675e-08	8.08635	XM_018050755.1(DOT1L);XM_018050756.1(DOT1L);XM_018050757.1(DOT1L);XM_018050758.1(DOT1L);XM_018050759.1(DOT1L);XM_018050760.1(DOT1L);XM_018050761.1(DOT1L);XM_018050762.1(DOT1L);XM_018050763.1(DOT1L);XM_018050764.1(DOT1L);
GO:0034729	histone H3-K79 methylation	biological_process	10	4250	10	34367	8.28781e-10	4.74675e-08	8.08635	XM_018050755.1(DOT1L);XM_018050756.1(DOT1L);XM_018050757.1(DOT1L);XM_018050758.1(DOT1L);XM_018050759.1(DOT1L);XM_018050760.1(DOT1L);XM_018050761.1(DOT1L);XM_018050762.1(DOT1L);XM_018050763.1(DOT1L);XM_018050764.1(DOT1L);
GO:1903028	positive regulation of opsonization	biological_process	10	4250	10	34367	8.28781e-10	4.74675e-08	8.08635	XM_018064334.1(MYO18A);XM_018064335.1(MYO18A);XM_018064336.1(MYO18A);XM_018064337.1(MYO18A);XM_018064338.1(MYO18A);XM_018064339.1(MYO18A);XM_018064340.1(MYO18A);XM_018064341.1(MYO18A);XM_018064342.1(MYO18A);XM_018064343.1(MYO18A);
GO:2000677	regulation of transcription regulatory region DNA binding	biological_process	10	4250	10	34367	8.28781e-10	4.74675e-08	8.08635	XM_018050755.1(DOT1L);XM_018050756.1(DOT1L);XM_018050757.1(DOT1L);XM_018050758.1(DOT1L);XM_018050759.1(DOT1L);XM_018050760.1(DOT1L);XM_018050761.1(DOT1L);XM_018050762.1(DOT1L);XM_018050763.1(DOT1L);XM_018050764.1(DOT1L);
GO:0071205	protein localization to juxtaparanode region of axon	biological_process	18	4250	30	34367	8.67416e-10	4.90957e-08	4.85181	XM_018060022.1(NFASC);XM_018060023.1(NFASC);XM_018060024.1(NFASC);XM_018060025.1(NFASC);XM_018060026.1(NFASC);XM_018060027.1(NFASC);XM_018060028.1(NFASC);XM_018060029.1(NFASC);XM_018060030.1(NFASC);XM_018060032.1(NFASC);XM_018060033.1(NFASC);XM_018060034.1(NFASC);XM_018060035.1(NFASC);XM_018060036.1(NFASC);XM_018060037.1(NFASC);XM_018060038.1(CNTN2);XM_018060039.1(CNTN2);XM_018060040.1(CNTN2);
GO:0006044	N-acetylglucosamine metabolic process	biological_process	12	4250	14	34367	9.01839e-10	4.98707e-08	6.93116	XM_018041292.1(MGEA5);XM_018042516.1(CHST3);XM_018042517.1(CHST3);XM_018042519.1(CHST3);XM_018042520.1(CHST3);XM_018042521.1(CHST3);XM_018042522.1(CHST3);XM_018049496.1(CHST2);XM_018059215.1(EXT2);XM_018061728.1(LOC102176721);XM_018061729.1(LOC102176721);XM_018061730.1(LOC102176721);
GO:0016586	RSC-type complex	cellular_component	12	4250	14	34367	9.01839e-10	4.98707e-08	6.93116	XM_018066709.1(PBRM1);XM_018066710.1(PBRM1);XM_018066711.1(PBRM1);XM_018066712.1(PBRM1);XM_018066713.1(PBRM1);XM_018066714.1(PBRM1);XM_018066716.1(PBRM1);XM_018066717.1(PBRM1);XM_018066718.1(PBRM1);XM_018066720.1(PBRM1);XM_018066721.1(PBRM1);XM_018066722.1(PBRM1);
GO:0006929	substrate-dependent cell migration	biological_process	11	4250	12	34367	1.08854e-09	5.81886e-08	7.41249	XM_018038702.1(ANKS1A);XM_018038703.1(ANKS1A);XM_018038704.1(ANKS1A);XM_018038705.1(ANKS1A);XM_018038706.1(ANKS1A);XM_018038707.1(ANKS1A);XM_018038708.1(ANKS1A);XM_018038709.1(ANKS1A);XM_018055419.1(EPHA8);XM_018065264.1(FMNL1);XM_018065265.1(FMNL1);
GO:0086007	voltage-gated calcium channel activity involved in cardiac muscle cell action potential	molecular_function	11	4250	12	34367	1.08854e-09	5.81886e-08	7.41249	XM_018048691.1(CACNA1C);XM_018048692.1(CACNA1C);XM_018048693.1(CACNA1C);XM_018048694.1(CACNA1C);XM_018048695.1(CACNA1C);XM_018048696.1(CACNA1C);XM_018048697.1(CACNA1C);XM_018048698.1(CACNA1C);XM_018048699.1(CACNA1C);XM_018048700.1(CACNA1C);XM_018048701.1(CACNA1C);
GO:1901731	positive regulation of platelet aggregation	biological_process	11	4250	12	34367	1.08854e-09	5.81886e-08	7.41249	XM_005683975.3(DMTN);XM_013966099.2(DMTN);XM_013966107.2(DMTN);XM_018052256.1(DMTN);XM_018052258.1(DMTN);XM_018052259.1(DMTN);XM_018052260.1(DMTN);XM_018052261.1(DMTN);XM_018052262.1(DMTN);XM_018052263.1(DMTN);XM_018052264.1(DMTN);
GO:0008481	sphinganine kinase activity	molecular_function	14	4250	19	34367	1.21235e-09	6.27162e-08	5.95837	XM_018062710.1(SPHK2);XM_018062711.1(SPHK2);XM_018062712.1(SPHK2);XM_018062713.1(SPHK2);XM_018062714.1(SPHK2);XM_018062717.1(SPHK2);XM_018062718.1(SPHK2);XM_018062719.1(SPHK2);XM_018062720.1(SPHK2);XM_018062721.1(SPHK2);XM_018062722.1(SPHK2);XM_018062723.1(SPHK2);XM_018062724.1(SPHK2);XM_018062725.1(SPHK2);
GO:0017050	D-erythro-sphingosine kinase activity	molecular_function	14	4250	19	34367	1.21235e-09	6.27162e-08	5.95837	XM_018062710.1(SPHK2);XM_018062711.1(SPHK2);XM_018062712.1(SPHK2);XM_018062713.1(SPHK2);XM_018062714.1(SPHK2);XM_018062717.1(SPHK2);XM_018062718.1(SPHK2);XM_018062719.1(SPHK2);XM_018062720.1(SPHK2);XM_018062721.1(SPHK2);XM_018062722.1(SPHK2);XM_018062723.1(SPHK2);XM_018062724.1(SPHK2);XM_018062725.1(SPHK2);
GO:0034122	negative regulation of toll-like receptor signaling pathway	biological_process	14	4250	19	34367	1.21235e-09	6.27162e-08	5.95837	XM_005688778.3(LRRC14);XM_005688780.3(LRRC14);XM_005696669.3(NFKBIL1);XM_013969035.2(LRRC14);XM_018039265.1(NFKBIL1);XM_018040359.1(PDPK1);XM_018040360.1(PDPK1);XM_018047978.1(IRAK3);XM_018050832.1(CACTIN);XM_018058782.1(LRRC14);XM_018058784.1(LRRC14);XM_018058785.1(LRRC14);XM_018058786.1(LRRC14);XM_018058787.1(LRRC14);
GO:0070491	repressing transcription factor binding	molecular_function	37	4250	106	34367	1.7322e-09	8.86553e-08	2.82259	XM_005679853.3(CBX5);XM_018040130.1(HDAC4);XM_018040136.1(HDAC4);XM_018040141.1(HDAC4);XM_018042121.1(ZNF703);XM_018043384.1(RELA);XM_018047544.1(SP1);XM_018047545.1(SP1);XM_018052095.1(TLE4);XM_018052096.1(TLE4);XM_018052098.1(TLE4);XM_018052099.1(TLE4);XM_018053569.1(TLE3);XM_018053570.1(TLE3);XM_018053571.1(TLE3);XM_018053572.1(TLE3);XM_018053573.1(TLE3);XM_018053574.1(TLE3);XM_018053575.1(TLE…
GO:0050732	negative regulation of peptidyl-tyrosine phosphorylation	biological_process	16	4250	25	34367	1.96974e-09	9.97517e-08	5.17527	XM_005683975.3(DMTN);XM_013966099.2(DMTN);XM_013966107.2(DMTN);XM_013972914.2(LRRK1);XM_018052256.1(DMTN);XM_018052258.1(DMTN);XM_018052259.1(DMTN);XM_018052260.1(DMTN);XM_018052261.1(DMTN);XM_018052262.1(DMTN);XM_018052263.1(DMTN);XM_018052264.1(DMTN);XM_018066301.1(LRRK1);XM_018066302.1(LRRK1);XM_018066303.1(LRRK1);XM_018066304.1(LRRK1);
GO:0086046	membrane depolarization during SA node cell action potential	biological_process	13	4250	17	34367	2.27889e-09	1.14206e-07	6.18368	XM_018054666.1(HCN4);XM_018064862.1(CACNA1G);XM_018064863.1(CACNA1G);XM_018064864.1(CACNA1G);XM_018064865.1(CACNA1G);XM_018064866.1(CACNA1G);XM_018064867.1(CACNA1G);XM_018064868.1(CACNA1G);XM_018064869.1(CACNA1G);XM_018064870.1(CACNA1G);XM_018064871.1(CACNA1G);XM_018064872.1(CACNA1G);XM_018064873.1(CACNA1G);
GO:0022011	myelination in peripheral nervous system	biological_process	23	4250	49	34367	2.83168e-09	1.40445e-07	3.79564	XM_005687901.3(PARD3);XM_013968467.2(PARD3);XM_018041816.1(ARHGEF10);XM_018055438.1(PPP3R1);XM_018057049.1(PARD3);XM_018057050.1(PARD3);XM_018057051.1(PARD3);XM_018057052.1(PARD3);XM_018057053.1(PARD3);XM_018057054.1(PARD3);XM_018057055.1(PARD3);XM_018057056.1(PARD3);XM_018057057.1(PARD3);XM_018057059.1(PARD3);XM_018057060.1(PARD3);XM_018057061.1(PARD3);XM_018057062.1(PARD3);XM_018057064.1(PARD3)…
GO:0061577	calcium ion transmembrane transport via high voltage-gated calcium channel	biological_process	14	4250	20	34367	3.5774e-09	1.75621e-07	5.66045	XM_018047853.1(CACNB3);XM_018047854.1(CACNB3);XM_018047855.1(CACNB3);XM_018048691.1(CACNA1C);XM_018048692.1(CACNA1C);XM_018048693.1(CACNA1C);XM_018048694.1(CACNA1C);XM_018048695.1(CACNA1C);XM_018048696.1(CACNA1C);XM_018048697.1(CACNA1C);XM_018048698.1(CACNA1C);XM_018048699.1(CACNA1C);XM_018048700.1(CACNA1C);XM_018048701.1(CACNA1C);
GO:0001206	distal enhancer DNA-binding transcription repressor activity, RNA polymerase II-specific	molecular_function	12	4250	15	34367	3.9965e-09	1.93268e-07	6.46908	XM_018039095.1(HIVEP1);XM_018039096.1(HIVEP1);XM_018039097.1(HIVEP1);XM_018039098.1(HIVEP1);XM_018039099.1(HIVEP1);XM_018039100.1(HIVEP1);XM_018049134.1(BACH1);XM_018049175.1(BACH1);XM_018057276.1(GZF1);XM_018057277.1(GZF1);XM_018057278.1(GZF1);XM_018057279.1(GZF1);
GO:2000311	regulation of AMPA receptor activity	biological_process	22	4250	46	34367	4.0172e-09	1.93268e-07	3.86739	XM_005680662.3(CACNG2);XM_013974976.2(SHISA9);XM_013974977.2(SHISA9);XM_018062835.1(SHANK1);XM_018062836.1(SHANK1);XM_018062837.1(SHANK1);XM_018064468.1(MINK1);XM_018064469.1(MINK1);XM_018064470.1(MINK1);XM_018064471.1(MINK1);XM_018064472.1(MINK1);XM_018064473.1(MINK1);XM_018064474.1(MINK1);XM_018064475.1(MINK1);XM_018064476.1(MINK1);XM_018064477.1(MINK1);XM_018064479.1(MINK1);XM_018064480.1(MINK…
GO:0045010	actin nucleation	biological_process	17	4250	29	34367	4.24423e-09	2.02168e-07	4.74028	XM_018039419.1(SPIRE1);XM_018039420.1(SPIRE1);XM_018039421.1(SPIRE1);XM_018039423.1(SPIRE1);XM_018039424.1(SPIRE1);XM_018052715.1(GSN);XM_018052716.1(GSN);XM_018054499.1(FMN1);XM_018054501.1(FMN1);XM_018066033.1(EVL);XM_018066034.1(EVL);XM_018066035.1(EVL);XM_018066036.1(EVL);XM_018066037.1(EVL);XM_018066038.1(EVL);XM_018066039.1(EVL);XM_018066040.1(EVL);
GO:0033010	paranodal junction	cellular_component	15	4250	23	34367	4.35353e-09	2.05342e-07	5.27371	XM_018060022.1(NFASC);XM_018060023.1(NFASC);XM_018060024.1(NFASC);XM_018060025.1(NFASC);XM_018060026.1(NFASC);XM_018060027.1(NFASC);XM_018060028.1(NFASC);XM_018060029.1(NFASC);XM_018060030.1(NFASC);XM_018060032.1(NFASC);XM_018060033.1(NFASC);XM_018060034.1(NFASC);XM_018060035.1(NFASC);XM_018060036.1(NFASC);XM_018060037.1(NFASC);
GO:0043296	apical junction complex	cellular_component	25	4250	58	34367	5.28041e-09	2.46641e-07	3.4855	XM_005687901.3(PARD3);XM_013968467.2(PARD3);XM_018050400.1(SHROOM1);XM_018050401.1(SHROOM1);XM_018050402.1(SHROOM1);XM_018057049.1(PARD3);XM_018057050.1(PARD3);XM_018057051.1(PARD3);XM_018057052.1(PARD3);XM_018057053.1(PARD3);XM_018057054.1(PARD3);XM_018057055.1(PARD3);XM_018057056.1(PARD3);XM_018057057.1(PARD3);XM_018057059.1(PARD3);XM_018057060.1(PARD3);XM_018057061.1(PARD3);XM_018057062.1(PARD…
GO:0031369	translation initiation factor binding	molecular_function	19	4250	36	34367	5.69413e-09	2.63408e-07	4.2678	XM_013964061.2(EIF4G1);XM_013964066.2(EIF4G1);XM_018047119.1(EIF4G1);XM_018047130.1(EIF4G1);XM_018047144.1(EIF4G1);XM_018047153.1(EIF4G1);XM_018047161.1(EIF4G1);XM_018048691.1(CACNA1C);XM_018048692.1(CACNA1C);XM_018048693.1(CACNA1C);XM_018048694.1(CACNA1C);XM_018048695.1(CACNA1C);XM_018048696.1(CACNA1C);XM_018048697.1(CACNA1C);XM_018048698.1(CACNA1C);XM_018048699.1(CACNA1C);XM_018048700.1(CACNA1C…
GO:0070560	protein secretion by platelet	biological_process	11	4250	13	34367	6.27596e-09	2.84846e-07	6.8423	XM_005683975.3(DMTN);XM_013966099.2(DMTN);XM_013966107.2(DMTN);XM_018052256.1(DMTN);XM_018052258.1(DMTN);XM_018052259.1(DMTN);XM_018052260.1(DMTN);XM_018052261.1(DMTN);XM_018052262.1(DMTN);XM_018052263.1(DMTN);XM_018052264.1(DMTN);
GO:1990792	cellular response to glial cell derived neurotrophic factor	biological_process	11	4250	13	34367	6.27596e-09	2.84846e-07	6.8423	XM_018055245.1(RAP1GAP);XM_018055255.1(RAP1GAP);XM_018055259.1(RAP1GAP);XM_018055261.1(RAP1GAP);XM_018055271.1(RAP1GAP);XM_018055278.1(RAP1GAP);XM_018055282.1(RAP1GAP);XM_018055290.1(RAP1GAP);XM_018055298.1(RAP1GAP);XM_018055306.1(RAP1GAP);XM_018055313.1(RAP1GAP);
GO:0030036	actin cytoskeleton organization	biological_process	74	4250	304	34367	6.36923e-09	2.86377e-07	1.96839	XM_005683975.3(DMTN);XM_005685953.3(RHOJ);XM_005696330.3(SRF);XM_013966022.2(TESK1);XM_013966099.2(DMTN);XM_013966107.2(DMTN);XM_018038320.1(FGD5);XM_018038321.1(FGD5);XM_018038322.1(FGD5);XM_018038908.1(TNXB);XM_018039419.1(SPIRE1);XM_018039420.1(SPIRE1);XM_018039421.1(SPIRE1);XM_018039423.1(SPIRE1);XM_018039424.1(SPIRE1);XM_018040359.1(PDPK1);XM_018040360.1(PDPK1);XM_018041816.1(ARHGEF10);XM_01…
GO:0043065	positive regulation of apoptotic process	biological_process	99	4250	451	34367	7.48093e-09	3.33248e-07	1.77505	XM_005676431.3(CREB1);XM_005678467.3(GADD45A);XM_005682573.3(DAPK3);XM_005692399.3(PLEKHG2);XM_013962434.2(ADAMTSL4);XM_013971101.2(PLEKHG2);XM_013971446.2(BAX);XM_018038969.1(MTCH1);XM_018038970.1(MTCH1);XM_018042862.1(MAP3K11);XM_018045796.1(LOC102173333);XM_018045808.1(LOC102173333);XM_018045817.1(LOC102173333);XM_018046036.1(ADAMTSL4);XM_018046037.1(ADAMTSL4);XM_018046038.1(ADAMTSL4);XM_01804…
GO:0001517	N-acetylglucosamine 6-O-sulfotransferase activity	molecular_function	10	4250	11	34367	8.09379e-09	3.53993e-07	7.35123	XM_018042516.1(CHST3);XM_018042517.1(CHST3);XM_018042519.1(CHST3);XM_018042520.1(CHST3);XM_018042521.1(CHST3);XM_018042522.1(CHST3);XM_018049496.1(CHST2);XM_018061728.1(LOC102176721);XM_018061729.1(LOC102176721);XM_018061730.1(LOC102176721);
GO:0090164	asymmetric Golgi ribbon formation	biological_process	10	4250	11	34367	8.09379e-09	3.53993e-07	7.35123	XM_018064334.1(MYO18A);XM_018064335.1(MYO18A);XM_018064336.1(MYO18A);XM_018064337.1(MYO18A);XM_018064338.1(MYO18A);XM_018064339.1(MYO18A);XM_018064340.1(MYO18A);XM_018064341.1(MYO18A);XM_018064342.1(MYO18A);XM_018064343.1(MYO18A);
GO:0030425	dendrite	cellular_component	158	4250	821	34367	8.3942e-09	3.63824e-07	1.5562	XM_005685075.3(HOMER1);XM_005692120.3(C18H16orf70);XM_005692121.3(C18H16orf70);XM_005695932.3(GNAI2);XM_013963623.2(HTR5A);XM_013964506.2(BMPR1B);XM_013968690.2(PDYN);XM_018040770.1(CLIP2);XM_018040771.1(CLIP2);XM_018041460.1(CPEB3);XM_018041461.1(CPEB3);XM_018041462.1(CPEB3);XM_018041464.1(CPEB3);XM_018041465.1(CPEB3);XM_018041466.1(CPEB3);XM_018041676.1(KNDC1);XM_018041677.1(KNDC1);XM_018042600…
GO:0006612	protein targeting to membrane	biological_process	34	4250	99	34367	1.24805e-08	5.36103e-07	2.77713	XM_005680662.3(CACNG2);XM_005687901.3(PARD3);XM_005696031.3(RTP3);XM_013966626.2(ZDHHC14);XM_013968467.2(PARD3);XM_013971243.2(ZDHHC1);XM_013971244.2(ZDHHC1);XM_018041292.1(MGEA5);XM_018048741.1(MICALL1);XM_018053407.1(ZDHHC14);XM_018053408.1(ZDHHC14);XM_018053409.1(ZDHHC14);XM_018057049.1(PARD3);XM_018057050.1(PARD3);XM_018057051.1(PARD3);XM_018057052.1(PARD3);XM_018057053.1(PARD3);XM_018057054.…
GO:0000026	alpha-1,2-mannosyltransferase activity	molecular_function	12	4250	16	34367	1.41698e-08	5.97989e-07	6.06476	XM_018046347.1(PIGZ);XM_018046352.1(PIGZ);XM_018046357.1(PIGZ);XM_018046364.1(PIGZ);XM_018046370.1(PIGZ);XM_018046373.1(PIGZ);XM_018046376.1(PIGZ);XM_018046379.1(PIGZ);XM_018046382.1(PIGZ);XM_018046389.1(PIGZ);XM_018046399.1(PIGZ);XM_018046400.1(PIGZ);
GO:0030252	growth hormone secretion	biological_process	12	4250	16	34367	1.41698e-08	5.97989e-07	6.06476	XM_018048691.1(CACNA1C);XM_018048692.1(CACNA1C);XM_018048693.1(CACNA1C);XM_018048694.1(CACNA1C);XM_018048695.1(CACNA1C);XM_018048696.1(CACNA1C);XM_018048697.1(CACNA1C);XM_018048698.1(CACNA1C);XM_018048699.1(CACNA1C);XM_018048700.1(CACNA1C);XM_018048701.1(CACNA1C);XM_018062434.1(LTBP4);
GO:0090162	establishment of epithelial cell polarity	biological_process	22	4250	49	34367	1.74214e-08	7.28823e-07	3.63061	XM_005687901.3(PARD3);XM_013968467.2(PARD3);XM_018057049.1(PARD3);XM_018057050.1(PARD3);XM_018057051.1(PARD3);XM_018057052.1(PARD3);XM_018057053.1(PARD3);XM_018057054.1(PARD3);XM_018057055.1(PARD3);XM_018057056.1(PARD3);XM_018057057.1(PARD3);XM_018057059.1(PARD3);XM_018057060.1(PARD3);XM_018057061.1(PARD3);XM_018057062.1(PARD3);XM_018057064.1(PARD3);XM_018057065.1(PARD3);XM_018057066.1(PARD3);XM_…
GO:0035115	embryonic forelimb morphogenesis	biological_process	25	4250	61	34367	1.82955e-08	7.58792e-07	3.31408	XM_018045887.1(ALX3);XM_018048454.1(SHOX2);XM_018048461.1(SHOX2);XM_018048463.1(SHOX2);XM_018048691.1(CACNA1C);XM_018048692.1(CACNA1C);XM_018048693.1(CACNA1C);XM_018048694.1(CACNA1C);XM_018048695.1(CACNA1C);XM_018048696.1(CACNA1C);XM_018048697.1(CACNA1C);XM_018048698.1(CACNA1C);XM_018048699.1(CACNA1C);XM_018048700.1(CACNA1C);XM_018048701.1(CACNA1C);XM_018051140.1(ZNF358);XM_018051141.1(ZNF358);XM…
GO:0086015	SA node cell action potential	biological_process	13	4250	19	34367	2.03851e-08	8.38227e-07	5.53277	XM_018054666.1(HCN4);XM_018064862.1(CACNA1G);XM_018064863.1(CACNA1G);XM_018064864.1(CACNA1G);XM_018064865.1(CACNA1G);XM_018064866.1(CACNA1G);XM_018064867.1(CACNA1G);XM_018064868.1(CACNA1G);XM_018064869.1(CACNA1G);XM_018064870.1(CACNA1G);XM_018064871.1(CACNA1G);XM_018064872.1(CACNA1G);XM_018064873.1(CACNA1G);
GO:0050658	RNA transport	biological_process	15	4250	25	34367	2.27282e-08	9.26655e-07	4.85181	XM_013969878.2(CKAP5);XM_018059131.1(CKAP5);XM_018059132.1(CKAP5);XM_018059133.1(CKAP5);XM_018059134.1(CKAP5);XM_018059135.1(CKAP5);XM_018061239.1(ATXN2);XM_018061240.1(ATXN2);XM_018061241.1(ATXN2);XM_018061242.1(ATXN2);XM_018061243.1(ATXN2);XM_018061244.1(ATXN2);XM_018061245.1(ATXN2);XM_018061246.1(ATXN2);XM_018061247.1(ATXN2);
GO:0060213	positive regulation of nuclear-transcribed mRNA poly(A) tail shortening	biological_process	18	4250	35	34367	2.45496e-08	9.92505e-07	4.1587	XM_005692398.3(ZFP36);XM_018040459.1(TNRC6A);XM_018040460.1(TNRC6A);XM_018040461.1(TNRC6A);XM_018041460.1(CPEB3);XM_018041461.1(CPEB3);XM_018041462.1(CPEB3);XM_018041464.1(CPEB3);XM_018041465.1(CPEB3);XM_018041466.1(CPEB3);XM_018063705.1(TNRC6C);XM_018063706.1(TNRC6C);XM_018063707.1(TNRC6C);XM_018063708.1(TNRC6C);XM_018063709.1(TNRC6C);XM_018063710.1(TNRC6C);XM_018063711.1(TNRC6C);XM_018064854.1(…
GO:1905030	voltage-gated ion channel activity involved in regulation of postsynaptic membrane potential	molecular_function	11	4250	14	34367	2.59811e-08	1.04162e-06	6.35356	XM_018048691.1(CACNA1C);XM_018048692.1(CACNA1C);XM_018048693.1(CACNA1C);XM_018048694.1(CACNA1C);XM_018048695.1(CACNA1C);XM_018048696.1(CACNA1C);XM_018048697.1(CACNA1C);XM_018048698.1(CACNA1C);XM_018048699.1(CACNA1C);XM_018048700.1(CACNA1C);XM_018048701.1(CACNA1C);
GO:0033270	paranode region of axon	cellular_component	19	4250	39	34367	3.15013e-08	1.2525e-06	3.93951	XM_018060022.1(NFASC);XM_018060023.1(NFASC);XM_018060024.1(NFASC);XM_018060025.1(NFASC);XM_018060026.1(NFASC);XM_018060027.1(NFASC);XM_018060028.1(NFASC);XM_018060029.1(NFASC);XM_018060030.1(NFASC);XM_018060032.1(NFASC);XM_018060033.1(NFASC);XM_018060034.1(NFASC);XM_018060035.1(NFASC);XM_018060036.1(NFASC);XM_018060037.1(NFASC);XM_018063994.1(SCN2A);XM_018063997.1(SCN2A);XM_018064002.1(SCN2A);XM_…
GO:0007492	endoderm development	biological_process	20	4250	43	34367	3.70351e-08	1.46046e-06	3.76109	XM_005689136.3(EXT1);XM_013966776.2(SMAD3);XM_018051831.1(GATA4);XM_018051832.1(GATA4);XM_018053606.1(SMAD3);XM_018058075.1(ARC);XM_018065363.1(BPTF);XM_018065364.1(BPTF);XM_018065365.1(BPTF);XM_018065366.1(BPTF);XM_018065367.1(BPTF);XM_018065368.1(BPTF);XM_018065370.1(BPTF);XM_018065371.1(BPTF);XM_018065372.1(BPTF);XM_018065373.1(BPTF);XM_018065374.1(BPTF);XM_018065375.1(BPTF);XM_018065376.1(BPT…
GO:0017016	Ras GTPase binding	molecular_function	25	4250	63	34367	3.95939e-08	1.54867e-06	3.20887	XM_018055245.1(RAP1GAP);XM_018055255.1(RAP1GAP);XM_018055259.1(RAP1GAP);XM_018055261.1(RAP1GAP);XM_018055271.1(RAP1GAP);XM_018055278.1(RAP1GAP);XM_018055282.1(RAP1GAP);XM_018055290.1(RAP1GAP);XM_018055298.1(RAP1GAP);XM_018055306.1(RAP1GAP);XM_018055313.1(RAP1GAP);XM_018062710.1(SPHK2);XM_018062711.1(SPHK2);XM_018062712.1(SPHK2);XM_018062713.1(SPHK2);XM_018062714.1(SPHK2);XM_018062717.1(SPHK2);XM_…
GO:0000423	mitophagy	biological_process	12	4250	17	34367	4.27079e-08	1.64374e-06	5.70801	XM_018059144.1(ATG13);XM_018059145.1(ATG13);XM_018059146.1(ATG13);XM_018059147.1(ATG13);XM_018059148.1(ATG13);XM_018059149.1(ATG13);XM_018059150.1(AMBRA1);XM_018059151.1(AMBRA1);XM_018059152.1(AMBRA1);XM_018059153.1(AMBRA1);XM_018059154.1(AMBRA1);XM_018059155.1(AMBRA1);
GO:0090527	actin filament reorganization	biological_process	12	4250	17	34367	4.27079e-08	1.64374e-06	5.70801	XM_005683975.3(DMTN);XM_013966099.2(DMTN);XM_013966107.2(DMTN);XM_018039015.1(NEDD9);XM_018052256.1(DMTN);XM_018052258.1(DMTN);XM_018052259.1(DMTN);XM_018052260.1(DMTN);XM_018052261.1(DMTN);XM_018052262.1(DMTN);XM_018052263.1(DMTN);XM_018052264.1(DMTN);
GO:0002175	protein localization to paranode region of axon	biological_process	15	4250	26	34367	4.75444e-08	1.81536e-06	4.6652	XM_018060022.1(NFASC);XM_018060023.1(NFASC);XM_018060024.1(NFASC);XM_018060025.1(NFASC);XM_018060026.1(NFASC);XM_018060027.1(NFASC);XM_018060028.1(NFASC);XM_018060029.1(NFASC);XM_018060030.1(NFASC);XM_018060032.1(NFASC);XM_018060033.1(NFASC);XM_018060034.1(NFASC);XM_018060035.1(NFASC);XM_018060036.1(NFASC);XM_018060037.1(NFASC);
GO:0045197	establishment or maintenance of epithelial cell apical/basal polarity	biological_process	31	4250	90	34367	4.99049e-08	1.89049e-06	2.7853	XM_005687901.3(PARD3);XM_013968467.2(PARD3);XM_018042817.1(DLG2);XM_018042818.1(DLG2);XM_018042819.1(DLG2);XM_018042821.1(DLG2);XM_018042823.1(DLG2);XM_018042831.1(DLG2);XM_018046377.1(VANGL2);XM_018046378.1(VANGL2);XM_018057049.1(PARD3);XM_018057050.1(PARD3);XM_018057051.1(PARD3);XM_018057052.1(PARD3);XM_018057053.1(PARD3);XM_018057054.1(PARD3);XM_018057055.1(PARD3);XM_018057056.1(PARD3);XM_0180…
GO:0086012	membrane depolarization during cardiac muscle cell action potential	biological_process	13	4250	20	34367	5.15993e-08	1.92383e-06	5.25613	XM_013969560.2(SCN2B);XM_018048691.1(CACNA1C);XM_018048692.1(CACNA1C);XM_018048693.1(CACNA1C);XM_018048694.1(CACNA1C);XM_018048695.1(CACNA1C);XM_018048696.1(CACNA1C);XM_018048697.1(CACNA1C);XM_018048698.1(CACNA1C);XM_018048699.1(CACNA1C);XM_018048700.1(CACNA1C);XM_018048701.1(CACNA1C);XM_018054666.1(HCN4);
GO:0005096	GTPase activator activity	molecular_function	127	4250	643	34367	5.27583e-08	1.92383e-06	1.59715	XM_005674953.3(ARHGAP31);XM_005680226.3(SRGAP1);XM_005680227.3(SRGAP1);XM_005683063.3(ARAP3);XM_005684336.3(RGS3);XM_005697823.3(AGFG2);XM_005697824.3(AGFG2);XM_005697826.3(AGFG2);XM_005698780.3(DLC1);XM_005698781.3(DLC1);XM_013962624.2(EVI5);XM_013962625.2(EVI5);XM_013962626.2(EVI5);XM_013962627.2(EVI5);XM_013962628.2(EVI5);XM_013962629.2(EVI5);XM_013962679.2(SYDE2);XM_013963731.2(NCKAP1L);XM_01…
GO:0017168	5-oxoprolinase (ATP-hydrolyzing) activity	molecular_function	8	4250	8	34367	5.43838e-08	1.92383e-06	8.08635	XM_018058700.1(OPLAH);XM_018058701.1(OPLAH);XM_018058702.1(OPLAH);XM_018058703.1(OPLAH);XM_018058704.1(OPLAH);XM_018058705.1(OPLAH);XM_018058706.1(OPLAH);XM_018058707.1(OPLAH);
GO:0035886	vascular smooth muscle cell differentiation	biological_process	8	4250	8	34367	5.43838e-08	1.92383e-06	8.08635	NM_001314259.1(PITX2);XM_005687991.3(EPC1);XM_018057162.1(EPC1);XM_018057164.1(EPC1);XM_018057165.1(EPC1);XM_018057166.1(EPC1);XM_018057167.1(EPC1);XM_018057169.1(EPC1);
GO:0061537	glycine secretion, neurotransmission	biological_process	8	4250	8	34367	5.43838e-08	1.92383e-06	8.08635	XM_018043161.1(SLC6A9);XM_018043169.1(SLC6A9);XM_018043172.1(SLC6A9);XM_018043179.1(SLC6A9);XM_018043189.1(SLC6A9);XM_018043199.1(SLC6A9);XM_018043205.1(SLC6A9);XM_018056883.1(LOC102171968);
GO:0071875	adrenergic receptor signaling pathway	biological_process	8	4250	8	34367	5.43838e-08	1.92383e-06	8.08635	XM_018066002.1(AKAP13);XM_018066003.1(AKAP13);XM_018066004.1(AKAP13);XM_018066005.1(AKAP13);XM_018066006.1(AKAP13);XM_018066007.1(AKAP13);XM_018066008.1(AKAP13);XM_018066009.1(AKAP13);
GO:0098886	modification of dendritic spine	biological_process	8	4250	8	34367	5.43838e-08	1.92383e-06	8.08635	XM_018050142.1(SYNPO);XM_018050143.1(SYNPO);XM_018050144.1(SYNPO);XM_018050146.1(SYNPO);XM_018050147.1(SYNPO);XM_018064675.1(ARHGAP44);XM_018064677.1(ARHGAP44);XM_018064678.1(ARHGAP44);
GO:1900169	regulation of glucocorticoid mediated signaling pathway	biological_process	8	4250	8	34367	5.43838e-08	1.92383e-06	8.08635	XM_018066002.1(AKAP13);XM_018066003.1(AKAP13);XM_018066004.1(AKAP13);XM_018066005.1(AKAP13);XM_018066006.1(AKAP13);XM_018066007.1(AKAP13);XM_018066008.1(AKAP13);XM_018066009.1(AKAP13);
GO:1901187	regulation of ephrin receptor signaling pathway	biological_process	8	4250	8	34367	5.43838e-08	1.92383e-06	8.08635	XM_018038702.1(ANKS1A);XM_018038703.1(ANKS1A);XM_018038704.1(ANKS1A);XM_018038705.1(ANKS1A);XM_018038706.1(ANKS1A);XM_018038707.1(ANKS1A);XM_018038708.1(ANKS1A);XM_018038709.1(ANKS1A);
GO:0060999	positive regulation of dendritic spine development	biological_process	25	4250	64	34367	5.735e-08	2.01395e-06	3.15873	XM_018041460.1(CPEB3);XM_018041461.1(CPEB3);XM_018041462.1(CPEB3);XM_018041464.1(CPEB3);XM_018041465.1(CPEB3);XM_018041466.1(CPEB3);XM_018057969.1(ZMYND8);XM_018057970.1(ZMYND8);XM_018057971.1(ZMYND8);XM_018057972.1(ZMYND8);XM_018057973.1(ZMYND8);XM_018057974.1(ZMYND8);XM_018057975.1(ZMYND8);XM_018057976.1(ZMYND8);XM_018057977.1(ZMYND8);XM_018057978.1(ZMYND8);XM_018057980.1(ZMYND8);XM_018057981.1…
GO:0016314	phosphatidylinositol-3,4,5-trisphosphate 3-phosphatase activity	molecular_function	9	4250	10	34367	5.96838e-08	2.06575e-06	7.27772	XM_013968292.2(LOC102184634);XM_013968293.2(LOC102184634);XM_013968294.2(LOC102184634);XM_018056106.1(INPP5E);XM_018056107.1(INPP5E);XM_018056108.1(INPP5E);XM_018056109.1(INPP5E);XM_018056110.1(INPP5E);XM_018056111.1(INPP5E);
GO:0044530	supraspliceosomal complex	cellular_component	9	4250	10	34367	5.96838e-08	2.06575e-06	7.27772	XM_018046195.1(ADAR);XM_018046196.1(ADAR);XM_018046197.1(ADAR);XM_018046198.1(ADAR);XM_018046199.1(ADAR);XM_018046201.1(ADAR);XM_018046202.1(ADAR);XM_018051458.1(UPF1);XM_018051459.1(UPF1);
GO:0005546	phosphatidylinositol-4,5-bisphosphate binding	molecular_function	45	4250	160	34367	6.85994e-08	2.34065e-06	2.27429	XM_005687901.3(PARD3);XM_005691967.3(SNX20);XM_013968467.2(PARD3);XM_018041252.1(SH3PXD2A);XM_018041253.1(SH3PXD2A);XM_018041254.1(SH3PXD2A);XM_018041255.1(SH3PXD2A);XM_018043418.1(SYT7);XM_018043419.1(SYT7);XM_018043420.1(SYT7);XM_018043421.1(SYT7);XM_018043422.1(SYT7);XM_018056875.1(SNX21);XM_018057049.1(PARD3);XM_018057050.1(PARD3);XM_018057051.1(PARD3);XM_018057052.1(PARD3);XM_018057053.1(PAR…
GO:0019900	kinase binding	molecular_function	45	4250	160	34367	6.85994e-08	2.34065e-06	2.27429	XM_005678467.3(GADD45A);XM_005682272.3(RAD23A);XM_005688778.3(LRRC14);XM_005688780.3(LRRC14);XM_005691015.3(PPP2R5A);XM_013968979.2(SNAI1);XM_013969035.2(LRRC14);XM_018042817.1(DLG2);XM_018042818.1(DLG2);XM_018042819.1(DLG2);XM_018042821.1(DLG2);XM_018047702.1(TNS2);XM_018047703.1(TNS2);XM_018047704.1(TNS2);XM_018047705.1(TNS2);XM_018047706.1(TNS2);XM_018047707.1(TNS2);XM_018047859.1(PFKM);XM_018…
GO:0051924	regulation of calcium ion transport	biological_process	18	4250	37	34367	7.47273e-08	2.53178e-06	3.9339	XM_005689854.3(STIM1);XM_005695932.3(GNAI2);XM_018042363.1(CAMK2G);XM_018042364.1(CAMK2G);XM_018042365.1(CAMK2G);XM_018042367.1(CAMK2G);XM_018042369.1(CAMK2G);XM_018042371.1(CAMK2G);XM_018042373.1(CAMK2G);XM_018055160.1(SLC8A1);XM_018055161.1(SLC8A1);XM_018055162.1(SLC8A1);XM_018055163.1(SLC8A1);XM_018056199.1(CACNA1B);XM_018056200.1(CACNA1B);XM_018059438.1(STIM1);XM_018059439.1(STIM1);XM_0180594…
GO:0008331	high voltage-gated calcium channel activity	molecular_function	16	4250	30	34367	7.5939e-08	2.55484e-06	4.31272	XM_018047853.1(CACNB3);XM_018047854.1(CACNB3);XM_018047855.1(CACNB3);XM_018048691.1(CACNA1C);XM_018048692.1(CACNA1C);XM_018048693.1(CACNA1C);XM_018048694.1(CACNA1C);XM_018048695.1(CACNA1C);XM_018048696.1(CACNA1C);XM_018048697.1(CACNA1C);XM_018048698.1(CACNA1C);XM_018048699.1(CACNA1C);XM_018048700.1(CACNA1C);XM_018048701.1(CACNA1C);XM_018056199.1(CACNA1B);XM_018056200.1(CACNA1B);
GO:0090315	negative regulation of protein targeting to membrane	biological_process	11	4250	15	34367	8.64386e-08	2.87825e-06	5.92999	XM_005683975.3(DMTN);XM_013966099.2(DMTN);XM_013966107.2(DMTN);XM_018052256.1(DMTN);XM_018052258.1(DMTN);XM_018052259.1(DMTN);XM_018052260.1(DMTN);XM_018052261.1(DMTN);XM_018052262.1(DMTN);XM_018052263.1(DMTN);XM_018052264.1(DMTN);
GO:0006337	nucleosome disassembly	biological_process	19	4250	41	34367	8.73466e-08	2.87825e-06	3.74733	XM_018047898.1(ARID2);XM_018056474.1(ARID1A);XM_018056481.1(ARID1A);XM_018056492.1(ARID1A);XM_018056498.1(ARID1A);XM_018062705.1(GRWD1);XM_018066709.1(PBRM1);XM_018066710.1(PBRM1);XM_018066711.1(PBRM1);XM_018066712.1(PBRM1);XM_018066713.1(PBRM1);XM_018066714.1(PBRM1);XM_018066716.1(PBRM1);XM_018066717.1(PBRM1);XM_018066718.1(PBRM1);XM_018066720.1(PBRM1);XM_018066721.1(PBRM1);XM_018066722.1(PBRM1)…
GO:2001234	negative regulation of apoptotic signaling pathway	biological_process	19	4250	41	34367	8.73466e-08	2.87825e-06	3.74733	XM_005695932.3(GNAI2);XM_013971446.2(BAX);XM_013972223.2(PCGF2);XM_013972224.2(PCGF2);XM_018048803.1(MKL1);XM_018048804.1(MKL1);XM_018063204.1(NR4A2);XM_018063207.1(NR4A2);XM_018063212.1(NR4A2);XM_018063219.1(NR4A2);XM_018063224.1(NR4A2);XM_018064412.1(MNT);XM_018064979.1(PCGF2);XM_018064980.1(PCGF2);XM_018064981.1(PCGF2);XM_018064982.1(PCGF2);XM_018064983.1(PCGF2);XM_018064984.1(PCGF2);XM_018064…
GO:0043565	sequence-specific DNA binding	molecular_function	152	4250	811	34367	9.18578e-08	3.00631e-06	1.51557	NM_001314259.1(PITX2);XM_005676846.3(GRHL3);XM_005680473.3(ELK3);XM_005681305.3(PITX2);XM_005691196.3(NR3C2);XM_005692122.3(HSF4);XM_005692123.3(HSF4);XM_005692124.3(HSF4);XM_005692125.3(HSF4);XM_005696330.3(SRF);XM_013962880.2(POU3F3);XM_013963742.2(HOXC9);XM_013968979.2(SNAI1);XM_013970502.2(NR3C2);XM_013971250.2(HSF4);XM_013971251.2(HSF4);XM_013971252.2(HSF4);XM_013971347.2(POU2F2);XM_01397420…
GO:0030913	paranodal junction assembly	biological_process	15	4250	27	34367	9.4682e-08	3.07223e-06	4.49242	XM_018060022.1(NFASC);XM_018060023.1(NFASC);XM_018060024.1(NFASC);XM_018060025.1(NFASC);XM_018060026.1(NFASC);XM_018060027.1(NFASC);XM_018060028.1(NFASC);XM_018060029.1(NFASC);XM_018060030.1(NFASC);XM_018060032.1(NFASC);XM_018060033.1(NFASC);XM_018060034.1(NFASC);XM_018060035.1(NFASC);XM_018060036.1(NFASC);XM_018060037.1(NFASC);
GO:0046966	thyroid hormone receptor binding	molecular_function	23	4250	57	34367	9.51492e-08	3.07223e-06	3.26291	XM_018062827.1(NUP62);XM_018062828.1(NUP62);XM_018062829.1(NUP62);XM_018062830.1(NUP62);XM_018064699.1(NCOR1);XM_018064700.1(NCOR1);XM_018064701.1(NCOR1);XM_018064702.1(NCOR1);XM_018064703.1(NCOR1);XM_018064704.1(NCOR1);XM_018064705.1(NCOR1);XM_018064707.1(NCOR1);XM_018064708.1(NCOR1);XM_018064709.1(NCOR1);XM_018064710.1(NCOR1);XM_018064711.1(NCOR1);XM_018064712.1(NCOR1);XM_018064713.1(NCOR1);XM_…
GO:0030334	regulation of cell migration	biological_process	49	4250	183	34367	9.98779e-08	3.20342e-06	2.1652	NM_001314259.1(PITX2);XM_005681917.3(LDB2);XM_005681918.3(LDB2);XM_005681919.3(LDB2);XM_005681920.3(LDB2);XM_005681921.3(LDB2);XM_005681923.3(LDB2);XM_005681924.3(LDB2);XM_005683566.3(DDX58);XM_018038386.1(PLXNA1);XM_018039603.1(LAMA1);XM_018039604.1(LAMA1);XM_018039638.1(LAMA3);XM_018040435.1(RAC1);XM_018043449.1(ROBO4);XM_018046916.1(PLXNA4);XM_018057585.1(LAMA5);XM_018059852.1(AMOTL1);XM_01805…
GO:0010591	regulation of lamellipodium assembly	biological_process	13	4250	21	34367	1.20009e-07	3.82358e-06	5.00584	XM_005683975.3(DMTN);XM_013966099.2(DMTN);XM_013966107.2(DMTN);XM_018052256.1(DMTN);XM_018052258.1(DMTN);XM_018052259.1(DMTN);XM_018052260.1(DMTN);XM_018052261.1(DMTN);XM_018052262.1(DMTN);XM_018052263.1(DMTN);XM_018052264.1(DMTN);XM_018054806.1(CAPZB);XM_018061088.1(SSH1);
GO:1900246	positive regulation of RIG-I signaling pathway	biological_process	16	4250	31	34367	1.38854e-07	4.39492e-06	4.1736	XM_005676737.2(PUM1);XM_005676738.2(PUM1);XM_005676739.2(PUM1);XM_005676740.2(PUM1);XM_005676742.2(PUM1);XM_005676743.2(PUM1);XM_013973701.2(PUM1);XM_013973718.2(PUM1);XM_013973724.2(PUM1);XM_013973729.2(PUM1);XM_013973741.2(PUM1);XM_018057274.1(PUM1);XM_018057310.1(PUM1);XM_018065104.1(DHX58);XM_018065105.1(DHX58);XM_018065106.1(DHX58);
GO:0036498	IRE1-mediated unfolded protein response	biological_process	22	4250	54	34367	1.46995e-07	4.62218e-06	3.29444	XM_005680257.3(CTDSP2);XM_005681834.3(SEC31A);XM_005681836.3(SEC31A);XM_013969493.2(HYOU1);XM_018038258.1(EDEM1);XM_018049651.1(SEC31A);XM_018049652.1(SEC31A);XM_018049653.1(SEC31A);XM_018049654.1(SEC31A);XM_018049655.1(SEC31A);XM_018049656.1(SEC31A);XM_018049657.1(SEC31A);XM_018049658.1(SEC31A);XM_018049659.1(SEC31A);XM_018049660.1(SEC31A);XM_018049661.1(SEC31A);XM_018049664.1(SEC31A);XM_0180596…
GO:0004741	[pyruvate dehydrogenase (lipoamide)] phosphatase activity	molecular_function	10	4250	13	34367	1.65934e-07	5.08476e-06	6.22027	XM_018058218.1(PDP1);XM_018058219.1(PDP1);XM_018058220.1(PDP1);XM_018058221.1(PDP1);XM_018058222.1(PDP1);XM_018058223.1(PDP1);XM_018058224.1(PDP1);XM_018058225.1(PDP1);XM_018058226.1(PDP1);XM_018058227.1(PDP1);
GO:0035373	chondroitin sulfate proteoglycan binding	molecular_function	10	4250	13	34367	1.65934e-07	5.08476e-06	6.22027	XM_018042909.1(PTPRF);XM_018042916.1(PTPRF);XM_018042923.1(PTPRF);XM_018042929.1(PTPRF);XM_018042936.1(PTPRF);XM_018042947.1(PTPRF);XM_018042954.1(PTPRF);XM_018042960.1(PTPRF);XM_018042964.1(PTPRF);XM_018042973.1(PTPRF);
GO:0044354	macropinosome	cellular_component	10	4250	13	34367	1.65934e-07	5.08476e-06	6.22027	XM_018038752.1(CARMIL1);XM_018038753.1(CARMIL1);XM_018038754.1(CARMIL1);XM_018038755.1(CARMIL1);XM_018038756.1(CARMIL1);XM_018061312.1(CLIP1);XM_018061313.1(CLIP1);XM_018061314.1(CLIP1);XM_018061315.1(CLIP1);XM_018061316.1(CLIP1);
GO:0048194	Golgi vesicle budding	biological_process	10	4250	13	34367	1.65934e-07	5.08476e-06	6.22027	XM_018064334.1(MYO18A);XM_018064335.1(MYO18A);XM_018064336.1(MYO18A);XM_018064337.1(MYO18A);XM_018064338.1(MYO18A);XM_018064339.1(MYO18A);XM_018064340.1(MYO18A);XM_018064341.1(MYO18A);XM_018064342.1(MYO18A);XM_018064343.1(MYO18A);
GO:0035097	histone methyltransferase complex	cellular_component	27	4250	76	34367	1.73432e-07	5.28088e-06	2.87278	XM_005679853.3(CBX5);XM_018040020.1(SETD1A);XM_018040021.1(SETD1A);XM_018040022.1(SETD1A);XM_018040023.1(SETD1A);XM_018040024.1(SETD1A);XM_018042891.1(MEN1);XM_018042892.1(MEN1);XM_018046667.1(KMT2C);XM_018046668.1(KMT2C);XM_018046669.1(KMT2C);XM_018046670.1(KMT2C);XM_018046671.1(KMT2C);XM_018046672.1(KMT2C);XM_018046673.1(KMT2C);XM_018046674.1(KMT2C);XM_018046675.1(KMT2C);XM_018046676.1(KMT2C);X…
GO:0000980	RNA polymerase II distal enhancer sequence-specific DNA binding	molecular_function	32	4250	100	34367	2.15334e-07	6.51553e-06	2.58763	XM_005676431.3(CREB1);XM_018039095.1(HIVEP1);XM_018039096.1(HIVEP1);XM_018039097.1(HIVEP1);XM_018039098.1(HIVEP1);XM_018039099.1(HIVEP1);XM_018039100.1(HIVEP1);XM_018041806.1(ZFP42);XM_018043384.1(RELA);XM_018047648.1(HOXC4);XM_018047649.1(HOXC4);XM_018047651.1(HOXC5);XM_018047657.1(CALCOCO1);XM_018047658.1(CALCOCO1);XM_018047659.1(CALCOCO1);XM_018049134.1(BACH1);XM_018049175.1(BACH1);XM_01805687…
GO:0001012	RNA polymerase II regulatory region DNA binding	molecular_function	19	4250	43	34367	2.23271e-07	6.5687e-06	3.57304	XM_018064699.1(NCOR1);XM_018064700.1(NCOR1);XM_018064701.1(NCOR1);XM_018064702.1(NCOR1);XM_018064703.1(NCOR1);XM_018064704.1(NCOR1);XM_018064705.1(NCOR1);XM_018064707.1(NCOR1);XM_018064708.1(NCOR1);XM_018064709.1(NCOR1);XM_018064710.1(NCOR1);XM_018064711.1(NCOR1);XM_018064712.1(NCOR1);XM_018064713.1(NCOR1);XM_018064714.1(NCOR1);XM_018064715.1(NCOR1);XM_018064716.1(NCOR1);XM_018064717.1(NCOR1);XM_…
GO:1903799	negative regulation of production of miRNAs involved in gene silencing by miRNA	biological_process	19	4250	43	34367	2.23271e-07	6.5687e-06	3.57304	XM_018064699.1(NCOR1);XM_018064700.1(NCOR1);XM_018064701.1(NCOR1);XM_018064702.1(NCOR1);XM_018064703.1(NCOR1);XM_018064704.1(NCOR1);XM_018064705.1(NCOR1);XM_018064707.1(NCOR1);XM_018064708.1(NCOR1);XM_018064709.1(NCOR1);XM_018064710.1(NCOR1);XM_018064711.1(NCOR1);XM_018064712.1(NCOR1);XM_018064713.1(NCOR1);XM_018064714.1(NCOR1);XM_018064715.1(NCOR1);XM_018064716.1(NCOR1);XM_018064717.1(NCOR1);XM_…
GO:0005247	voltage-gated chloride channel activity	molecular_function	14	4250	25	34367	2.23917e-07	6.5687e-06	4.52836	XM_005690671.3(CLCN6);XM_013963554.2(CLCN1);XM_013964033.2(CLCN2);XM_013964037.2(CLCN2);XM_018046843.1(CLCN1);XM_018054521.1(CLCNKA);XM_018054531.1(CLCNKA);XM_018054537.1(CLCNKA);XM_018054546.1(CLCNKA);XM_018054550.1(CLCNKA);XM_018054555.1(CLCNKA);XM_018054558.1(CLCNKA);XM_018054561.1(CLCNKA);XM_018054562.1(CLCNKA);
GO:0030120	vesicle coat	cellular_component	14	4250	25	34367	2.23917e-07	6.5687e-06	4.52836	XM_005681834.3(SEC31A);XM_005681836.3(SEC31A);XM_018049651.1(SEC31A);XM_018049652.1(SEC31A);XM_018049653.1(SEC31A);XM_018049654.1(SEC31A);XM_018049655.1(SEC31A);XM_018049656.1(SEC31A);XM_018049657.1(SEC31A);XM_018049658.1(SEC31A);XM_018049659.1(SEC31A);XM_018049660.1(SEC31A);XM_018049661.1(SEC31A);XM_018049664.1(SEC31A);
GO:0048009	insulin-like growth factor receptor signaling pathway	biological_process	14	4250	25	34367	2.23917e-07	6.5687e-06	4.52836	XM_005694608.3(PIK3R1);XM_005694609.3(PIK3R1);XM_018040338.1(GIGYF1);XM_018040339.1(GIGYF1);XM_018040340.1(GIGYF1);XM_018040342.1(GIGYF1);XM_018040343.1(GIGYF1);XM_018040344.1(GIGYF1);XM_018040345.1(GIGYF1);XM_018040346.1(GIGYF1);XM_018040348.1(GIGYF1);XM_018047456.1(GRB10);XM_018065533.1(PIK3R1);XM_018065534.1(PIK3R1);
GO:0070577	lysine-acetylated histone binding	molecular_function	21	4250	51	34367	2.26443e-07	6.60252e-06	3.32967	XM_018048058.1(BAZ2A);XM_018048059.1(BAZ2A);XM_018048060.1(BAZ2A);XM_018048061.1(BAZ2A);XM_018048062.1(BAZ2A);XM_018057969.1(ZMYND8);XM_018057970.1(ZMYND8);XM_018057971.1(ZMYND8);XM_018057972.1(ZMYND8);XM_018057973.1(ZMYND8);XM_018057974.1(ZMYND8);XM_018057975.1(ZMYND8);XM_018057976.1(ZMYND8);XM_018057977.1(ZMYND8);XM_018057978.1(ZMYND8);XM_018057980.1(ZMYND8);XM_018057981.1(ZMYND8);XM_018057982.…
GO:0046872	metal ion binding	molecular_function	705	4250	4816	34367	2.30275e-07	6.67381e-06	1.18374	NM_001285669.1(PRLR);XM_005675110.3(ATP13A5);XM_005675523.3(DZIP1L);XM_005675697.3(TTC3);XM_005675698.3(TTC3);XM_005675699.3(TTC3);XM_005675868.3(COL5A2);XM_005676251.3(STEAP3);XM_005676696.3(ZBTB8OS);XM_005677739.3(ITGA10);XM_005677740.3(ITGA10);XM_005679299.3(STEAP4);XM_005679300.3(STEAP4);XM_005680257.3(CTDSP2);XM_005680370.3(ESYT1);XM_005681502.3(KLF3);XM_005681503.3(KLF3);XM_005681769.3(THAP…
GO:0038202	TORC1 signaling	biological_process	11	4250	16	34367	2.4543e-07	7.07044e-06	5.55937	XM_013970544.2(FNIP2);XM_018040086.1(NPRL3);XM_018040087.1(NPRL3);XM_018050127.1(LARP1);XM_018061487.1(FNIP2);XM_018061488.1(FNIP2);XM_018061489.1(FNIP2);XM_018062822.1(AKT1S1);XM_018062823.1(AKT1S1);XM_018062825.1(AKT1S1);XM_018062826.1(AKT1S1);
GO:0030676	Rac guanyl-nucleotide exchange factor activity	molecular_function	13	4250	22	34367	2.59939e-07	7.3998e-06	4.7783	XM_018038218.1(DOCK3);XM_018038219.1(DOCK3);XM_018038220.1(DOCK3);XM_018038221.1(DOCK3);XM_018038222.1(DOCK3);XM_018038223.1(DOCK3);XM_018038224.1(DOCK3);XM_018056420.1(FARP1);XM_018056421.1(FARP1);XM_018056422.1(FARP1);XM_018057997.1(PREX1);XM_018065949.1(ARHGEF4);XM_018065955.1(ARHGEF4);
GO:0031952	regulation of protein autophosphorylation	biological_process	13	4250	22	34367	2.59939e-07	7.3998e-06	4.7783	XM_005691015.3(PPP2R5A);XM_005699866.3(PPP2R5B);XM_018040605.1(EEF2K);XM_018040606.1(EEF2K);XM_018040608.1(EEF2K);XM_018043452.1(PPP2R5B);XM_018043454.1(PPP2R5B);XM_018049551.1(MOB1B);XM_018049552.1(MOB1B);XM_018049553.1(MOB1B);XM_018049554.1(MOB1B);XM_018049555.1(MOB1B);XM_018049556.1(MOB1B);
GO:0086016	AV node cell action potential	biological_process	12	4250	19	34367	2.73369e-07	7.69111e-06	5.10717	XM_018064862.1(CACNA1G);XM_018064863.1(CACNA1G);XM_018064864.1(CACNA1G);XM_018064865.1(CACNA1G);XM_018064866.1(CACNA1G);XM_018064867.1(CACNA1G);XM_018064868.1(CACNA1G);XM_018064869.1(CACNA1G);XM_018064870.1(CACNA1G);XM_018064871.1(CACNA1G);XM_018064872.1(CACNA1G);XM_018064873.1(CACNA1G);
GO:0098780	response to mitochondrial depolarisation	biological_process	12	4250	19	34367	2.73369e-07	7.69111e-06	5.10717	XM_018059144.1(ATG13);XM_018059145.1(ATG13);XM_018059146.1(ATG13);XM_018059147.1(ATG13);XM_018059148.1(ATG13);XM_018059149.1(ATG13);XM_018059150.1(AMBRA1);XM_018059151.1(AMBRA1);XM_018059152.1(AMBRA1);XM_018059153.1(AMBRA1);XM_018059154.1(AMBRA1);XM_018059155.1(AMBRA1);
GO:0035583	sequestering of TGFbeta in extracellular matrix	biological_process	9	4250	11	34367	2.91839e-07	8.163e-06	6.61611	XM_018046278.1(NRROS);XM_018046282.1(NRROS);XM_018055102.1(LTBP1);XM_018055103.1(LTBP1);XM_018055104.1(LTBP1);XM_018055105.1(LTBP1);XM_018055106.1(LTBP1);XM_018055107.1(LTBP1);XM_018055108.1(LTBP1);
GO:0086010	membrane depolarization during action potential	biological_process	17	4250	36	34367	2.97438e-07	8.27153e-06	3.81856	XM_018048795.1(CACNA1I);XM_018063994.1(SCN2A);XM_018063997.1(SCN2A);XM_018064002.1(SCN2A);XM_018064007.1(SCN2A);XM_018064862.1(CACNA1G);XM_018064863.1(CACNA1G);XM_018064864.1(CACNA1G);XM_018064865.1(CACNA1G);XM_018064866.1(CACNA1G);XM_018064867.1(CACNA1G);XM_018064868.1(CACNA1G);XM_018064869.1(CACNA1G);XM_018064870.1(CACNA1G);XM_018064871.1(CACNA1G);XM_018064872.1(CACNA1G);XM_018064873.1(CACNA1G);
GO:0050808	synapse organization	biological_process	25	4250	69	34367	3.18121e-07	8.79587e-06	2.92984	XM_013965622.2(LOC102191519);XM_013965623.2(LOC102191519);XM_018048902.1(WNT7B);XM_018048903.1(WNT7B);XM_018051787.1(PALLD);XM_018051789.1(PALLD);XM_018055786.1(LMX1B);XM_018059128.1(LRP4);XM_018059129.1(LRP4);XM_018059130.1(LRP4);XM_018060022.1(NFASC);XM_018060023.1(NFASC);XM_018060024.1(NFASC);XM_018060025.1(NFASC);XM_018060026.1(NFASC);XM_018060027.1(NFASC);XM_018060028.1(NFASC);XM_018060029.1…
GO:0045162	clustering of voltage-gated sodium channels	biological_process	15	4250	29	34367	3.30994e-07	9.0995e-06	4.1826	XM_018060022.1(NFASC);XM_018060023.1(NFASC);XM_018060024.1(NFASC);XM_018060025.1(NFASC);XM_018060026.1(NFASC);XM_018060027.1(NFASC);XM_018060028.1(NFASC);XM_018060029.1(NFASC);XM_018060030.1(NFASC);XM_018060032.1(NFASC);XM_018060033.1(NFASC);XM_018060034.1(NFASC);XM_018060035.1(NFASC);XM_018060036.1(NFASC);XM_018060037.1(NFASC);
GO:0012505	endomembrane system	cellular_component	46	4250	174	34367	3.6122e-07	9.87402e-06	2.13777	XM_005676789.3(STX12);XM_005683975.3(DMTN);XM_005687901.3(PARD3);XM_013966099.2(DMTN);XM_013966107.2(DMTN);XM_013968467.2(PARD3);XM_018042961.1(STX5);XM_018051382.1(SLC27A1);XM_018051383.1(SLC27A1);XM_018051384.1(SLC27A1);XM_018051385.1(SLC27A1);XM_018052256.1(DMTN);XM_018052258.1(DMTN);XM_018052259.1(DMTN);XM_018052260.1(DMTN);XM_018052261.1(DMTN);XM_018052262.1(DMTN);XM_018052263.1(DMTN);XM_018…
GO:0030032	lamellipodium assembly	biological_process	33	4250	107	34367	3.68042e-07	1.00037e-05	2.49392	XM_005683975.3(DMTN);XM_013966099.2(DMTN);XM_013966107.2(DMTN);XM_018038752.1(CARMIL1);XM_018038753.1(CARMIL1);XM_018038754.1(CARMIL1);XM_018038755.1(CARMIL1);XM_018038756.1(CARMIL1);XM_018040178.1(SH2B1);XM_018040179.1(SH2B1);XM_018040180.1(SH2B1);XM_018040181.1(SH2B1);XM_018040183.1(SH2B1);XM_018048881.1(PARVB);XM_018052256.1(DMTN);XM_018052258.1(DMTN);XM_018052259.1(DMTN);XM_018052260.1(DMTN);…
GO:0051010	microtubule plus-end binding	molecular_function	29	4250	88	34367	3.90908e-07	1.05655e-05	2.66482	XM_005689854.3(STIM1);XM_013969878.2(CKAP5);XM_018038688.1(DST);XM_018040770.1(CLIP2);XM_018040771.1(CLIP2);XM_018055528.1(MAPRE3);XM_018055529.1(MAPRE3);XM_018059131.1(CKAP5);XM_018059132.1(CKAP5);XM_018059133.1(CKAP5);XM_018059134.1(CKAP5);XM_018059135.1(CKAP5);XM_018059438.1(STIM1);XM_018059439.1(STIM1);XM_018059440.1(STIM1);XM_018061308.1(CLIP1);XM_018061309.1(CLIP1);XM_018061310.1(CLIP1);XM_…
GO:0010571	positive regulation of nuclear cell cycle DNA replication	biological_process	8	4250	9	34367	4.3574e-07	1.06471e-05	7.18787	XM_018051309.1(WIZ);XM_018051310.1(WIZ);XM_018051311.1(WIZ);XM_018051312.1(WIZ);XM_018051313.1(WIZ);XM_018051314.1(WIZ);XM_018054429.1(INO80);XM_018064012.1(DBF4B);
GO:0036035	osteoclast development	biological_process	8	4250	9	34367	4.3574e-07	1.06471e-05	7.18787	XM_013972914.2(LRRK1);XM_018057837.1(SRC);XM_018057838.1(SRC);XM_018057839.1(SRC);XM_018066301.1(LRRK1);XM_018066302.1(LRRK1);XM_018066303.1(LRRK1);XM_018066304.1(LRRK1);
GO:0060297	regulation of sarcomere organization	biological_process	8	4250	9	34367	4.3574e-07	1.06471e-05	7.18787	XM_018066002.1(AKAP13);XM_018066003.1(AKAP13);XM_018066004.1(AKAP13);XM_018066005.1(AKAP13);XM_018066006.1(AKAP13);XM_018066007.1(AKAP13);XM_018066008.1(AKAP13);XM_018066009.1(AKAP13);
GO:0086023	adenylate cyclase-activating adrenergic receptor signaling pathway involved in heart process	biological_process	8	4250	9	34367	4.3574e-07	1.06471e-05	7.18787	XM_018066002.1(AKAP13);XM_018066003.1(AKAP13);XM_018066004.1(AKAP13);XM_018066005.1(AKAP13);XM_018066006.1(AKAP13);XM_018066007.1(AKAP13);XM_018066008.1(AKAP13);XM_018066009.1(AKAP13);
GO:0099140	presynaptic actin cytoskeleton organization	biological_process	8	4250	9	34367	4.3574e-07	1.06471e-05	7.18787	XM_018056338.1(ARHGEF7);XM_018056342.1(ARHGEF7);XM_018056344.1(ARHGEF7);XM_018056345.1(ARHGEF7);XM_018056346.1(ARHGEF7);XM_018056347.1(ARHGEF7);XM_018056348.1(ARHGEF7);XM_018056349.1(ARHGEF7);
GO:0003025	regulation of systemic arterial blood pressure by baroreceptor feedback	biological_process	7	4250	7	34367	4.40402e-07	1.06471e-05	8.08635	XM_018043153.1(NAV2);XM_018043154.1(NAV2);XM_018043155.1(NAV2);XM_018043156.1(NAV2);XM_018043157.1(NAV2);XM_018043158.1(NAV2);XM_018043159.1(NAV2);
GO:0004925	prolactin receptor activity	molecular_function	7	4250	7	34367	4.40402e-07	1.06471e-05	8.08635	NM_001285669.1(PRLR);XM_013972803.2(PRLR);XM_013972804.2(PRLR);XM_013972806.2(PRLR);XM_013972808.2(PRLR);XM_018065466.1(PRLR);XM_018065467.1(PRLR);
GO:0015822	ornithine transport	biological_process	7	4250	7	34367	4.40402e-07	1.06471e-05	8.08635	XM_018066354.1(SLC25A29);XM_018066355.1(SLC25A29);XM_018066356.1(SLC25A29);XM_018066357.1(SLC25A29);XM_018066358.1(SLC25A29);XM_018066359.1(SLC25A29);XM_018066360.1(SLC25A29);
GO:0021563	glossopharyngeal nerve development	biological_process	7	4250	7	34367	4.40402e-07	1.06471e-05	8.08635	XM_018043153.1(NAV2);XM_018043154.1(NAV2);XM_018043155.1(NAV2);XM_018043156.1(NAV2);XM_018043157.1(NAV2);XM_018043158.1(NAV2);XM_018043159.1(NAV2);
GO:0021564	vagus nerve development	biological_process	7	4250	7	34367	4.40402e-07	1.06471e-05	8.08635	XM_018043153.1(NAV2);XM_018043154.1(NAV2);XM_018043155.1(NAV2);XM_018043156.1(NAV2);XM_018043157.1(NAV2);XM_018043158.1(NAV2);XM_018043159.1(NAV2);
GO:0044089	positive regulation of cellular component biogenesis	biological_process	7	4250	7	34367	4.40402e-07	1.06471e-05	8.08635	XM_005681917.3(LDB2);XM_005681918.3(LDB2);XM_005681919.3(LDB2);XM_005681920.3(LDB2);XM_005681921.3(LDB2);XM_005681923.3(LDB2);XM_005681924.3(LDB2);
GO:0050760	negative regulation of thymidylate synthase biosynthetic process	biological_process	7	4250	7	34367	4.40402e-07	1.06471e-05	8.08635	XM_018059458.1(APBB1);XM_018059459.1(APBB1);XM_018059461.1(APBB1);XM_018059462.1(APBB1);XM_018059463.1(APBB1);XM_018059464.1(APBB1);XM_018059465.1(APBB1);
GO:0089709	L-histidine transmembrane transport	biological_process	7	4250	7	34367	4.40402e-07	1.06471e-05	8.08635	XM_018066354.1(SLC25A29);XM_018066355.1(SLC25A29);XM_018066356.1(SLC25A29);XM_018066357.1(SLC25A29);XM_018066358.1(SLC25A29);XM_018066359.1(SLC25A29);XM_018066360.1(SLC25A29);
GO:1903400	L-arginine transmembrane transport	biological_process	7	4250	7	34367	4.40402e-07	1.06471e-05	8.08635	XM_018066354.1(SLC25A29);XM_018066355.1(SLC25A29);XM_018066356.1(SLC25A29);XM_018066357.1(SLC25A29);XM_018066358.1(SLC25A29);XM_018066359.1(SLC25A29);XM_018066360.1(SLC25A29);
GO:1903401	L-lysine transmembrane transport	biological_process	7	4250	7	34367	4.40402e-07	1.06471e-05	8.08635	XM_018066354.1(SLC25A29);XM_018066355.1(SLC25A29);XM_018066356.1(SLC25A29);XM_018066357.1(SLC25A29);XM_018066358.1(SLC25A29);XM_018066359.1(SLC25A29);XM_018066360.1(SLC25A29);
GO:1905537	positive regulation of eukaryotic translation initiation factor 4F complex assembly	biological_process	7	4250	7	34367	4.40402e-07	1.06471e-05	8.08635	XM_013964061.2(EIF4G1);XM_013964066.2(EIF4G1);XM_018047119.1(EIF4G1);XM_018047130.1(EIF4G1);XM_018047144.1(EIF4G1);XM_018047153.1(EIF4G1);XM_018047161.1(EIF4G1);
GO:1905612	positive regulation of mRNA cap binding	biological_process	7	4250	7	34367	4.40402e-07	1.06471e-05	8.08635	XM_013964061.2(EIF4G1);XM_013964066.2(EIF4G1);XM_018047119.1(EIF4G1);XM_018047130.1(EIF4G1);XM_018047144.1(EIF4G1);XM_018047153.1(EIF4G1);XM_018047161.1(EIF4G1);
GO:1905618	positive regulation of miRNA mediated inhibition of translation	biological_process	7	4250	7	34367	4.40402e-07	1.06471e-05	8.08635	XM_013964061.2(EIF4G1);XM_013964066.2(EIF4G1);XM_018047119.1(EIF4G1);XM_018047130.1(EIF4G1);XM_018047144.1(EIF4G1);XM_018047153.1(EIF4G1);XM_018047161.1(EIF4G1);
GO:1905696	regulation of polysome binding	biological_process	7	4250	7	34367	4.40402e-07	1.06471e-05	8.08635	XM_013964061.2(EIF4G1);XM_013964066.2(EIF4G1);XM_018047119.1(EIF4G1);XM_018047130.1(EIF4G1);XM_018047144.1(EIF4G1);XM_018047153.1(EIF4G1);XM_018047161.1(EIF4G1);
GO:1990752	microtubule end	cellular_component	7	4250	7	34367	4.40402e-07	1.06471e-05	8.08635	XM_018060830.1(CAMSAP2);XM_018060831.1(CAMSAP2);XM_018060832.1(CAMSAP2);XM_018060833.1(CAMSAP2);XM_018060834.1(CAMSAP2);XM_018065256.1(KIF18B);XM_018065257.1(KIF18B);
GO:1990812	growth cone filopodium	cellular_component	7	4250	7	34367	4.40402e-07	1.06471e-05	8.08635	XM_018059458.1(APBB1);XM_018059459.1(APBB1);XM_018059461.1(APBB1);XM_018059462.1(APBB1);XM_018059463.1(APBB1);XM_018059464.1(APBB1);XM_018059465.1(APBB1);
GO:0017053	transcriptional repressor complex	cellular_component	36	4250	123	34367	4.67592e-07	1.12479e-05	2.36674	XM_005679853.3(CBX5);XM_018040130.1(HDAC4);XM_018040136.1(HDAC4);XM_018040141.1(HDAC4);XM_018047544.1(SP1);XM_018047545.1(SP1);XM_018052218.1(CORO2A);XM_018052219.1(CORO2A);XM_018052220.1(CORO2A);XM_018058202.1(RUNX1T1);XM_018058203.1(RUNX1T1);XM_018058204.1(RUNX1T1);XM_018058205.1(RUNX1T1);XM_018058206.1(RUNX1T1);XM_018060579.1(SPEN);XM_018060580.1(SPEN);XM_018060581.1(SPEN);XM_018064699.1(NCOR1…
GO:0044295	axonal growth cone	cellular_component	29	4250	89	34367	5.11626e-07	1.22459e-05	2.63488	XM_005687901.3(PARD3);XM_013968467.2(PARD3);XM_018047457.1(COBL);XM_018050604.1(DBN1);XM_018051787.1(PALLD);XM_018051789.1(PALLD);XM_018057049.1(PARD3);XM_018057050.1(PARD3);XM_018057051.1(PARD3);XM_018057052.1(PARD3);XM_018057053.1(PARD3);XM_018057054.1(PARD3);XM_018057055.1(PARD3);XM_018057056.1(PARD3);XM_018057057.1(PARD3);XM_018057059.1(PARD3);XM_018057060.1(PARD3);XM_018057061.1(PARD3);XM_01…
GO:0035091	phosphatidylinositol binding	molecular_function	48	4250	187	34367	5.24749e-07	1.24979e-05	2.07564	XM_005685846.3(SNX1);XM_005687901.3(PARD3);XM_013968467.2(PARD3);XM_018039367.1(ZCCHC2);XM_018040097.1(SEPT12);XM_018040098.1(SEPT12);XM_018040284.1(SNX8);XM_018040285.1(SNX8);XM_018041252.1(SH3PXD2A);XM_018041253.1(SH3PXD2A);XM_018041254.1(SH3PXD2A);XM_018041255.1(SH3PXD2A);XM_018043235.1(ARHGAP32);XM_018043236.1(ARHGAP32);XM_018043237.1(ARHGAP32);XM_018046083.1(SNX27);XM_018046084.1(SNX27);XM_0…
GO:0010812	negative regulation of cell-substrate adhesion	biological_process	13	4250	23	34367	5.29808e-07	1.25562e-05	4.57055	XM_005683975.3(DMTN);XM_013966099.2(DMTN);XM_013966107.2(DMTN);XM_018052256.1(DMTN);XM_018052258.1(DMTN);XM_018052259.1(DMTN);XM_018052260.1(DMTN);XM_018052261.1(DMTN);XM_018052262.1(DMTN);XM_018052263.1(DMTN);XM_018052264.1(DMTN);XM_018065385.1(TBCD);XM_018065386.1(TBCD);
GO:0051225	spindle assembly	biological_process	27	4250	80	34367	5.68295e-07	1.34023e-05	2.72914	XM_005687184.3(GOLGA2);XM_018054429.1(INO80);XM_018055528.1(MAPRE3);XM_018055529.1(MAPRE3);XM_018055866.1(GOLGA2);XM_018055867.1(GOLGA2);XM_018055868.1(GOLGA2);XM_018055869.1(GOLGA2);XM_018064699.1(NCOR1);XM_018064700.1(NCOR1);XM_018064701.1(NCOR1);XM_018064702.1(NCOR1);XM_018064703.1(NCOR1);XM_018064704.1(NCOR1);XM_018064705.1(NCOR1);XM_018064707.1(NCOR1);XM_018064708.1(NCOR1);XM_018064709.1(NCO…
GO:0006468	protein phosphorylation	biological_process	148	4250	809	34367	5.94137e-07	1.39434e-05	1.47933	XM_005675313.3(TNIK);XM_005675314.3(TNIK);XM_005675315.3(TNIK);XM_005675316.3(TNIK);XM_005676431.3(CREB1);XM_005680266.3(CDK4);XM_005682573.3(DAPK3);XM_005693743.3(CDK12);XM_005693744.3(CDK12);XM_005693745.3(CDK12);XM_005694608.3(PIK3R1);XM_005694609.3(PIK3R1);XM_013962471.2(PRKAB2);XM_013964506.2(BMPR1B);XM_013964598.2(TNIK);XM_013964609.2(TNIK);XM_013970544.2(FNIP2);XM_018038472.1(NEK10);XM_018…
GO:0008656	cysteine-type endopeptidase activator activity involved in apoptotic process	molecular_function	12	4250	20	34367	6.06024e-07	1.40669e-05	4.85181	XM_005679252.3(NOD1);XM_005679253.3(NOD1);XM_005679254.3(NOD1);XM_005684679.3(CASP8AP2);XM_013963362.2(NOD1);XM_013972605.2(NLRP1);XM_018047107.1(NOD1);XM_018047108.1(NOD1);XM_018048707.1(BCL2L13);XM_018048708.1(BCL2L13);XM_018048709.1(BCL2L13);XM_018063018.1(NLRP12);
GO:0090303	positive regulation of wound healing	biological_process	12	4250	20	34367	6.06024e-07	1.40669e-05	4.85181	XM_005683975.3(DMTN);XM_013966099.2(DMTN);XM_013966107.2(DMTN);XM_018052256.1(DMTN);XM_018052258.1(DMTN);XM_018052259.1(DMTN);XM_018052260.1(DMTN);XM_018052261.1(DMTN);XM_018052262.1(DMTN);XM_018052263.1(DMTN);XM_018052264.1(DMTN);XM_018058435.1(ARFGEF1);
GO:0003714	transcription corepressor activity	molecular_function	92	4250	448	34367	6.08173e-07	1.40669e-05	1.66059	XM_005677423.2(PBXIP1);XM_005677424.2(PBXIP1);XM_005680473.3(ELK3);XM_005684679.3(CASP8AP2);XM_005698927.2(THRB);XM_018039130.1(CDYL);XM_018040130.1(HDAC4);XM_018040136.1(HDAC4);XM_018040141.1(HDAC4);XM_018041844.1(THRB);XM_018041845.1(THRB);XM_018041846.1(THRB);XM_018041847.1(THRB);XM_018041848.1(THRB);XM_018048130.1(ELK3);XM_018048544.1(ATN1);XM_018048545.1(ATN1);XM_018048546.1(ATN1);XM_0180485…
GO:0031095	platelet dense tubular network membrane	cellular_component	11	4250	17	34367	6.17087e-07	1.41372e-05	5.23235	XM_005683975.3(DMTN);XM_013966099.2(DMTN);XM_013966107.2(DMTN);XM_018052256.1(DMTN);XM_018052258.1(DMTN);XM_018052259.1(DMTN);XM_018052260.1(DMTN);XM_018052261.1(DMTN);XM_018052262.1(DMTN);XM_018052263.1(DMTN);XM_018052264.1(DMTN);
GO:0048679	regulation of axon regeneration	biological_process	11	4250	17	34367	6.17087e-07	1.41372e-05	5.23235	XM_018042909.1(PTPRF);XM_018042916.1(PTPRF);XM_018042923.1(PTPRF);XM_018042929.1(PTPRF);XM_018042936.1(PTPRF);XM_018042947.1(PTPRF);XM_018042954.1(PTPRF);XM_018042960.1(PTPRF);XM_018042964.1(PTPRF);XM_018042973.1(PTPRF);XM_018052560.1(KLF4);
GO:0007409	axonogenesis	biological_process	43	4250	161	34367	6.32895e-07	1.44306e-05	2.15971	XM_005675365.3(SLITRK3);XM_005676431.3(CREB1);XM_005687901.3(PARD3);XM_013968467.2(PARD3);XM_018039814.1(RNF165);XM_018043280.1(BRSK2);XM_018043281.1(BRSK2);XM_018043282.1(BRSK2);XM_018045804.1(LOC102173333);XM_018045812.1(LOC102173333);XM_018057049.1(PARD3);XM_018057050.1(PARD3);XM_018057051.1(PARD3);XM_018057052.1(PARD3);XM_018057053.1(PARD3);XM_018057054.1(PARD3);XM_018057055.1(PARD3);XM_01805…
GO:0070588	calcium ion transmembrane transport	biological_process	38	4250	135	34367	6.76195e-07	1.53452e-05	2.27616	XM_013965891.2(SLC24A2);XM_013965892.2(SLC24A2);XM_013965894.2(SLC24A2);XM_018047810.1(ASIC1);XM_018047811.1(ASIC1);XM_018048691.1(CACNA1C);XM_018048692.1(CACNA1C);XM_018048693.1(CACNA1C);XM_018048694.1(CACNA1C);XM_018048695.1(CACNA1C);XM_018048696.1(CACNA1C);XM_018048697.1(CACNA1C);XM_018048698.1(CACNA1C);XM_018048699.1(CACNA1C);XM_018048700.1(CACNA1C);XM_018048701.1(CACNA1C);XM_018051417.1(ATP2…
GO:0019229	regulation of vasoconstriction	biological_process	13	4250	24	34367	1.02447e-06	2.30313e-05	4.38011	XM_018040197.1(PER2);XM_018040207.1(PER2);XM_018048691.1(CACNA1C);XM_018048692.1(CACNA1C);XM_018048693.1(CACNA1C);XM_018048694.1(CACNA1C);XM_018048695.1(CACNA1C);XM_018048696.1(CACNA1C);XM_018048697.1(CACNA1C);XM_018048698.1(CACNA1C);XM_018048699.1(CACNA1C);XM_018048700.1(CACNA1C);XM_018048701.1(CACNA1C);
GO:0045616	regulation of keratinocyte differentiation	biological_process	13	4250	24	34367	1.02447e-06	2.30313e-05	4.38011	XM_005692398.3(ZFP36);XM_018046043.1(TNK2);XM_018046047.1(TNK2);XM_018046056.1(TNK2);XM_018046059.1(TNK2);XM_018046063.1(TNK2);XM_018046066.1(TNK2);XM_018046068.1(TNK2);XM_018046073.1(TNK2);XM_018046076.1(TNK2);XM_018046092.1(TNK2);XM_018046103.1(TNK2);XM_018046122.1(TNK2);
GO:0060485	mesenchyme development	biological_process	9	4250	12	34367	1.03799e-06	2.32269e-05	6.06476	XM_018051926.1(BNC2);XM_018051927.1(BNC2);XM_018051929.1(BNC2);XM_018051930.1(BNC2);XM_018051931.1(BNC2);XM_018051932.1(BNC2);XM_018051933.1(BNC2);XM_018051934.1(BNC2);XM_018051936.1(BNC2);
GO:0030027	lamellipodium	cellular_component	78	4250	367	34367	1.06655e-06	2.37555e-05	1.71863	XM_005674953.3(ARHGAP31);XM_005683063.3(ARAP3);XM_005685846.3(SNX1);XM_018038320.1(FGD5);XM_018038321.1(FGD5);XM_018038322.1(FGD5);XM_018038752.1(CARMIL1);XM_018038753.1(CARMIL1);XM_018038754.1(CARMIL1);XM_018038755.1(CARMIL1);XM_018038756.1(CARMIL1);XM_018039015.1(NEDD9);XM_018039719.1(CDH2);XM_018040435.1(RAC1);XM_018048734.1(SH3BP1);XM_018048881.1(PARVB);XM_018049387.1(APBB2);XM_018049388.1(AP…
GO:0003951	NAD+ kinase activity	molecular_function	23	4250	64	34367	1.10176e-06	2.44266e-05	2.90603	XM_005693177.3(DGKE);XM_018050170.1(DGKG);XM_018056791.1(DGKH);XM_018056792.1(DGKH);XM_018056794.1(DGKH);XM_018060497.1(NADK);XM_018060498.1(NADK);XM_018062710.1(SPHK2);XM_018062711.1(SPHK2);XM_018062712.1(SPHK2);XM_018062713.1(SPHK2);XM_018062714.1(SPHK2);XM_018062717.1(SPHK2);XM_018062718.1(SPHK2);XM_018062719.1(SPHK2);XM_018062720.1(SPHK2);XM_018062721.1(SPHK2);XM_018062722.1(SPHK2);XM_0180627…
GO:0042641	actomyosin	cellular_component	16	4250	35	34367	1.15019e-06	2.53833e-05	3.69662	XM_018040130.1(HDAC4);XM_018040136.1(HDAC4);XM_018040141.1(HDAC4);XM_018050605.1(DBN1);XM_018050606.1(DBN1);XM_018053238.1(KAT2B);XM_018064334.1(MYO18A);XM_018064335.1(MYO18A);XM_018064336.1(MYO18A);XM_018064337.1(MYO18A);XM_018064338.1(MYO18A);XM_018064339.1(MYO18A);XM_018064340.1(MYO18A);XM_018064341.1(MYO18A);XM_018064342.1(MYO18A);XM_018064343.1(MYO18A);
GO:0005547	phosphatidylinositol-3,4,5-trisphosphate binding	molecular_function	31	4250	102	34367	1.16852e-06	2.56702e-05	2.45762	XM_005681376.3(DAPP1);XM_005681377.3(DAPP1);XM_005683063.3(ARAP3);XM_005687901.3(PARD3);XM_013968467.2(PARD3);XM_018048025.1(ARHGAP9);XM_018048026.1(ARHGAP9);XM_018050219.1(ARAP3);XM_018050220.1(ARAP3);XM_018057049.1(PARD3);XM_018057050.1(PARD3);XM_018057051.1(PARD3);XM_018057052.1(PARD3);XM_018057053.1(PARD3);XM_018057054.1(PARD3);XM_018057055.1(PARD3);XM_018057056.1(PARD3);XM_018057057.1(PARD3)…
GO:0034765	regulation of ion transmembrane transport	biological_process	56	4250	238	34367	1.32657e-06	2.90096e-05	1.90267	XM_005692524.3(KCNK6);XM_005699655.3(TMEM109);XM_005699656.3(TMEM109);XM_013963554.2(CLCN1);XM_013964033.2(CLCN2);XM_013964037.2(CLCN2);XM_013972609.2(KCNH4);XM_018039398.1(KCNG2);XM_018045892.1(KCNC4);XM_018046843.1(CLCN1);XM_018047834.1(KCNH3);XM_018048795.1(CACNA1I);XM_018050731.1(KCNJ15);XM_018054521.1(CLCNKA);XM_018054531.1(CLCNKA);XM_018054537.1(CLCNKA);XM_018054546.1(CLCNKA);XM_018054550.1…
GO:0006348	chromatin silencing at telomere	biological_process	10	4250	15	34367	1.37457e-06	2.97885e-05	5.3909	XM_018050755.1(DOT1L);XM_018050756.1(DOT1L);XM_018050757.1(DOT1L);XM_018050758.1(DOT1L);XM_018050759.1(DOT1L);XM_018050760.1(DOT1L);XM_018050761.1(DOT1L);XM_018050762.1(DOT1L);XM_018050763.1(DOT1L);XM_018050764.1(DOT1L);
GO:0046425	regulation of JAK-STAT cascade	biological_process	10	4250	15	34367	1.37457e-06	2.97885e-05	5.3909	XM_018050755.1(DOT1L);XM_018050756.1(DOT1L);XM_018050757.1(DOT1L);XM_018050758.1(DOT1L);XM_018050759.1(DOT1L);XM_018050760.1(DOT1L);XM_018050761.1(DOT1L);XM_018050762.1(DOT1L);XM_018050763.1(DOT1L);XM_018050764.1(DOT1L);
GO:0046512	sphingosine biosynthetic process	biological_process	14	4250	28	34367	1.40041e-06	3.02124e-05	4.04318	XM_018062710.1(SPHK2);XM_018062711.1(SPHK2);XM_018062712.1(SPHK2);XM_018062713.1(SPHK2);XM_018062714.1(SPHK2);XM_018062717.1(SPHK2);XM_018062718.1(SPHK2);XM_018062719.1(SPHK2);XM_018062720.1(SPHK2);XM_018062721.1(SPHK2);XM_018062722.1(SPHK2);XM_018062723.1(SPHK2);XM_018062724.1(SPHK2);XM_018062725.1(SPHK2);
GO:0007268	chemical synaptic transmission	biological_process	87	4250	426	34367	1.53556e-06	3.29802e-05	1.65144	XM_005685449.3(SLC12A6);XM_005685450.3(SLC12A6);XM_013963623.2(HTR5A);XM_013964334.2(GALR3);XM_013968690.2(PDYN);XM_013969560.2(SCN2B);XM_013971319.2(CEP89);XM_018042600.1(CHRM3);XM_018042817.1(DLG2);XM_018042818.1(DLG2);XM_018042819.1(DLG2);XM_018042821.1(DLG2);XM_018042823.1(DLG2);XM_018042831.1(DLG2);XM_018045892.1(KCNC4);XM_018046194.1(CHRNB2);XM_018046989.1(AMPH);XM_018047853.1(CACNB3);XM_01…
GO:0070830	bicellular tight junction assembly	biological_process	24	4250	70	34367	1.72288e-06	3.68389e-05	2.77246	XM_005687901.3(PARD3);XM_005696330.3(SRF);XM_013968467.2(PARD3);XM_018057049.1(PARD3);XM_018057050.1(PARD3);XM_018057051.1(PARD3);XM_018057052.1(PARD3);XM_018057053.1(PARD3);XM_018057054.1(PARD3);XM_018057055.1(PARD3);XM_018057056.1(PARD3);XM_018057057.1(PARD3);XM_018057059.1(PARD3);XM_018057060.1(PARD3);XM_018057061.1(PARD3);XM_018057062.1(PARD3);XM_018057064.1(PARD3);XM_018057065.1(PARD3);XM_01…
GO:0001540	amyloid-beta binding	molecular_function	29	4250	94	34367	1.81919e-06	3.87262e-05	2.49473	XM_005683143.3(ADRB2);XM_018049387.1(APBB2);XM_018049388.1(APBB2);XM_018049389.1(APBB2);XM_018049390.1(APBB2);XM_018049391.1(APBB2);XM_018049392.1(APBB2);XM_018049393.1(APBB2);XM_018049394.1(APBB2);XM_018049395.1(APBB2);XM_018049396.1(APBB2);XM_018049397.1(APBB2);XM_018049398.1(APBB2);XM_018059234.1(LDLRAD3);XM_018059235.1(LDLRAD3);XM_018059236.1(LDLRAD3);XM_018059458.1(APBB1);XM_018059459.1(APBB…
GO:1900153	positive regulation of nuclear-transcribed mRNA catabolic process, deadenylation-dependent decay	biological_process	16	4250	36	34367	1.83239e-06	3.88354e-05	3.59393	XM_005692398.3(ZFP36);XM_013967582.2(ZFP36L2);XM_018041460.1(CPEB3);XM_018041461.1(CPEB3);XM_018041462.1(CPEB3);XM_018041464.1(CPEB3);XM_018041465.1(CPEB3);XM_018041466.1(CPEB3);XM_018063705.1(TNRC6C);XM_018063706.1(TNRC6C);XM_018063707.1(TNRC6C);XM_018063708.1(TNRC6C);XM_018063709.1(TNRC6C);XM_018063710.1(TNRC6C);XM_018063711.1(TNRC6C);XM_018064854.1(TOB1);
GO:0071158	positive regulation of cell cycle arrest	biological_process	13	4250	25	34367	1.89173e-06	3.99171e-05	4.2049	XM_005699866.3(PPP2R5B);XM_018043452.1(PPP2R5B);XM_018043454.1(PPP2R5B);XM_018056796.1(RGCC);XM_018060582.1(ZBTB17);XM_018060583.1(ZBTB17);XM_018060584.1(ZBTB17);XM_018060585.1(ZBTB17);XM_018060586.1(ZBTB17);XM_018064242.1(CDK5R1);XM_018065164.1(BRCA1);XM_018065165.1(BRCA1);XM_018065166.1(BRCA1);
GO:0086091	regulation of heart rate by cardiac conduction	biological_process	25	4250	75	34367	1.90975e-06	4.01214e-05	2.69545	XM_013969560.2(SCN2B);XM_018048691.1(CACNA1C);XM_018048692.1(CACNA1C);XM_018048693.1(CACNA1C);XM_018048694.1(CACNA1C);XM_018048695.1(CACNA1C);XM_018048696.1(CACNA1C);XM_018048697.1(CACNA1C);XM_018048698.1(CACNA1C);XM_018048699.1(CACNA1C);XM_018048700.1(CACNA1C);XM_018048701.1(CACNA1C);XM_018054666.1(HCN4);XM_018064862.1(CACNA1G);XM_018064863.1(CACNA1G);XM_018064864.1(CACNA1G);XM_018064865.1(CACNA…
GO:0006844	acyl carnitine transport	biological_process	8	4250	10	34367	1.93996e-06	4.04033e-05	6.46908	XM_018050349.1(SLC25A48);XM_018066354.1(SLC25A29);XM_018066355.1(SLC25A29);XM_018066356.1(SLC25A29);XM_018066357.1(SLC25A29);XM_018066358.1(SLC25A29);XM_018066359.1(SLC25A29);XM_018066360.1(SLC25A29);
GO:0030274	LIM domain binding	molecular_function	8	4250	10	34367	1.93996e-06	4.04033e-05	6.46908	XM_005681917.3(LDB2);XM_005681918.3(LDB2);XM_005681919.3(LDB2);XM_005681920.3(LDB2);XM_005681921.3(LDB2);XM_005681923.3(LDB2);XM_005681924.3(LDB2);XM_013968598.2(KAT14);
GO:0031532	actin cytoskeleton reorganization	biological_process	36	4250	130	34367	2.00032e-06	4.14807e-05	2.2393	XM_005675313.3(TNIK);XM_005675314.3(TNIK);XM_005675315.3(TNIK);XM_005675316.3(TNIK);XM_013964598.2(TNIK);XM_013964609.2(TNIK);XM_013967784.2(ANTXR1);XM_018043280.1(BRSK2);XM_018043281.1(BRSK2);XM_018043282.1(BRSK2);XM_018048881.1(PARVB);XM_018048882.1(PARVG);XM_018051417.1(ATP2C1);XM_018051432.1(ATP2C1);XM_018051436.1(ATP2C1);XM_018053421.1(EZR);XM_018061565.1(GAB1);XM_018061566.1(GAB1);XM_018061…
GO:0007411	axon guidance	biological_process	80	4250	386	34367	2.19762e-06	4.53767e-05	1.67593	XM_005689136.3(EXT1);XM_013962422.2(SEMA6C);XM_013962424.2(SEMA6C);XM_013962425.2(SEMA6C);XM_018041137.1(VAX1);XM_018043449.1(ROBO4);XM_018046064.1(SEMA6C);XM_018046065.1(SEMA6C);XM_018046365.1(IGSF9);XM_018046554.1(GBX2);XM_018047517.1(FEZF1);XM_018047518.1(FEZF1);XM_018049387.1(APBB2);XM_018049388.1(APBB2);XM_018049389.1(APBB2);XM_018049390.1(APBB2);XM_018049391.1(APBB2);XM_018049392.1(APBB2);X…
GO:0051491	positive regulation of filopodium assembly	biological_process	24	4250	71	34367	2.29864e-06	4.72597e-05	2.73342	XM_005696330.3(SRF);XM_018050185.1(DPYSL3);XM_018050186.1(DPYSL3);XM_018050187.1(DPYSL3);XM_018050502.1(PALM);XM_018050503.1(PALM);XM_018050504.1(PALM);XM_018057969.1(ZMYND8);XM_018057970.1(ZMYND8);XM_018057971.1(ZMYND8);XM_018057972.1(ZMYND8);XM_018057973.1(ZMYND8);XM_018057974.1(ZMYND8);XM_018057975.1(ZMYND8);XM_018057976.1(ZMYND8);XM_018057977.1(ZMYND8);XM_018057978.1(ZMYND8);XM_018057980.1(ZM…
GO:0038036	sphingosine-1-phosphate receptor activity	molecular_function	14	4250	29	34367	2.39853e-06	4.91035e-05	3.90376	XM_018062710.1(SPHK2);XM_018062711.1(SPHK2);XM_018062712.1(SPHK2);XM_018062713.1(SPHK2);XM_018062714.1(SPHK2);XM_018062717.1(SPHK2);XM_018062718.1(SPHK2);XM_018062719.1(SPHK2);XM_018062720.1(SPHK2);XM_018062721.1(SPHK2);XM_018062722.1(SPHK2);XM_018062723.1(SPHK2);XM_018062724.1(SPHK2);XM_018062725.1(SPHK2);
GO:0000122	negative regulation of transcription by RNA polymerase II	biological_process	225	4250	1359	34367	2.51775e-06	5.13257e-05	1.3388	XM_005679853.3(CBX5);XM_005681305.3(PITX2);XM_005681502.3(KLF3);XM_005681503.3(KLF3);XM_005681917.3(LDB2);XM_005681918.3(LDB2);XM_005681919.3(LDB2);XM_005681920.3(LDB2);XM_005681921.3(LDB2);XM_005681923.3(LDB2);XM_005681924.3(LDB2);XM_005687991.3(EPC1);XM_005697186.3(SMAD7);XM_005697818.2(EPO);XM_005698927.2(THRB);XM_005709721.3(EID2);XM_013962880.2(POU3F3);XM_013966776.2(SMAD3);XM_013968979.2(SN…
GO:0005543	phospholipid binding	molecular_function	48	4250	197	34367	2.60804e-06	5.29421e-05	1.97028	XM_005681376.3(DAPP1);XM_005681377.3(DAPP1);XM_018040222.1(SMURF1);XM_018040223.1(SMURF1);XM_018040224.1(SMURF1);XM_018040225.1(SMURF1);XM_018040226.1(SMURF1);XM_018040393.1(LOC102184306);XM_018040394.1(LOC102184306);XM_018041386.1(PSD);XM_018041387.1(PSD);XM_018041388.1(PSD);XM_018045790.1(F3);XM_018046989.1(AMPH);XM_018055051.1(DYSF);XM_018055052.1(DYSF);XM_018055053.1(DYSF);XM_018055054.1(DYSF…
GO:0051017	actin filament bundle assembly	biological_process	32	4250	111	34367	2.83716e-06	5.73511e-05	2.3312	XM_005683975.3(DMTN);XM_013966099.2(DMTN);XM_013966107.2(DMTN);XM_018039015.1(NEDD9);XM_018049068.1(TRIOBP);XM_018050185.1(DPYSL3);XM_018050186.1(DPYSL3);XM_018050187.1(DPYSL3);XM_018050400.1(SHROOM1);XM_018050401.1(SHROOM1);XM_018050402.1(SHROOM1);XM_018052256.1(DMTN);XM_018052258.1(DMTN);XM_018052259.1(DMTN);XM_018052260.1(DMTN);XM_018052261.1(DMTN);XM_018052262.1(DMTN);XM_018052263.1(DMTN);XM_…
GO:0098911	regulation of ventricular cardiac muscle cell action potential	biological_process	11	4250	19	34367	2.96882e-06	5.97616e-05	4.68157	XM_018048691.1(CACNA1C);XM_018048692.1(CACNA1C);XM_018048693.1(CACNA1C);XM_018048694.1(CACNA1C);XM_018048695.1(CACNA1C);XM_018048696.1(CACNA1C);XM_018048697.1(CACNA1C);XM_018048698.1(CACNA1C);XM_018048699.1(CACNA1C);XM_018048700.1(CACNA1C);XM_018048701.1(CACNA1C);
GO:0071225	cellular response to muramyl dipeptide	biological_process	9	4250	13	34367	3.00013e-06	6.01401e-05	5.59824	NM_001314291.1(NOD2);XM_005679252.3(NOD1);XM_005679253.3(NOD1);XM_005679254.3(NOD1);XM_013963362.2(NOD1);XM_018047107.1(NOD1);XM_018047108.1(NOD1);XM_018050543.1(TRIM41);XM_018050544.1(TRIM41);
GO:0005289	high-affinity arginine transmembrane transporter activity	molecular_function	7	4250	8	34367	3.14253e-06	6.1962e-05	7.07556	XM_018066354.1(SLC25A29);XM_018066355.1(SLC25A29);XM_018066356.1(SLC25A29);XM_018066357.1(SLC25A29);XM_018066358.1(SLC25A29);XM_018066359.1(SLC25A29);XM_018066360.1(SLC25A29);
GO:0005292	high-affinity lysine transmembrane transporter activity	molecular_function	7	4250	8	34367	3.14253e-06	6.1962e-05	7.07556	XM_018066354.1(SLC25A29);XM_018066355.1(SLC25A29);XM_018066356.1(SLC25A29);XM_018066357.1(SLC25A29);XM_018066358.1(SLC25A29);XM_018066359.1(SLC25A29);XM_018066360.1(SLC25A29);
GO:0005589	collagen type VI trimer	cellular_component	7	4250	8	34367	3.14253e-06	6.1962e-05	7.07556	XM_013963034.2(COL6A3);XM_018040698.1(COL6A3);XM_018040704.1(COL6A3);XM_018040712.1(COL6A3);XM_018040719.1(COL6A3);XM_018040727.1(COL6A3);XM_018040741.1(COL6A3);
GO:1903997	positive regulation of non-membrane spanning protein tyrosine kinase activity	biological_process	7	4250	8	34367	3.14253e-06	6.1962e-05	7.07556	XM_018038218.1(DOCK3);XM_018038219.1(DOCK3);XM_018038220.1(DOCK3);XM_018038221.1(DOCK3);XM_018038222.1(DOCK3);XM_018038223.1(DOCK3);XM_018038224.1(DOCK3);
GO:0031102	neuron projection regeneration	biological_process	10	4250	16	34367	3.25647e-06	6.39464e-05	5.05397	XM_018042909.1(PTPRF);XM_018042916.1(PTPRF);XM_018042923.1(PTPRF);XM_018042929.1(PTPRF);XM_018042936.1(PTPRF);XM_018042947.1(PTPRF);XM_018042954.1(PTPRF);XM_018042960.1(PTPRF);XM_018042964.1(PTPRF);XM_018042973.1(PTPRF);
GO:0004324	ferredoxin-NADP+ reductase activity	molecular_function	6	4250	6	34367	3.56566e-06	6.64899e-05	8.08635	XM_018063850.1(FDXR);XM_018063851.1(FDXR);XM_018063852.1(FDXR);XM_018063853.1(FDXR);XM_018063854.1(FDXR);XM_018063855.1(FDXR);
GO:0008050	female courtship behavior	biological_process	6	4250	6	34367	3.56566e-06	6.64899e-05	8.08635	XM_005698927.2(THRB);XM_018041844.1(THRB);XM_018041845.1(THRB);XM_018041846.1(THRB);XM_018041847.1(THRB);XM_018041848.1(THRB);
GO:0008459	chondroitin 6-sulfotransferase activity	molecular_function	6	4250	6	34367	3.56566e-06	6.64899e-05	8.08635	XM_018042516.1(CHST3);XM_018042517.1(CHST3);XM_018042519.1(CHST3);XM_018042520.1(CHST3);XM_018042521.1(CHST3);XM_018042522.1(CHST3);
GO:0008823	cupric reductase activity	molecular_function	6	4250	6	34367	3.56566e-06	6.64899e-05	8.08635	XM_005676251.3(STEAP3);XM_005679299.3(STEAP4);XM_005679300.3(STEAP4);XM_018061862.1(STEAP3);XM_018061872.1(STEAP3);XM_018061882.1(STEAP3);
GO:0009595	detection of biotic stimulus	biological_process	6	4250	6	34367	3.56566e-06	6.64899e-05	8.08635	XM_005679252.3(NOD1);XM_005679253.3(NOD1);XM_005679254.3(NOD1);XM_013963362.2(NOD1);XM_018047107.1(NOD1);XM_018047108.1(NOD1);
GO:0015039	NADPH-adrenodoxin reductase activity	molecular_function	6	4250	6	34367	3.56566e-06	6.64899e-05	8.08635	XM_018063850.1(FDXR);XM_018063851.1(FDXR);XM_018063852.1(FDXR);XM_018063853.1(FDXR);XM_018063854.1(FDXR);XM_018063855.1(FDXR);
GO:0015677	copper ion import	biological_process	6	4250	6	34367	3.56566e-06	6.64899e-05	8.08635	XM_005676251.3(STEAP3);XM_005679299.3(STEAP4);XM_005679300.3(STEAP4);XM_018061862.1(STEAP3);XM_018061872.1(STEAP3);XM_018061882.1(STEAP3);
GO:0042228	interleukin-8 biosynthetic process	biological_process	6	4250	6	34367	3.56566e-06	6.64899e-05	8.08635	XM_005679252.3(NOD1);XM_005679253.3(NOD1);XM_005679254.3(NOD1);XM_013963362.2(NOD1);XM_018047107.1(NOD1);XM_018047108.1(NOD1);
GO:0042480	negative regulation of eye photoreceptor cell development	biological_process	6	4250	6	34367	3.56566e-06	6.64899e-05	8.08635	XM_005698927.2(THRB);XM_018041844.1(THRB);XM_018041845.1(THRB);XM_018041846.1(THRB);XM_018041847.1(THRB);XM_018041848.1(THRB);
GO:0052851	ferric-chelate reductase (NADPH) activity	molecular_function	6	4250	6	34367	3.56566e-06	6.64899e-05	8.08635	XM_005676251.3(STEAP3);XM_005679299.3(STEAP4);XM_005679300.3(STEAP4);XM_018061862.1(STEAP3);XM_018061872.1(STEAP3);XM_018061882.1(STEAP3);
GO:0097474	retinal cone cell apoptotic process	biological_process	6	4250	6	34367	3.56566e-06	6.64899e-05	8.08635	XM_005698927.2(THRB);XM_018041844.1(THRB);XM_018041845.1(THRB);XM_018041846.1(THRB);XM_018041847.1(THRB);XM_018041848.1(THRB);
GO:0098706	ferric iron import across cell outer membrane	biological_process	6	4250	6	34367	3.56566e-06	6.64899e-05	8.08635	XM_005676251.3(STEAP3);XM_005679299.3(STEAP4);XM_005679300.3(STEAP4);XM_018061862.1(STEAP3);XM_018061872.1(STEAP3);XM_018061882.1(STEAP3);
GO:0106019	phosphatidylinositol-4,5-bisphosphate phosphatase activity	molecular_function	6	4250	6	34367	3.56566e-06	6.64899e-05	8.08635	XM_018056106.1(INPP5E);XM_018056107.1(INPP5E);XM_018056108.1(INPP5E);XM_018056109.1(INPP5E);XM_018056110.1(INPP5E);XM_018056111.1(INPP5E);
GO:0097110	scaffold protein binding	molecular_function	28	4250	92	34367	3.6594e-06	6.78539e-05	2.46106	XM_018041970.1(IKBKB);XM_018041971.1(IKBKB);XM_018057837.1(SRC);XM_018057838.1(SRC);XM_018057839.1(SRC);XM_018059128.1(LRP4);XM_018059129.1(LRP4);XM_018059130.1(LRP4);XM_018060361.1(KIF1B);XM_018060362.1(KIF1B);XM_018060363.1(KIF1B);XM_018060364.1(KIF1B);XM_018060365.1(KIF1B);XM_018062835.1(SHANK1);XM_018062836.1(SHANK1);XM_018062837.1(SHANK1);XM_018064862.1(CACNA1G);XM_018064863.1(CACNA1G);XM_01…
GO:0016311	dephosphorylation	biological_process	23	4250	68	34367	3.66702e-06	6.78539e-05	2.73509	XM_013966864.2(THTPA);XM_013966866.2(THTPA);XM_013975672.2(DUSP13);XM_018042603.1(DUSP13);XM_018042604.1(DUSP13);XM_018042605.1(DUSP13);XM_018042606.1(DUSP13);XM_018042608.1(DUSP13);XM_018043301.1(DUSP8);XM_018048465.1(DUSP16);XM_018048466.1(DUSP16);XM_018048467.1(DUSP16);XM_018048468.1(DUSP16);XM_018058218.1(PDP1);XM_018058219.1(PDP1);XM_018058220.1(PDP1);XM_018058221.1(PDP1);XM_018058222.1(PDP1…
GO:0090114	COPII-coated vesicle budding	biological_process	14	4250	30	34367	3.98445e-06	7.34452e-05	3.77363	XM_005681834.3(SEC31A);XM_005681836.3(SEC31A);XM_018049651.1(SEC31A);XM_018049652.1(SEC31A);XM_018049653.1(SEC31A);XM_018049654.1(SEC31A);XM_018049655.1(SEC31A);XM_018049656.1(SEC31A);XM_018049657.1(SEC31A);XM_018049658.1(SEC31A);XM_018049659.1(SEC31A);XM_018049660.1(SEC31A);XM_018049661.1(SEC31A);XM_018049664.1(SEC31A);
GO:0051259	protein complex oligomerization	biological_process	33	4250	118	34367	4.1506e-06	7.62158e-05	2.26144	XM_005679252.3(NOD1);XM_005679253.3(NOD1);XM_005679254.3(NOD1);XM_013963362.2(NOD1);XM_013965773.2(LOC102176041);XM_018042363.1(CAMK2G);XM_018042364.1(CAMK2G);XM_018042365.1(CAMK2G);XM_018042367.1(CAMK2G);XM_018042369.1(CAMK2G);XM_018042370.1(CAMK2G);XM_018042371.1(CAMK2G);XM_018042372.1(CAMK2G);XM_018042373.1(CAMK2G);XM_018042374.1(CAMK2G);XM_018047107.1(NOD1);XM_018047108.1(NOD1);XM_018047859.1…
GO:0010923	negative regulation of phosphatase activity	biological_process	39	4250	150	34367	4.18125e-06	7.64867e-05	2.10245	XM_005690474.3(GPATCH2);XM_005709596.3(CCDC8);XM_013974402.2(CEP192);XM_018040895.1(PKMYT1);XM_018040896.1(PKMYT1);XM_018040897.1(PKMYT1);XM_018040898.1(PKMYT1);XM_018042817.1(DLG2);XM_018042818.1(DLG2);XM_018042819.1(DLG2);XM_018042821.1(DLG2);XM_018042823.1(DLG2);XM_018042831.1(DLG2);XM_018047762.1(CSRNP2);XM_018047763.1(CSRNP2);XM_018048654.1(WNK1);XM_018048655.1(WNK1);XM_018048656.1(WNK1);XM_…
GO:0003700	DNA-binding transcription factor activity	molecular_function	197	4250	1173	34367	4.19801e-06	7.65024e-05	1.35807	XM_005676431.3(CREB1);XM_005676432.3(CREB1);XM_005676846.3(GRHL3);XM_005680473.3(ELK3);XM_005681305.3(PITX2);XM_005681502.3(KLF3);XM_005681503.3(KLF3);XM_005685128.3(SNAPC5);XM_005685252.3(CEBPE);XM_005691196.3(NR3C2);XM_005691687.2(FOXN4);XM_005692122.3(HSF4);XM_005692123.3(HSF4);XM_005692124.3(HSF4);XM_005692125.3(HSF4);XM_005696330.3(SRF);XM_005697844.3(ZKSCAN5);XM_005697845.3(ZKSCAN5);XM_0056…
GO:0070317	negative regulation of G0 to G1 transition	biological_process	20	4250	55	34367	4.42278e-06	8.02943e-05	2.94049	XM_005679853.3(CBX5);XM_005687991.3(EPC1);XM_005699866.3(PPP2R5B);XM_013972223.2(PCGF2);XM_013972224.2(PCGF2);XM_018043452.1(PPP2R5B);XM_018043454.1(PPP2R5B);XM_018057162.1(EPC1);XM_018057164.1(EPC1);XM_018057165.1(EPC1);XM_018057166.1(EPC1);XM_018057167.1(EPC1);XM_018057169.1(EPC1);XM_018064979.1(PCGF2);XM_018064980.1(PCGF2);XM_018064981.1(PCGF2);XM_018064982.1(PCGF2);XM_018064983.1(PCGF2);XM_01…
GO:0005802	trans-Golgi network	cellular_component	74	4250	356	34367	4.62688e-06	8.3684e-05	1.68087	XM_005676518.3(MARCH4);XM_005678389.3(YIPF1);XM_005688976.3(RGS20);XM_005690958.3(NMNAT2);XM_005690959.3(NMNAT2);XM_005692120.3(C18H16orf70);XM_005692121.3(C18H16orf70);XM_013970348.2(NMNAT2);XM_018039135.1(TJAP1);XM_018039136.1(TJAP1);XM_018039137.1(TJAP1);XM_018039138.1(TJAP1);XM_018039139.1(TJAP1);XM_018040488.1(LOC102188914);XM_018040489.1(LOC102188914);XM_018040490.1(LOC102188914);XM_0180425…
GO:0005856	cytoskeleton	cellular_component	147	4250	832	34367	4.75709e-06	8.56535e-05	1.42872	NM_001314291.1(NOD2);XM_005675313.3(TNIK);XM_005675314.3(TNIK);XM_005675315.3(TNIK);XM_005675316.3(TNIK);XM_005681893.3(EVC2);XM_005682490.2(ACTL9);XM_005682967.3(KLHL3);XM_005683063.3(ARAP3);XM_005683109.3(PPP2R2B);XM_005687901.3(PARD3);XM_005689437.3(DIXDC1);XM_005691481.3(IQCD);XM_005691841.3(COTL1);XM_005693910.3(MPP2);XM_005693911.3(MPP2);XM_013964598.2(TNIK);XM_013964609.2(TNIK);XM_01396480…
GO:0005925	focal adhesion	cellular_component	114	4250	612	34367	4.77138e-06	8.56535e-05	1.50628	XM_005674953.3(ARHGAP31);XM_005681792.3(SCARB2);XM_005689437.3(DIXDC1);XM_005692471.3(SNTB2);XM_005698780.3(DLC1);XM_005698781.3(DLC1);XM_013969493.2(HYOU1);XM_018038688.1(DST);XM_018039015.1(NEDD9);XM_018040359.1(PDPK1);XM_018040360.1(PDPK1);XM_018040562.1(ARMC5);XM_018041888.1(DLC1);XM_018042511.1(ARHGAP22);XM_018042512.1(ARHGAP22);XM_018042513.1(ARHGAP22);XM_018042514.1(ARHGAP22);XM_018042515.…
GO:0060766	negative regulation of androgen receptor signaling pathway	biological_process	19	4250	51	34367	5.04731e-06	9.02699e-05	3.01256	XM_018064699.1(NCOR1);XM_018064700.1(NCOR1);XM_018064701.1(NCOR1);XM_018064702.1(NCOR1);XM_018064703.1(NCOR1);XM_018064704.1(NCOR1);XM_018064705.1(NCOR1);XM_018064707.1(NCOR1);XM_018064708.1(NCOR1);XM_018064709.1(NCOR1);XM_018064710.1(NCOR1);XM_018064711.1(NCOR1);XM_018064712.1(NCOR1);XM_018064713.1(NCOR1);XM_018064714.1(NCOR1);XM_018064715.1(NCOR1);XM_018064716.1(NCOR1);XM_018064717.1(NCOR1);XM_…
GO:0051168	nuclear export	biological_process	13	4250	27	34367	5.73398e-06	0.000101794	3.89343	XM_018041196.1(LZTS2);XM_018041197.1(LZTS2);XM_018041198.1(LZTS2);XM_018041199.1(LZTS2);XM_018041200.1(LZTS2);XM_018066002.1(AKAP13);XM_018066003.1(AKAP13);XM_018066004.1(AKAP13);XM_018066005.1(AKAP13);XM_018066006.1(AKAP13);XM_018066007.1(AKAP13);XM_018066008.1(AKAP13);XM_018066009.1(AKAP13);
GO:0060371	regulation of atrial cardiac muscle cell membrane depolarization	biological_process	13	4250	27	34367	5.73398e-06	0.000101794	3.89343	XM_013969560.2(SCN2B);XM_018064862.1(CACNA1G);XM_018064863.1(CACNA1G);XM_018064864.1(CACNA1G);XM_018064865.1(CACNA1G);XM_018064866.1(CACNA1G);XM_018064867.1(CACNA1G);XM_018064868.1(CACNA1G);XM_018064869.1(CACNA1G);XM_018064870.1(CACNA1G);XM_018064871.1(CACNA1G);XM_018064872.1(CACNA1G);XM_018064873.1(CACNA1G);
GO:0014731	spectrin-associated cytoskeleton	cellular_component	11	4250	20	34367	5.85669e-06	0.00010246	4.44749	XM_005683975.3(DMTN);XM_013966099.2(DMTN);XM_013966107.2(DMTN);XM_018052256.1(DMTN);XM_018052258.1(DMTN);XM_018052259.1(DMTN);XM_018052260.1(DMTN);XM_018052261.1(DMTN);XM_018052262.1(DMTN);XM_018052263.1(DMTN);XM_018052264.1(DMTN);
GO:0030194	positive regulation of blood coagulation	biological_process	11	4250	20	34367	5.85669e-06	0.00010246	4.44749	XM_005683975.3(DMTN);XM_013966099.2(DMTN);XM_013966107.2(DMTN);XM_018052256.1(DMTN);XM_018052258.1(DMTN);XM_018052259.1(DMTN);XM_018052260.1(DMTN);XM_018052261.1(DMTN);XM_018052262.1(DMTN);XM_018052263.1(DMTN);XM_018052264.1(DMTN);
GO:0098912	membrane depolarization during atrial cardiac muscle cell action potential	biological_process	11	4250	20	34367	5.85669e-06	0.00010246	4.44749	XM_018048691.1(CACNA1C);XM_018048692.1(CACNA1C);XM_018048693.1(CACNA1C);XM_018048694.1(CACNA1C);XM_018048695.1(CACNA1C);XM_018048696.1(CACNA1C);XM_018048697.1(CACNA1C);XM_018048698.1(CACNA1C);XM_018048699.1(CACNA1C);XM_018048700.1(CACNA1C);XM_018048701.1(CACNA1C);
GO:2001046	positive regulation of integrin-mediated signaling pathway	biological_process	11	4250	20	34367	5.85669e-06	0.00010246	4.44749	XM_005683975.3(DMTN);XM_013966099.2(DMTN);XM_013966107.2(DMTN);XM_018052256.1(DMTN);XM_018052258.1(DMTN);XM_018052259.1(DMTN);XM_018052260.1(DMTN);XM_018052261.1(DMTN);XM_018052262.1(DMTN);XM_018052263.1(DMTN);XM_018052264.1(DMTN);
GO:0005677	chromatin silencing complex	cellular_component	8	4250	11	34367	6.33496e-06	0.000109631	5.88098	XM_018048058.1(BAZ2A);XM_018048059.1(BAZ2A);XM_018048060.1(BAZ2A);XM_018048061.1(BAZ2A);XM_018048062.1(BAZ2A);XM_018054445.1(BAHD1);XM_018054446.1(BAHD1);XM_018054447.1(BAHD1);
GO:0015227	acyl carnitine transmembrane transporter activity	molecular_function	8	4250	11	34367	6.33496e-06	0.000109631	5.88098	XM_018050349.1(SLC25A48);XM_018066354.1(SLC25A29);XM_018066355.1(SLC25A29);XM_018066356.1(SLC25A29);XM_018066357.1(SLC25A29);XM_018066358.1(SLC25A29);XM_018066359.1(SLC25A29);XM_018066360.1(SLC25A29);
GO:0032731	positive regulation of interleukin-1 beta production	biological_process	8	4250	11	34367	6.33496e-06	0.000109631	5.88098	XM_005679252.3(NOD1);XM_005679253.3(NOD1);XM_005679254.3(NOD1);XM_013963362.2(NOD1);XM_018047107.1(NOD1);XM_018047108.1(NOD1);XM_018053606.1(SMAD3);XM_018060836.1(C16H1orf106);
GO:0016589	NURF complex	cellular_component	14	4250	31	34367	6.43788e-06	0.000111013	3.6519	XM_018065363.1(BPTF);XM_018065364.1(BPTF);XM_018065365.1(BPTF);XM_018065366.1(BPTF);XM_018065367.1(BPTF);XM_018065368.1(BPTF);XM_018065370.1(BPTF);XM_018065371.1(BPTF);XM_018065372.1(BPTF);XM_018065373.1(BPTF);XM_018065374.1(BPTF);XM_018065375.1(BPTF);XM_018065376.1(BPTF);XM_018065377.1(BPTF);
GO:0003281	ventricular septum development	biological_process	16	4250	39	34367	6.55874e-06	0.000112693	3.31748	XM_018040086.1(NPRL3);XM_018040087.1(NPRL3);XM_018051831.1(GATA4);XM_018051832.1(GATA4);XM_018055102.1(LTBP1);XM_018055103.1(LTBP1);XM_018055104.1(LTBP1);XM_018055105.1(LTBP1);XM_018055106.1(LTBP1);XM_018055107.1(LTBP1);XM_018055108.1(LTBP1);XM_018058044.1(SALL4);XM_018061186.1(TBX5);XM_018061187.1(TBX5);XM_018061188.1(TBX5);XM_018061189.1(TBX5);
GO:0009952	anterior/posterior pattern specification	biological_process	37	4250	142	34367	6.89609e-06	0.000118068	2.10701	XM_013963742.2(HOXC9);XM_013972223.2(PCGF2);XM_013972224.2(PCGF2);XM_018038587.1(RING1);XM_018046377.1(VANGL2);XM_018046378.1(VANGL2);XM_018047648.1(HOXC4);XM_018047649.1(HOXC4);XM_018047651.1(HOXC5);XM_018058075.1(ARC);XM_018061648.1(GLI2);XM_018061649.1(GLI2);XM_018061651.1(GLI2);XM_018061652.1(GLI2);XM_018064166.1(LHX1);XM_018064979.1(PCGF2);XM_018064980.1(PCGF2);XM_018064981.1(PCGF2);XM_01806…
GO:0001739	sex chromatin	cellular_component	10	4250	17	34367	7.02701e-06	0.000119153	4.75668	XM_013972223.2(PCGF2);XM_013972224.2(PCGF2);XM_018038587.1(RING1);XM_018064979.1(PCGF2);XM_018064980.1(PCGF2);XM_018064981.1(PCGF2);XM_018064982.1(PCGF2);XM_018064983.1(PCGF2);XM_018064984.1(PCGF2);XM_018064985.1(PCGF2);
GO:0002009	morphogenesis of an epithelium	biological_process	10	4250	17	34367	7.02701e-06	0.000119153	4.75668	XM_005683839.3(CA9);XM_018040569.1(SOX8);XM_018049625.1(FRAS1);XM_018052132.1(CA9);XM_018052133.1(CA9);XM_018056679.1(FREM2);XM_018061186.1(TBX5);XM_018061187.1(TBX5);XM_018061188.1(TBX5);XM_018061189.1(TBX5);
GO:0101003	ficolin-1-rich granule membrane	cellular_component	19	4250	52	34367	7.03376e-06	0.000119153	2.95463	XM_013963731.2(NCKAP1L);XM_018054764.1(UBR4);XM_018060022.1(NFASC);XM_018060023.1(NFASC);XM_018060024.1(NFASC);XM_018060025.1(NFASC);XM_018060026.1(NFASC);XM_018060027.1(NFASC);XM_018060028.1(NFASC);XM_018060032.1(NFASC);XM_018060033.1(NFASC);XM_018060034.1(NFASC);XM_018060035.1(NFASC);XM_018060036.1(NFASC);XM_018060037.1(NFASC);XM_018066724.1(NBEAL2);XM_018066725.1(NBEAL2);XM_018066727.1(NBEAL2)…
GO:0035371	microtubule plus-end	cellular_component	25	4250	80	34367	7.08905e-06	0.000119668	2.52699	XM_018038688.1(DST);XM_018040770.1(CLIP2);XM_018040771.1(CLIP2);XM_018047816.1(NCKAP5L);XM_018047817.1(NCKAP5L);XM_018047818.1(NCKAP5L);XM_018047819.1(NCKAP5L);XM_018055528.1(MAPRE3);XM_018055529.1(MAPRE3);XM_018061308.1(CLIP1);XM_018061309.1(CLIP1);XM_018061310.1(CLIP1);XM_018061311.1(CLIP1);XM_018061312.1(CLIP1);XM_018061313.1(CLIP1);XM_018061314.1(CLIP1);XM_018061315.1(CLIP1);XM_018061316.1(CL…
GO:0004791	thioredoxin-disulfide reductase activity	molecular_function	9	4250	14	34367	7.4719e-06	0.000125252	5.19837	XM_005680557.3(TXNRD1);XM_005680561.3(TXNRD1);XM_005680564.3(TXNRD1);XM_018048193.1(TXNRD1);XM_018067233.1(TXNRD3);XM_018067235.1(TXNRD3);XM_018067236.1(TXNRD3);XM_018067237.1(TXNRD3);XM_018067238.1(TXNRD3);
GO:0070166	enamel mineralization	biological_process	9	4250	14	34367	7.4719e-06	0.000125252	5.19837	XM_005689854.3(STIM1);XM_018048904.1(PPARA);XM_018048905.1(PPARA);XM_018048906.1(PPARA);XM_018048907.1(PPARA);XM_018059438.1(STIM1);XM_018059439.1(STIM1);XM_018059440.1(STIM1);XM_018065780.1(MSX2);
GO:0043044	ATP-dependent chromatin remodeling	biological_process	22	4250	66	34367	7.76032e-06	0.000129635	2.69545	XM_018048705.1(LOC102178253);XM_018051094.1(SMARCA4);XM_018051095.1(SMARCA4);XM_018051096.1(SMARCA4);XM_018054429.1(INO80);XM_018056474.1(ARID1A);XM_018056481.1(ARID1A);XM_018056492.1(ARID1A);XM_018056498.1(ARID1A);XM_018066709.1(PBRM1);XM_018066710.1(PBRM1);XM_018066711.1(PBRM1);XM_018066712.1(PBRM1);XM_018066713.1(PBRM1);XM_018066714.1(PBRM1);XM_018066716.1(PBRM1);XM_018066717.1(PBRM1);XM_01806…
GO:0043488	regulation of mRNA stability	biological_process	32	4250	116	34367	7.88101e-06	0.000131196	2.23072	XM_005676737.2(PUM1);XM_005676738.2(PUM1);XM_005676739.2(PUM1);XM_005676740.2(PUM1);XM_005676742.2(PUM1);XM_005676743.2(PUM1);XM_005692398.3(ZFP36);XM_013964061.2(EIF4G1);XM_013964066.2(EIF4G1);XM_013967582.2(ZFP36L2);XM_013973701.2(PUM1);XM_013973718.2(PUM1);XM_013973724.2(PUM1);XM_013973729.2(PUM1);XM_013973741.2(PUM1);XM_018042151.1(PABPC4);XM_018042154.1(PABPC4);XM_018042161.1(PABPC4);XM_0180…
GO:0030127	COPII vesicle coat	cellular_component	18	4250	48	34367	8.00172e-06	0.000132746	3.03238	XM_005681834.3(SEC31A);XM_005681836.3(SEC31A);XM_018049229.1(SEC24B);XM_018049230.1(SEC24B);XM_018049651.1(SEC31A);XM_018049652.1(SEC31A);XM_018049653.1(SEC31A);XM_018049654.1(SEC31A);XM_018049655.1(SEC31A);XM_018049656.1(SEC31A);XM_018049657.1(SEC31A);XM_018049658.1(SEC31A);XM_018049659.1(SEC31A);XM_018049660.1(SEC31A);XM_018049661.1(SEC31A);XM_018049662.1(SEC31A);XM_018049663.1(SEC31A);XM_01804…
GO:0060402	calcium ion transport into cytosol	biological_process	12	4250	24	34367	8.05238e-06	0.000133127	4.04318	XM_018048691.1(CACNA1C);XM_018048692.1(CACNA1C);XM_018048693.1(CACNA1C);XM_018048694.1(CACNA1C);XM_018048695.1(CACNA1C);XM_018048696.1(CACNA1C);XM_018048697.1(CACNA1C);XM_018048698.1(CACNA1C);XM_018048699.1(CACNA1C);XM_018048700.1(CACNA1C);XM_018048701.1(CACNA1C);XM_018048795.1(CACNA1I);
GO:0043621	protein self-association	molecular_function	31	4250	111	34367	8.25413e-06	0.000135995	2.25835	XM_005683975.3(DMTN);XM_013966099.2(DMTN);XM_013966107.2(DMTN);XM_018050782.1(SGTA);XM_018050783.1(SGTA);XM_018052256.1(DMTN);XM_018052258.1(DMTN);XM_018052259.1(DMTN);XM_018052260.1(DMTN);XM_018052261.1(DMTN);XM_018052262.1(DMTN);XM_018052263.1(DMTN);XM_018052264.1(DMTN);XM_018054413.1(SPTBN5);XM_018060038.1(CNTN2);XM_018060039.1(CNTN2);XM_018060040.1(CNTN2);XM_018063070.1(TMEM190);XM_018063071.…
GO:0045944	positive regulation of transcription by RNA polymerase II	biological_process	275	4250	1739	34367	8.40784e-06	0.000138055	1.27875	NM_001314259.1(PITX2);NM_001314291.1(NOD2);XM_005676431.3(CREB1);XM_005676432.3(CREB1);XM_005676846.3(GRHL3);XM_005680473.3(ELK3);XM_005681305.3(PITX2);XM_005681917.3(LDB2);XM_005681918.3(LDB2);XM_005681919.3(LDB2);XM_005681920.3(LDB2);XM_005681921.3(LDB2);XM_005681923.3(LDB2);XM_005681924.3(LDB2);XM_005683084.3(FGF1);XM_005683143.3(ADRB2);XM_005686036.3(DPF3);XM_005687991.3(EPC1);XM_005693743.3(…
GO:0090110	cargo loading into COPII-coated vesicle	biological_process	17	4250	44	34367	8.91722e-06	0.000145921	3.12427	XM_005681834.3(SEC31A);XM_005681836.3(SEC31A);XM_018049229.1(SEC24B);XM_018049230.1(SEC24B);XM_018049651.1(SEC31A);XM_018049652.1(SEC31A);XM_018049653.1(SEC31A);XM_018049654.1(SEC31A);XM_018049655.1(SEC31A);XM_018049656.1(SEC31A);XM_018049657.1(SEC31A);XM_018049658.1(SEC31A);XM_018049659.1(SEC31A);XM_018049660.1(SEC31A);XM_018049661.1(SEC31A);XM_018049664.1(SEC31A);XM_018057663.1(TBC1D20);
GO:0051983	regulation of chromosome segregation	biological_process	13	4250	28	34367	9.48974e-06	0.000154763	3.75438	XM_005676737.2(PUM1);XM_005676738.2(PUM1);XM_005676739.2(PUM1);XM_005676740.2(PUM1);XM_005676742.2(PUM1);XM_005676743.2(PUM1);XM_013973701.2(PUM1);XM_013973718.2(PUM1);XM_013973724.2(PUM1);XM_013973729.2(PUM1);XM_013973741.2(PUM1);XM_018057274.1(PUM1);XM_018057310.1(PUM1);
GO:0032991	protein-containing complex	cellular_component	148	4250	850	34367	9.83357e-06	0.000159829	1.40798	NM_001314291.1(NOD2);XM_005677224.3(PEX19);XM_005679853.3(CBX5);XM_005682056.3(LOC102178257);XM_005687184.3(GOLGA2);XM_005687901.3(PARD3);XM_005692471.3(SNTB2);XM_005697186.3(SMAD7);XM_005697537.3(CCP110);XM_005697538.3(CCP110);XM_005697539.3(CCP110);XM_013967266.2(RGS6);XM_013967267.2(RGS6);XM_013968467.2(PARD3);XM_013969878.2(CKAP5);XM_013974925.2(CCP110);XM_018039562.1(MYO5B);XM_018039563.1(MY…
GO:0070208	protein heterotrimerization	biological_process	14	4250	32	34367	1.01419e-05	0.000163762	3.53778	XM_018051309.1(WIZ);XM_018051310.1(WIZ);XM_018051311.1(WIZ);XM_018051312.1(WIZ);XM_018051313.1(WIZ);XM_018051314.1(WIZ);XM_018052331.1(COL6A2);XM_018062827.1(NUP62);XM_018062828.1(NUP62);XM_018062829.1(NUP62);XM_018062830.1(NUP62);XM_018063664.1(C1QTNF1);XM_018063665.1(C1QTNF1);XM_018063666.1(C1QTNF1);
GO:1990454	L-type voltage-gated calcium channel complex	cellular_component	15	4250	36	34367	1.01436e-05	0.000163762	3.36931	XM_018047853.1(CACNB3);XM_018047854.1(CACNB3);XM_018047855.1(CACNB3);XM_018048691.1(CACNA1C);XM_018048692.1(CACNA1C);XM_018048693.1(CACNA1C);XM_018048694.1(CACNA1C);XM_018048695.1(CACNA1C);XM_018048696.1(CACNA1C);XM_018048697.1(CACNA1C);XM_018048698.1(CACNA1C);XM_018048699.1(CACNA1C);XM_018048700.1(CACNA1C);XM_018048701.1(CACNA1C);XM_018063976.1(CACNG1);
GO:0021915	neural tube development	biological_process	22	4250	67	34367	1.02113e-05	0.000164303	2.65522	XM_005689965.3(C2CD3);XM_005695942.3(FAM212A);XM_013970386.2(PROX1);XM_013970387.2(PROX1);XM_013970389.2(PROX1);XM_018048705.1(LOC102178253);XM_018051140.1(ZNF358);XM_018051141.1(ZNF358);XM_018051142.1(ZNF358);XM_018051143.1(ZNF358);XM_018051144.1(ZNF358);XM_018059150.1(AMBRA1);XM_018059151.1(AMBRA1);XM_018059152.1(AMBRA1);XM_018059153.1(AMBRA1);XM_018059154.1(AMBRA1);XM_018059155.1(AMBRA1);XM_01…
GO:0021554	optic nerve development	biological_process	7	4250	9	34367	1.26163e-05	0.000202323	6.28939	XM_018043153.1(NAV2);XM_018043154.1(NAV2);XM_018043155.1(NAV2);XM_018043156.1(NAV2);XM_018043157.1(NAV2);XM_018043158.1(NAV2);XM_018043159.1(NAV2);
GO:0035335	peptidyl-tyrosine dephosphorylation	biological_process	17	4250	45	34367	1.26839e-05	0.000202731	3.05484	XM_018039023.1(DUSP22);XM_018042022.1(DUSP4);XM_018042909.1(PTPRF);XM_018042916.1(PTPRF);XM_018042923.1(PTPRF);XM_018042929.1(PTPRF);XM_018042936.1(PTPRF);XM_018042947.1(PTPRF);XM_018042954.1(PTPRF);XM_018042960.1(PTPRF);XM_018042964.1(PTPRF);XM_018042973.1(PTPRF);XM_018057885.1(PTPRT);XM_018057886.1(PTPRT);XM_018057887.1(PTPRT);XM_018057888.1(PTPRT);XM_018057889.1(PTPRT);
GO:0035064	methylated histone binding	molecular_function	37	4250	146	34367	1.36237e-05	0.000217032	2.04928	XM_005679853.3(CBX5);XM_018039130.1(CDYL);XM_018040627.1(KAT8);XM_018052702.1(PHF19);XM_018052703.1(PHF19);XM_018052705.1(PHF19);XM_018057969.1(ZMYND8);XM_018057970.1(ZMYND8);XM_018057971.1(ZMYND8);XM_018057972.1(ZMYND8);XM_018057973.1(ZMYND8);XM_018057974.1(ZMYND8);XM_018057975.1(ZMYND8);XM_018057976.1(ZMYND8);XM_018057977.1(ZMYND8);XM_018057978.1(ZMYND8);XM_018057980.1(ZMYND8);XM_018057981.1(ZM…
GO:0070971	endoplasmic reticulum exit site	cellular_component	23	4250	73	34367	1.39982e-05	0.000222262	2.54776	XM_005681834.3(SEC31A);XM_005681836.3(SEC31A);XM_005697146.3(MPPE1);XM_005697147.3(MPPE1);XM_005697148.3(MPPE1);XM_018049651.1(SEC31A);XM_018049652.1(SEC31A);XM_018049653.1(SEC31A);XM_018049654.1(SEC31A);XM_018049655.1(SEC31A);XM_018049656.1(SEC31A);XM_018049657.1(SEC31A);XM_018049658.1(SEC31A);XM_018049659.1(SEC31A);XM_018049660.1(SEC31A);XM_018049661.1(SEC31A);XM_018049662.1(SEC31A);XM_01804966…
GO:0051496	positive regulation of stress fiber assembly	biological_process	25	4250	83	34367	1.45464e-05	0.000230206	2.43565	XM_013966022.2(TESK1);XM_018038752.1(CARMIL1);XM_018038753.1(CARMIL1);XM_018038754.1(CARMIL1);XM_018038755.1(CARMIL1);XM_018038756.1(CARMIL1);XM_018041795.1(BAG4);XM_018041816.1(ARHGEF10);XM_018046831.1(ARHGEF5);XM_018052304.1(SORBS3);XM_018052305.1(SORBS3);XM_018052585.1(LPAR1);XM_018052586.1(LPAR1);XM_018053606.1(SMAD3);XM_018054726.1(LOC108637091);XM_018056796.1(RGCC);XM_018065558.1(SH3PXD2B);…
GO:0003429	growth plate cartilage chondrocyte morphogenesis	biological_process	15	4250	37	34367	1.51114e-05	0.000238363	3.27825	XM_013963034.2(COL6A3);XM_018038312.1(COL7A1);XM_018038313.1(COL7A1);XM_018040698.1(COL6A3);XM_018040704.1(COL6A3);XM_018040712.1(COL6A3);XM_018040719.1(COL6A3);XM_018040727.1(COL6A3);XM_018040741.1(COL6A3);XM_018041456.1(VWA2);XM_018041457.1(VWA2);XM_018052331.1(COL6A2);XM_018052867.1(COL12A1);XM_018052868.1(COL12A1);XM_018052870.1(COL12A1);
GO:0043197	dendritic spine	cellular_component	66	4250	318	34367	1.54343e-05	0.000242473	1.6783	XM_005678055.2(PALMD);XM_005685075.3(HOMER1);XM_018040435.1(RAC1);XM_018040605.1(EEF2K);XM_018040606.1(EEF2K);XM_018040608.1(EEF2K);XM_018043235.1(ARHGAP32);XM_018043236.1(ARHGAP32);XM_018043237.1(ARHGAP32);XM_018050142.1(SYNPO);XM_018050143.1(SYNPO);XM_018050144.1(SYNPO);XM_018050146.1(SYNPO);XM_018050147.1(SYNPO);XM_018050502.1(PALM);XM_018050503.1(PALM);XM_018050504.1(PALM);XM_018050604.1(DBN1…
GO:0062023	collagen-containing extracellular matrix	cellular_component	56	4250	257	34367	1.54862e-05	0.000242473	1.76201	XM_005675868.3(COL5A2);XM_005690372.3(PRELP);XM_013963034.2(COL6A3);XM_018038312.1(COL7A1);XM_018038313.1(COL7A1);XM_018038908.1(TNXB);XM_018038978.1(LOC102180906);XM_018038979.1(LOC102180906);XM_018038980.1(LOC102180906);XM_018038981.1(LOC102180906);XM_018039475.1(EMILIN2);XM_018039603.1(LAMA1);XM_018039604.1(LAMA1);XM_018039638.1(LAMA3);XM_018040698.1(COL6A3);XM_018040704.1(COL6A3);XM_018040712…
GO:0005654	nucleoplasm	cellular_component	678	4250	4757	34367	1.55231e-05	0.000242473	1.15252	XM_005675313.3(TNIK);XM_005675314.3(TNIK);XM_005675315.3(TNIK);XM_005675316.3(TNIK);XM_005676284.3(SDPR);XM_005676431.3(CREB1);XM_005676737.2(PUM1);XM_005676738.2(PUM1);XM_005676739.2(PUM1);XM_005676740.2(PUM1);XM_005676742.2(PUM1);XM_005676743.2(PUM1);XM_005676846.3(GRHL3);XM_005677224.3(PEX19);XM_005679853.3(CBX5);XM_005680257.3(CTDSP2);XM_005680473.3(ELK3);XM_005680960.3(NOP2);XM_005680961.3(N…
GO:0006939	smooth muscle contraction	biological_process	14	4250	33	34367	1.56107e-05	0.000243052	3.43057	XM_005676958.2(NMUR1);XM_018042600.1(CHRM3);XM_018046194.1(CHRNB2);XM_018048691.1(CACNA1C);XM_018048692.1(CACNA1C);XM_018048693.1(CACNA1C);XM_018048694.1(CACNA1C);XM_018048695.1(CACNA1C);XM_018048696.1(CACNA1C);XM_018048697.1(CACNA1C);XM_018048698.1(CACNA1C);XM_018048699.1(CACNA1C);XM_018048700.1(CACNA1C);XM_018048701.1(CACNA1C);
GO:0002091	negative regulation of receptor internalization	biological_process	9	4250	15	34367	1.66179e-05	0.000255433	4.85181	XM_018061239.1(ATXN2);XM_018061240.1(ATXN2);XM_018061241.1(ATXN2);XM_018061242.1(ATXN2);XM_018061243.1(ATXN2);XM_018061244.1(ATXN2);XM_018061245.1(ATXN2);XM_018061246.1(ATXN2);XM_018061247.1(ATXN2);
GO:0010669	epithelial structure maintenance	biological_process	9	4250	15	34367	1.66179e-05	0.000255433	4.85181	XM_005681917.3(LDB2);XM_005681918.3(LDB2);XM_005681919.3(LDB2);XM_005681920.3(LDB2);XM_005681921.3(LDB2);XM_005681923.3(LDB2);XM_005681924.3(LDB2);XM_005696330.3(SRF);XM_018054612.1(CROCC);
GO:0070419	nonhomologous end joining complex	cellular_component	9	4250	15	34367	1.66179e-05	0.000255433	4.85181	XM_005687962.3(LOC102176896);XM_013968515.2(LOC102176896);XM_013968517.2(LOC102176896);XM_013969108.2(PRKDC);XM_018056178.1(C11H9orf142);XM_018056179.1(C11H9orf142);XM_018057134.1(LOC102176896);XM_018057135.1(LOC102176896);XM_018057137.1(LOC102176896);
GO:0007015	actin filament organization	biological_process	40	4250	164	34367	1.66183e-05	0.000255433	1.97228	XM_005685953.3(RHOJ);XM_005696330.3(SRF);XM_013973425.2(XIRP1);XM_018038752.1(CARMIL1);XM_018038753.1(CARMIL1);XM_018038754.1(CARMIL1);XM_018038755.1(CARMIL1);XM_018038756.1(CARMIL1);XM_018039639.1(FHOD3);XM_018048734.1(SH3BP1);XM_018050171.1(PPARGC1B);XM_018050172.1(PPARGC1B);XM_018050400.1(SHROOM1);XM_018050401.1(SHROOM1);XM_018050402.1(SHROOM1);XM_018050604.1(DBN1);XM_018050605.1(DBN1);XM_0180…
GO:0006338	chromatin remodeling	biological_process	44	4250	187	34367	1.7074e-05	0.000261603	1.90267	XM_018040130.1(HDAC4);XM_018040136.1(HDAC4);XM_018040141.1(HDAC4);XM_018040609.1(BAZ1B);XM_018048058.1(BAZ2A);XM_018048059.1(BAZ2A);XM_018048060.1(BAZ2A);XM_018048061.1(BAZ2A);XM_018048062.1(BAZ2A);XM_018053238.1(KAT2B);XM_018054429.1(INO80);XM_018054703.1(PADI4);XM_018056474.1(ARID1A);XM_018056481.1(ARID1A);XM_018056492.1(ARID1A);XM_018056498.1(ARID1A);XM_018064596.1(KDM6B);XM_018065363.1(BPTF);…
GO:0005884	actin filament	cellular_component	36	4250	142	34367	1.75254e-05	0.000267666	2.05006	XM_005682573.3(DAPK3);XM_005683975.3(DMTN);XM_013966099.2(DMTN);XM_013966107.2(DMTN);XM_018047457.1(COBL);XM_018050437.1(APC2);XM_018050850.1(DAPK3);XM_018051787.1(PALLD);XM_018051789.1(PALLD);XM_018052256.1(DMTN);XM_018052258.1(DMTN);XM_018052259.1(DMTN);XM_018052260.1(DMTN);XM_018052261.1(DMTN);XM_018052262.1(DMTN);XM_018052263.1(DMTN);XM_018052264.1(DMTN);XM_018053421.1(EZR);XM_018054499.1(FMN…
GO:0046330	positive regulation of JNK cascade	biological_process	35	4250	137	34367	1.90776e-05	0.000290367	2.06586	NM_001314291.1(NOD2);XM_005678467.3(GADD45A);XM_005679252.3(NOD1);XM_005679253.3(NOD1);XM_005679254.3(NOD1);XM_013963362.2(NOD1);XM_018039023.1(DUSP22);XM_018039025.1(DUSP22);XM_018041952.1(MFHAS1);XM_018041953.1(MFHAS1);XM_018041954.1(MFHAS1);XM_018042862.1(MAP3K11);XM_018047107.1(NOD1);XM_018047108.1(NOD1);XM_018048902.1(WNT7B);XM_018048903.1(WNT7B);XM_018055296.1(SH3RF3);XM_018055297.1(SH3RF3)…
GO:0005085	guanyl-nucleotide exchange factor activity	molecular_function	59	4250	277	34367	1.91325e-05	0.000290367	1.72236	XM_005692399.3(PLEKHG2);XM_013971101.2(PLEKHG2);XM_018038320.1(FGD5);XM_018038321.1(FGD5);XM_018038322.1(FGD5);XM_018041816.1(ARHGEF10);XM_018045796.1(LOC102173333);XM_018045804.1(LOC102173333);XM_018045808.1(LOC102173333);XM_018045812.1(LOC102173333);XM_018045817.1(LOC102173333);XM_018046318.1(ARHGEF11);XM_018046319.1(ARHGEF11);XM_018046320.1(ARHGEF11);XM_018046321.1(ARHGEF11);XM_018046322.1(ARH…
GO:0001892	embryonic placenta development	biological_process	15	4250	38	34367	2.21171e-05	0.00032935	3.19198	XM_018054434.1(SPINT1);XM_018065363.1(BPTF);XM_018065364.1(BPTF);XM_018065365.1(BPTF);XM_018065366.1(BPTF);XM_018065367.1(BPTF);XM_018065368.1(BPTF);XM_018065370.1(BPTF);XM_018065371.1(BPTF);XM_018065372.1(BPTF);XM_018065373.1(BPTF);XM_018065374.1(BPTF);XM_018065375.1(BPTF);XM_018065376.1(BPTF);XM_018065377.1(BPTF);
GO:0008630	intrinsic apoptotic signaling pathway in response to DNA damage	biological_process	15	4250	38	34367	2.21171e-05	0.00032935	3.19198	XM_005694608.3(PIK3R1);XM_005694609.3(PIK3R1);XM_013969108.2(PRKDC);XM_013970544.2(FNIP2);XM_013971446.2(BAX);XM_018054807.1(BCL2L11);XM_018054808.1(BCL2L11);XM_018054809.1(BCL2L11);XM_018054810.1(BCL2L11);XM_018061487.1(FNIP2);XM_018061488.1(FNIP2);XM_018061489.1(FNIP2);XM_018065533.1(PIK3R1);XM_018065534.1(PIK3R1);XM_018065929.1(MOAP1);
GO:0090161	Golgi ribbon formation	biological_process	15	4250	38	34367	2.21171e-05	0.00032935	3.19198	XM_005687184.3(GOLGA2);XM_018055866.1(GOLGA2);XM_018055867.1(GOLGA2);XM_018055868.1(GOLGA2);XM_018055869.1(GOLGA2);XM_018064334.1(MYO18A);XM_018064335.1(MYO18A);XM_018064336.1(MYO18A);XM_018064337.1(MYO18A);XM_018064338.1(MYO18A);XM_018064339.1(MYO18A);XM_018064340.1(MYO18A);XM_018064341.1(MYO18A);XM_018064342.1(MYO18A);XM_018064343.1(MYO18A);
GO:0003872	6-phosphofructokinase activity	molecular_function	6	4250	7	34367	2.23172e-05	0.00032935	6.93116	XM_018047859.1(PFKM);XM_018047861.1(PFKM);XM_018047862.1(PFKM);XM_018047863.1(PFKM);XM_018047864.1(PFKM);XM_018057336.1(PFKP);
GO:0004991	parathyroid hormone receptor activity	molecular_function	6	4250	7	34367	2.23172e-05	0.00032935	6.93116	XM_018066729.1(PTH1R);XM_018066730.1(PTH1R);XM_018066731.1(PTH1R);XM_018066733.1(PTH1R);XM_018066734.1(PTH1R);XM_018066735.1(PTH1R);
GO:0007621	negative regulation of female receptivity	biological_process	6	4250	7	34367	2.23172e-05	0.00032935	6.93116	XM_005698927.2(THRB);XM_018041844.1(THRB);XM_018041845.1(THRB);XM_018041846.1(THRB);XM_018041847.1(THRB);XM_018041848.1(THRB);
GO:0048871	multicellular organismal homeostasis	biological_process	6	4250	7	34367	2.23172e-05	0.00032935	6.93116	XM_018047702.1(TNS2);XM_018047703.1(TNS2);XM_018047704.1(TNS2);XM_018047705.1(TNS2);XM_018047706.1(TNS2);XM_018047707.1(TNS2);
GO:0050955	thermoception	biological_process	6	4250	7	34367	2.23172e-05	0.00032935	6.93116	XM_018041460.1(CPEB3);XM_018041461.1(CPEB3);XM_018041462.1(CPEB3);XM_018041464.1(CPEB3);XM_018041465.1(CPEB3);XM_018041466.1(CPEB3);
GO:0070984	SET domain binding	molecular_function	6	4250	7	34367	2.23172e-05	0.00032935	6.93116	XM_018051309.1(WIZ);XM_018051310.1(WIZ);XM_018051311.1(WIZ);XM_018051312.1(WIZ);XM_018051313.1(WIZ);XM_018051314.1(WIZ);
GO:0043010	camera-type eye development	biological_process	26	4250	90	34367	2.24634e-05	0.000330493	2.33606	XM_005681305.3(PITX2);XM_013964506.2(BMPR1B);XM_013964800.2(CC2D2A);XM_013964801.2(CC2D2A);XM_013964802.2(CC2D2A);XM_013964803.2(CC2D2A);XM_013974207.2(FOXC1);XM_018041137.1(VAX1);XM_018048691.1(CACNA1C);XM_018048692.1(CACNA1C);XM_018048693.1(CACNA1C);XM_018048694.1(CACNA1C);XM_018048695.1(CACNA1C);XM_018048696.1(CACNA1C);XM_018048697.1(CACNA1C);XM_018048698.1(CACNA1C);XM_018048699.1(CACNA1C);XM_…
GO:0008306	associative learning	biological_process	12	4250	26	34367	2.26409e-05	0.00033209	3.73216	XM_005696330.3(SRF);XM_018043206.1(RIN1);XM_018043207.1(RIN1);XM_018046194.1(CHRNB2);XM_018047810.1(ASIC1);XM_018047811.1(ASIC1);XM_018062835.1(SHANK1);XM_018062836.1(SHANK1);XM_018062837.1(SHANK1);XM_018066327.1(MAP1A);XM_018066328.1(MAP1A);XM_018066329.1(MAP1A);
GO:0008542	visual learning	biological_process	24	4250	80	34367	2.30515e-05	0.000336459	2.42591	XM_005676431.3(CREB1);XM_005685051.3(DRD1);XM_018046194.1(CHRNB2);XM_018048691.1(CACNA1C);XM_018048692.1(CACNA1C);XM_018048693.1(CACNA1C);XM_018048694.1(CACNA1C);XM_018048695.1(CACNA1C);XM_018048696.1(CACNA1C);XM_018048697.1(CACNA1C);XM_018048698.1(CACNA1C);XM_018048699.1(CACNA1C);XM_018048700.1(CACNA1C);XM_018048701.1(CACNA1C);XM_018050142.1(SYNPO);XM_018050143.1(SYNPO);XM_018050144.1(SYNPO);XM_…
GO:0045296	cadherin binding	molecular_function	84	4250	436	34367	2.30787e-05	0.000336459	1.55792	XM_005675823.3(LOC102190997);XM_005688694.3(PTPRT);XM_005692102.3(CDH5);XM_005693265.3(RPL23A);XM_013969878.2(CKAP5);XM_018039719.1(CDH2);XM_018048814.1(RANGAP1);XM_018050605.1(DBN1);XM_018050606.1(DBN1);XM_018051175.1(GIPC1);XM_018051176.1(GIPC1);XM_018051177.1(GIPC1);XM_018051178.1(GIPC1);XM_018051179.1(GIPC1);XM_018051517.1(OBSCN);XM_018051518.1(OBSCN);XM_018051520.1(OBSCN);XM_018051521.1(OBSC…
GO:0005614	interstitial matrix	cellular_component	14	4250	34	34367	2.35209e-05	0.00034187	3.32967	XM_013962434.2(ADAMTSL4);XM_018043153.1(NAV2);XM_018043154.1(NAV2);XM_018043155.1(NAV2);XM_018043156.1(NAV2);XM_018043157.1(NAV2);XM_018043158.1(NAV2);XM_018043159.1(NAV2);XM_018046036.1(ADAMTSL4);XM_018046037.1(ADAMTSL4);XM_018046038.1(ADAMTSL4);XM_018046039.1(ADAMTSL4);XM_018046040.1(ADAMTSL4);XM_018046041.1(ADAMTSL4);
GO:0046488	phosphatidylinositol metabolic process	biological_process	13	4250	30	34367	2.38672e-05	0.000345859	3.50409	XM_018039298.1(IP6K3);XM_018039299.1(IP6K3);XM_018050162.1(PDGFRB);XM_018050163.1(PDGFRB);XM_018050168.1(CSF1R);XM_018056106.1(INPP5E);XM_018056107.1(INPP5E);XM_018056108.1(INPP5E);XM_018056109.1(INPP5E);XM_018056110.1(INPP5E);XM_018056111.1(INPP5E);XM_018060479.1(PLCH2);XM_018063766.1(GALR2);
GO:0004860	protein kinase inhibitor activity	molecular_function	19	4250	56	34367	2.39431e-05	0.000345916	2.74358	XM_005682874.3(SH3BP5L);XM_005682875.3(SH3BP5L);XM_018048654.1(WNK1);XM_018048655.1(WNK1);XM_018048656.1(WNK1);XM_018048657.1(WNK1);XM_018048658.1(WNK1);XM_018048659.1(WNK1);XM_018048660.1(WNK1);XM_018048661.1(WNK1);XM_018048662.1(WNK1);XM_018048663.1(WNK1);XM_018048664.1(WNK1);XM_018048665.1(WNK1);XM_018048666.1(WNK1);XM_018048667.1(WNK1);XM_018048668.1(WNK1);XM_018048669.1(WNK1);XM_018052954.1(…
GO:0016477	cell migration	biological_process	64	4250	311	34367	2.70778e-05	0.000381828	1.66407	NM_001285765.1(MMP14);XM_005680227.3(SRGAP1);XM_013963731.2(NCKAP1L);XM_013968979.2(SNAI1);XM_013969677.2(PRPF40A);XM_013974207.2(FOXC1);XM_018038752.1(CARMIL1);XM_018038753.1(CARMIL1);XM_018038754.1(CARMIL1);XM_018038755.1(CARMIL1);XM_018038756.1(CARMIL1);XM_018039015.1(NEDD9);XM_018040359.1(PDPK1);XM_018040360.1(PDPK1);XM_018042909.1(PTPRF);XM_018042916.1(PTPRF);XM_018042923.1(PTPRF);XM_0180429…
GO:0042059	negative regulation of epidermal growth factor receptor signaling pathway	biological_process	18	4250	52	34367	2.86308e-05	0.000381828	2.79912	XM_018046043.1(TNK2);XM_018046047.1(TNK2);XM_018046056.1(TNK2);XM_018046059.1(TNK2);XM_018046063.1(TNK2);XM_018046066.1(TNK2);XM_018046068.1(TNK2);XM_018046073.1(TNK2);XM_018046076.1(TNK2);XM_018046092.1(TNK2);XM_018046103.1(TNK2);XM_018046122.1(TNK2);XM_018049828.1(ZFYVE28);XM_018049829.1(ZFYVE28);XM_018062827.1(NUP62);XM_018062828.1(NUP62);XM_018062829.1(NUP62);XM_018062830.1(NUP62);
GO:0002335	mature B cell differentiation	biological_process	5	4250	5	34367	2.88629e-05	0.000381828	8.08635	XM_013971347.2(POU2F2);XM_018062485.1(POU2F2);XM_018062486.1(POU2F2);XM_018062487.1(POU2F2);XM_018062488.1(POU2F2);
GO:0002380	immunoglobulin secretion involved in immune response	biological_process	5	4250	5	34367	2.88629e-05	0.000381828	8.08635	XM_013971347.2(POU2F2);XM_018062485.1(POU2F2);XM_018062486.1(POU2F2);XM_018062487.1(POU2F2);XM_018062488.1(POU2F2);
GO:0019516	lactate oxidation	biological_process	5	4250	5	34367	2.88629e-05	0.000381828	8.08635	XM_018039702.1(LOC108633807);XM_018039705.1(LOC108633807);XM_018039709.1(LOC108633807);XM_018039713.1(LOC108633807);XM_018039720.1(LOC108633807);
GO:0033762	response to glucagon	biological_process	5	4250	5	34367	2.88629e-05	0.000381828	8.08635	XM_005676431.3(CREB1);XM_005676432.3(CREB1);XM_018060284.1(CREB1);XM_018060292.1(CREB1);XM_018060296.1(CREB1);
GO:0035915	pore formation in membrane of other organism	biological_process	5	4250	5	34367	2.88629e-05	0.000381828	8.08635	XM_018058673.1(GSDMD);XM_018058674.1(GSDMD);XM_018058675.1(GSDMD);XM_018058676.1(GSDMD);XM_018058677.1(GSDMD);
GO:0036363	transforming growth factor beta activation	biological_process	5	4250	5	34367	2.88629e-05	0.000381828	8.08635	XM_018043209.1(LTBP3);XM_018043210.1(LTBP3);XM_018043211.1(LTBP3);XM_018043212.1(LTBP3);XM_018043213.1(LTBP3);
GO:0043049	otic placode formation	biological_process	5	4250	5	34367	2.88629e-05	0.000381828	8.08635	XM_013970386.2(PROX1);XM_013970387.2(PROX1);XM_013970389.2(PROX1);XM_018060736.1(PROX1);XM_018060737.1(PROX1);
GO:0047277	globoside alpha-N-acetylgalactosaminyltransferase activity	molecular_function	5	4250	5	34367	2.88629e-05	0.000381828	8.08635	XM_018056056.1(GBGT1);XM_018056057.1(GBGT1);XM_018056058.1(GBGT1);XM_018056059.1(GBGT1);XM_018056060.1(GBGT1);
GO:0051638	barbed-end actin filament uncapping	biological_process	5	4250	5	34367	2.88629e-05	0.000381828	8.08635	XM_018038752.1(CARMIL1);XM_018038753.1(CARMIL1);XM_018038754.1(CARMIL1);XM_018038755.1(CARMIL1);XM_018038756.1(CARMIL1);
GO:0051866	general adaptation syndrome	biological_process	5	4250	5	34367	2.88629e-05	0.000381828	8.08635	XM_018063204.1(NR4A2);XM_018063207.1(NR4A2);XM_018063212.1(NR4A2);XM_018063219.1(NR4A2);XM_018063224.1(NR4A2);
GO:0051990	(R)-2-hydroxyglutarate dehydrogenase activity	molecular_function	5	4250	5	34367	2.88629e-05	0.000381828	8.08635	XM_018039702.1(LOC108633807);XM_018039705.1(LOC108633807);XM_018039709.1(LOC108633807);XM_018039713.1(LOC108633807);XM_018039720.1(LOC108633807);
GO:0061736	engulfment of target by autophagosome	biological_process	5	4250	5	34367	2.88629e-05	0.000381828	8.08635	XM_018040222.1(SMURF1);XM_018040223.1(SMURF1);XM_018040224.1(SMURF1);XM_018040225.1(SMURF1);XM_018040226.1(SMURF1);
GO:0061753	substrate localization to autophagosome	biological_process	5	4250	5	34367	2.88629e-05	0.000381828	8.08635	XM_018040222.1(SMURF1);XM_018040223.1(SMURF1);XM_018040224.1(SMURF1);XM_018040225.1(SMURF1);XM_018040226.1(SMURF1);
GO:0071211	protein targeting to vacuole involved in autophagy	biological_process	5	4250	5	34367	2.88629e-05	0.000381828	8.08635	XM_018040222.1(SMURF1);XM_018040223.1(SMURF1);XM_018040224.1(SMURF1);XM_018040225.1(SMURF1);XM_018040226.1(SMURF1);
GO:0090119	vesicle-mediated cholesterol transport	biological_process	5	4250	5	34367	2.88629e-05	0.000381828	8.08635	XM_018043418.1(SYT7);XM_018043419.1(SYT7);XM_018043420.1(SYT7);XM_018043421.1(SYT7);XM_018043422.1(SYT7);
GO:0093001	glycolysis from storage polysaccharide through glucose-1-phosphate	biological_process	5	4250	5	34367	2.88629e-05	0.000381828	8.08635	XM_018047859.1(PFKM);XM_018047861.1(PFKM);XM_018047862.1(PFKM);XM_018047863.1(PFKM);XM_018047864.1(PFKM);
GO:0098781	ncRNA transcription	biological_process	5	4250	5	34367	2.88629e-05	0.000381828	8.08635	XM_018046085.1(CELF3);XM_018046086.1(CELF3);XM_018046087.1(CELF3);XM_018046088.1(CELF3);XM_018046090.1(CELF3);
GO:0099588	positive regulation of postsynaptic cytosolic calcium concentration	biological_process	5	4250	5	34367	2.88629e-05	0.000381828	8.08635	XM_018050142.1(SYNPO);XM_018050143.1(SYNPO);XM_018050144.1(SYNPO);XM_018050146.1(SYNPO);XM_018050147.1(SYNPO);
GO:1900112	regulation of histone H3-K9 trimethylation	biological_process	5	4250	5	34367	2.88629e-05	0.000381828	8.08635	XM_018063530.1(ZNF274);XM_018063531.1(ZNF274);XM_018063532.1(ZNF274);XM_018063533.1(ZNF274);XM_018063534.1(ZNF274);
GO:1902462	positive regulation of mesenchymal stem cell proliferation	biological_process	5	4250	5	34367	2.88629e-05	0.000381828	8.08635	XM_018043209.1(LTBP3);XM_018043210.1(LTBP3);XM_018043211.1(LTBP3);XM_018043212.1(LTBP3);XM_018043213.1(LTBP3);
GO:1903382	negative regulation of endoplasmic reticulum stress-induced neuron intrinsic apoptotic signaling pathway	biological_process	5	4250	5	34367	2.88629e-05	0.000381828	8.08635	XM_013969493.2(HYOU1);XM_018059685.1(HYOU1);XM_018059686.1(HYOU1);XM_018059687.1(HYOU1);XM_018059688.1(HYOU1);
GO:1903621	protein localization to photoreceptor connecting cilium	biological_process	5	4250	5	34367	2.88629e-05	0.000381828	8.08635	XM_018053883.1(SPATA7);XM_018053884.1(SPATA7);XM_018053885.1(SPATA7);XM_018053886.1(SPATA7);XM_018053887.1(SPATA7);
GO:1904647	response to rotenone	biological_process	5	4250	5	34367	2.88629e-05	0.000381828	8.08635	XM_018060361.1(KIF1B);XM_018060362.1(KIF1B);XM_018060363.1(KIF1B);XM_018060364.1(KIF1B);XM_018060365.1(KIF1B);
GO:1904893	negative regulation of STAT cascade	biological_process	5	4250	5	34367	2.88629e-05	0.000381828	8.08635	XM_018057885.1(PTPRT);XM_018057886.1(PTPRT);XM_018057887.1(PTPRT);XM_018057888.1(PTPRT);XM_018057889.1(PTPRT);
GO:1905355	spine apparatus assembly	biological_process	5	4250	5	34367	2.88629e-05	0.000381828	8.08635	XM_018050142.1(SYNPO);XM_018050143.1(SYNPO);XM_018050144.1(SYNPO);XM_018050146.1(SYNPO);XM_018050147.1(SYNPO);
GO:1990926	short-term synaptic potentiation	biological_process	5	4250	5	34367	2.88629e-05	0.000381828	8.08635	XM_018043418.1(SYT7);XM_018043419.1(SYT7);XM_018043420.1(SYT7);XM_018043421.1(SYT7);XM_018043422.1(SYT7);
GO:1990939	ATP-dependent microtubule motor activity	molecular_function	5	4250	5	34367	2.88629e-05	0.000381828	8.08635	XM_018060361.1(KIF1B);XM_018060362.1(KIF1B);XM_018060363.1(KIF1B);XM_018060364.1(KIF1B);XM_018060365.1(KIF1B);
GO:2000278	regulation of DNA biosynthetic process	biological_process	5	4250	5	34367	2.88629e-05	0.000381828	8.08635	XM_018040178.1(SH2B1);XM_018040179.1(SH2B1);XM_018040180.1(SH2B1);XM_018040181.1(SH2B1);XM_018040183.1(SH2B1);
GO:0006874	cellular calcium ion homeostasis	biological_process	39	4250	162	34367	2.88891e-05	0.000381828	1.94671	XM_005675110.3(ATP13A5);XM_005677702.3(SV2A);XM_005689854.3(STIM1);XM_013965891.2(SLC24A2);XM_013965892.2(SLC24A2);XM_013965894.2(SLC24A2);XM_018046525.1(ATP13A3);XM_018046531.1(ATP13A3);XM_018046580.1(ATP13A5);XM_018046582.1(ATP13A5);XM_018046584.1(ATP13A5);XM_018048691.1(CACNA1C);XM_018048692.1(CACNA1C);XM_018048693.1(CACNA1C);XM_018048694.1(CACNA1C);XM_018048695.1(CACNA1C);XM_018048696.1(CACNA…
GO:0006366	transcription by RNA polymerase II	biological_process	71	4250	356	34367	3.02646e-05	0.000398912	1.61273	XM_005676431.3(CREB1);XM_005682900.3(POLR2E);XM_005685128.3(SNAPC5);XM_005696330.3(SRF);XM_005698279.2(LCOR);XM_013966771.2(SNAPC5);XM_013971347.2(POU2F2);XM_018038921.1(RREB1);XM_018040152.1(TCEB2);XM_018042524.1(TAF5L);XM_018042525.1(TAF5L);XM_018043918.1(FOXE3);XM_018050470.1(POLR2E);XM_018051241.1(NFIX);XM_018051243.1(NFIX);XM_018051244.1(NFIX);XM_018051248.1(NFIX);XM_018051831.1(GATA4);XM_01…
GO:0030154	cell differentiation	biological_process	165	4250	988	34367	3.34936e-05	0.000438956	1.35045	XM_005676432.3(CREB1);XM_005677423.2(PBXIP1);XM_005677424.2(PBXIP1);XM_005680473.3(ELK3);XM_005681629.3(KDR);XM_005682388.3(ELAVL3);XM_005682389.3(ELAVL3);XM_005683084.3(FGF1);XM_005689975.3(CHRDL2);XM_005690078.3(ELF5);XM_005696337.2(YIPF3);XM_005698927.2(THRB);XM_005699921.2(NPAS4);XM_005709721.3(EID2);XM_013964506.2(BMPR1B);XM_013965183.2(ELAVL3);XM_013974207.2(FOXC1);XM_018040097.1(SEPT12);XM…
GO:0010603	regulation of cytoplasmic mRNA processing body assembly	biological_process	9	4250	16	34367	3.37969e-05	0.000438956	4.54857	XM_018061239.1(ATXN2);XM_018061240.1(ATXN2);XM_018061241.1(ATXN2);XM_018061242.1(ATXN2);XM_018061243.1(ATXN2);XM_018061244.1(ATXN2);XM_018061245.1(ATXN2);XM_018061246.1(ATXN2);XM_018061247.1(ATXN2);
GO:0046959	habituation	biological_process	9	4250	16	34367	3.37969e-05	0.000438956	4.54857	XM_005685051.3(DRD1);XM_018045796.1(LOC102173333);XM_018045804.1(LOC102173333);XM_018045808.1(LOC102173333);XM_018045812.1(LOC102173333);XM_018045817.1(LOC102173333);XM_018062835.1(SHANK1);XM_018062836.1(SHANK1);XM_018062837.1(SHANK1);
GO:0060124	positive regulation of growth hormone secretion	biological_process	9	4250	16	34367	3.37969e-05	0.000438956	4.54857	XM_018041292.1(MGEA5);XM_018056338.1(ARHGEF7);XM_018056342.1(ARHGEF7);XM_018056344.1(ARHGEF7);XM_018056345.1(ARHGEF7);XM_018056346.1(ARHGEF7);XM_018056347.1(ARHGEF7);XM_018056348.1(ARHGEF7);XM_018056349.1(ARHGEF7);
GO:0099031	anchored component of postsynaptic density membrane	cellular_component	9	4250	16	34367	3.37969e-05	0.000438956	4.54857	XM_005693910.3(MPP2);XM_005693911.3(MPP2);XM_018042823.1(DLG2);XM_018042831.1(DLG2);XM_018052064.1(ABHD17B);XM_018052066.1(ABHD17B);XM_018052067.1(ABHD17B);XM_018065193.1(MPP2);XM_018065194.1(MPP2);
GO:0035019	somatic stem cell population maintenance	biological_process	17	4250	48	34367	3.38501e-05	0.000438956	2.86392	XM_005681917.3(LDB2);XM_005681918.3(LDB2);XM_005681919.3(LDB2);XM_005681920.3(LDB2);XM_005681921.3(LDB2);XM_005681923.3(LDB2);XM_005681924.3(LDB2);XM_005690078.3(ELF5);XM_013967582.2(ZFP36L2);XM_018043599.1(ASCL2);XM_018046377.1(VANGL2);XM_018046378.1(VANGL2);XM_018058044.1(SALL4);XM_018058531.1(ZHX2);XM_018058532.1(ZHX2);XM_018059696.1(BCL9L);XM_018059697.1(BCL9L);
GO:2000637	positive regulation of gene silencing by miRNA	biological_process	14	4250	35	34367	3.47478e-05	0.000449386	3.23454	XM_005676737.2(PUM1);XM_005676738.2(PUM1);XM_005676739.2(PUM1);XM_005676740.2(PUM1);XM_005676742.2(PUM1);XM_005676743.2(PUM1);XM_005692398.3(ZFP36);XM_013973701.2(PUM1);XM_013973718.2(PUM1);XM_013973724.2(PUM1);XM_013973729.2(PUM1);XM_013973741.2(PUM1);XM_018057274.1(PUM1);XM_018057310.1(PUM1);
GO:1900026	positive regulation of substrate adhesion-dependent cell spreading	biological_process	22	4250	72	34367	3.63834e-05	0.000468944	2.47083	XM_005683975.3(DMTN);XM_013966099.2(DMTN);XM_013966107.2(DMTN);XM_018038752.1(CARMIL1);XM_018038753.1(CARMIL1);XM_018038754.1(CARMIL1);XM_018038755.1(CARMIL1);XM_018038756.1(CARMIL1);XM_018038921.1(RREB1);XM_018039015.1(NEDD9);XM_018049068.1(TRIOBP);XM_018050604.1(DBN1);XM_018052256.1(DMTN);XM_018052258.1(DMTN);XM_018052259.1(DMTN);XM_018052260.1(DMTN);XM_018052261.1(DMTN);XM_018052262.1(DMTN);XM…
GO:0030863	cortical cytoskeleton	cellular_component	13	4250	31	34367	3.6455e-05	0.000468944	3.39105	XM_005683975.3(DMTN);XM_013966099.2(DMTN);XM_013966107.2(DMTN);XM_018050605.1(DBN1);XM_018050606.1(DBN1);XM_018052256.1(DMTN);XM_018052258.1(DMTN);XM_018052259.1(DMTN);XM_018052260.1(DMTN);XM_018052261.1(DMTN);XM_018052262.1(DMTN);XM_018052263.1(DMTN);XM_018052264.1(DMTN);
GO:0002191	cap-dependent translational initiation	biological_process	7	4250	10	34367	3.75278e-05	0.000472634	5.66045	XM_013964061.2(EIF4G1);XM_013964066.2(EIF4G1);XM_018047119.1(EIF4G1);XM_018047130.1(EIF4G1);XM_018047144.1(EIF4G1);XM_018047153.1(EIF4G1);XM_018047161.1(EIF4G1);
GO:0002532	production of molecular mediator involved in inflammatory response	biological_process	7	4250	10	34367	3.75278e-05	0.000472634	5.66045	XM_005681792.3(SCARB2);XM_005697626.3(IL4R);XM_018040645.1(IL4R);XM_018040646.1(IL4R);XM_018040647.1(IL4R);XM_018040648.1(IL4R);XM_018040649.1(IL4R);
GO:0007256	activation of JNKK activity	biological_process	7	4250	10	34367	3.75278e-05	0.000472634	5.66045	XM_005675313.3(TNIK);XM_005675314.3(TNIK);XM_005675315.3(TNIK);XM_005675316.3(TNIK);XM_013964598.2(TNIK);XM_013964609.2(TNIK);XM_018042862.1(MAP3K11);
GO:0044304	main axon	cellular_component	7	4250	10	34367	3.75278e-05	0.000472634	5.66045	XM_018059458.1(APBB1);XM_018059459.1(APBB1);XM_018059461.1(APBB1);XM_018059462.1(APBB1);XM_018059463.1(APBB1);XM_018059464.1(APBB1);XM_018059465.1(APBB1);
GO:0046885	regulation of hormone biosynthetic process	biological_process	7	4250	10	34367	3.75278e-05	0.000472634	5.66045	XM_018039088.1(TRERF1);XM_018039089.1(TRERF1);XM_018039090.1(TRERF1);XM_018039091.1(TRERF1);XM_018039092.1(TRERF1);XM_018039093.1(TRERF1);XM_018039094.1(TRERF1);
GO:0070423	nucleotide-binding oligomerization domain containing signaling pathway	biological_process	7	4250	10	34367	3.75278e-05	0.000472634	5.66045	XM_005679252.3(NOD1);XM_005679253.3(NOD1);XM_005679254.3(NOD1);XM_013963362.2(NOD1);XM_018047107.1(NOD1);XM_018047108.1(NOD1);XM_018048785.1(TAB1);
GO:1902817	negative regulation of protein localization to microtubule	biological_process	7	4250	10	34367	3.75278e-05	0.000472634	5.66045	XM_018052064.1(ABHD17B);XM_018052066.1(ABHD17B);XM_018052067.1(ABHD17B);XM_018066327.1(MAP1A);XM_018066328.1(MAP1A);XM_018066329.1(MAP1A);XM_018066399.1(ABHD17C);
GO:1990575	mitochondrial L-ornithine transmembrane transport	biological_process	7	4250	10	34367	3.75278e-05	0.000472634	5.66045	XM_018066354.1(SLC25A29);XM_018066355.1(SLC25A29);XM_018066356.1(SLC25A29);XM_018066357.1(SLC25A29);XM_018066358.1(SLC25A29);XM_018066359.1(SLC25A29);XM_018066360.1(SLC25A29);
GO:0019903	protein phosphatase binding	molecular_function	36	4250	147	34367	3.90178e-05	0.000490116	1.98033	XM_005687901.3(PARD3);XM_005694608.3(PIK3R1);XM_005694609.3(PIK3R1);XM_005695421.3(TRAF3);XM_013968467.2(PARD3);XM_013973268.2(TRAF3);XM_018042823.1(DLG2);XM_018042831.1(DLG2);XM_018056365.1(IRS2);XM_018057049.1(PARD3);XM_018057050.1(PARD3);XM_018057051.1(PARD3);XM_018057052.1(PARD3);XM_018057053.1(PARD3);XM_018057054.1(PARD3);XM_018057055.1(PARD3);XM_018057056.1(PARD3);XM_018057057.1(PARD3);XM_0…
GO:0008190	eukaryotic initiation factor 4E binding	molecular_function	8	4250	13	34367	3.92149e-05	0.00049131	4.97622	XM_013964061.2(EIF4G1);XM_013964066.2(EIF4G1);XM_018047119.1(EIF4G1);XM_018047130.1(EIF4G1);XM_018047144.1(EIF4G1);XM_018047153.1(EIF4G1);XM_018047161.1(EIF4G1);XM_018050127.1(LARP1);
GO:0047485	protein N-terminus binding	molecular_function	35	4250	142	34367	4.29883e-05	0.000537186	1.99312	XM_005675358.3(PDCD10);XM_005677224.3(PEX19);XM_005678467.3(GADD45A);XM_005693863.2(VPS25);XM_018038887.1(EXOC2);XM_018038888.1(EXOC2);XM_018038889.1(EXOC2);XM_018042891.1(MEN1);XM_018042892.1(MEN1);XM_018042961.1(STX5);XM_018043384.1(RELA);XM_018048126.1(PDCD10);XM_018057969.1(ZMYND8);XM_018057970.1(ZMYND8);XM_018057971.1(ZMYND8);XM_018057972.1(ZMYND8);XM_018057973.1(ZMYND8);XM_018057974.1(ZMYND…
GO:0000118	histone deacetylase complex	cellular_component	32	4250	126	34367	4.81199e-05	0.000599753	2.05368	XM_005679853.3(CBX5);XM_018039088.1(TRERF1);XM_018039089.1(TRERF1);XM_018039090.1(TRERF1);XM_018039091.1(TRERF1);XM_018039092.1(TRERF1);XM_018039093.1(TRERF1);XM_018039094.1(TRERF1);XM_018040130.1(HDAC4);XM_018040136.1(HDAC4);XM_018040141.1(HDAC4);XM_018053988.1(ELMSAN1);XM_018053989.1(ELMSAN1);XM_018064699.1(NCOR1);XM_018064700.1(NCOR1);XM_018064701.1(NCOR1);XM_018064702.1(NCOR1);XM_018064703.1(…
GO:0005829	cytosol	cellular_component	1069	4250	7830	34367	5.25858e-05	0.000653721	1.104	NM_001314291.1(NOD2);XM_005674953.3(ARHGAP31);XM_005675313.3(TNIK);XM_005675314.3(TNIK);XM_005675315.3(TNIK);XM_005675316.3(TNIK);XM_005675358.3(PDCD10);XM_005675697.3(TTC3);XM_005675698.3(TTC3);XM_005675699.3(TTC3);XM_005675823.3(LOC102190997);XM_005676284.3(SDPR);XM_005676677.3(EIF4E2);XM_005676678.3(EIF4E2);XM_005676737.2(PUM1);XM_005676738.2(PUM1);XM_005676739.2(PUM1);XM_005676740.2(PUM1);XM_…
GO:0048029	monosaccharide binding	molecular_function	11	4250	24	34367	5.41247e-05	0.000668851	3.70625	XM_018047859.1(PFKM);XM_018047861.1(PFKM);XM_018047862.1(PFKM);XM_018047863.1(PFKM);XM_018047864.1(PFKM);XM_018049215.1(ALPK1);XM_018049216.1(ALPK1);XM_018049217.1(ALPK1);XM_018049218.1(ALPK1);XM_018049219.1(ALPK1);XM_018049220.1(ALPK1);
GO:0031941	filamentous actin	cellular_component	16	4250	45	34367	5.42199e-05	0.000668851	2.87515	XM_005680314.2(MYO1A);XM_018038752.1(CARMIL1);XM_018038753.1(CARMIL1);XM_018038754.1(CARMIL1);XM_018038755.1(CARMIL1);XM_018038756.1(CARMIL1);XM_018039023.1(DUSP22);XM_018039025.1(DUSP22);XM_018050185.1(DPYSL3);XM_018050186.1(DPYSL3);XM_018050187.1(DPYSL3);XM_018054413.1(SPTBN5);XM_018061067.1(MYO18B);XM_018061068.1(MYO18B);XM_018061069.1(MYO18B);XM_018061070.1(MYO18B);
GO:0061158	3'-UTR-mediated mRNA destabilization	biological_process	16	4250	45	34367	5.42199e-05	0.000668851	2.87515	XM_005692398.3(ZFP36);XM_013967582.2(ZFP36L2);XM_018041460.1(CPEB3);XM_018041461.1(CPEB3);XM_018041462.1(CPEB3);XM_018041464.1(CPEB3);XM_018041465.1(CPEB3);XM_018041466.1(CPEB3);XM_018050930.1(KHSRP);XM_018050931.1(KHSRP);XM_018050934.1(KHSRP);XM_018050936.1(KHSRP);XM_018051458.1(UPF1);XM_018051459.1(UPF1);XM_018053330.1(ZC3H12D);XM_018053331.1(ZC3H12D);
GO:0010763	positive regulation of fibroblast migration	biological_process	12	4250	28	34367	5.6174e-05	0.000691184	3.46558	XM_005683975.3(DMTN);XM_013966099.2(DMTN);XM_013966107.2(DMTN);XM_018041795.1(BAG4);XM_018052256.1(DMTN);XM_018052258.1(DMTN);XM_018052259.1(DMTN);XM_018052260.1(DMTN);XM_018052261.1(DMTN);XM_018052262.1(DMTN);XM_018052263.1(DMTN);XM_018052264.1(DMTN);
GO:0001786	phosphatidylserine binding	molecular_function	23	4250	79	34367	5.71075e-05	0.000700878	2.35425	XM_005676284.3(SDPR);XM_013969142.2(ANXA13);XM_018043418.1(SYT7);XM_018043419.1(SYT7);XM_018043420.1(SYT7);XM_018043421.1(SYT7);XM_018043422.1(SYT7);XM_018043560.1(SYT12);XM_018043561.1(SYT12);XM_018057897.1(JPH2);XM_018058102.1(LOC102180847);XM_018058646.1(ADGRB1);XM_018058673.1(GSDMD);XM_018058674.1(GSDMD);XM_018058675.1(GSDMD);XM_018058676.1(GSDMD);XM_018058677.1(GSDMD);XM_018060170.1(MARK1);X…
GO:0032153	cell division site	cellular_component	9	4250	17	34367	6.3913e-05	0.00078042	4.28101	XM_018061286.1(RHOF);XM_018061287.1(RHOF);XM_018061288.1(RHOF);XM_018061289.1(RHOF);XM_018061290.1(RHOF);XM_018061291.1(RHOF);XM_018061293.1(RHOF);XM_018061294.1(RHOF);XM_018061295.1(RHOF);
GO:0043615	astrocyte cell migration	biological_process	9	4250	17	34367	6.3913e-05	0.00078042	4.28101	XM_018039497.1(APCDD1);XM_018056338.1(ARHGEF7);XM_018056342.1(ARHGEF7);XM_018056344.1(ARHGEF7);XM_018056345.1(ARHGEF7);XM_018056346.1(ARHGEF7);XM_018056347.1(ARHGEF7);XM_018056348.1(ARHGEF7);XM_018056349.1(ARHGEF7);
GO:0000790	nuclear chromatin	cellular_component	80	4250	423	34367	6.84876e-05	0.000834161	1.52933	XM_005686036.3(DPF3);XM_005693743.3(CDK12);XM_005693744.3(CDK12);XM_005693745.3(CDK12);XM_005696330.3(SRF);XM_005696814.2(LOC102182459);XM_005698927.2(THRB);XM_013966776.2(SMAD3);XM_013972223.2(PCGF2);XM_013972224.2(PCGF2);XM_018040020.1(SETD1A);XM_018040021.1(SETD1A);XM_018040022.1(SETD1A);XM_018040023.1(SETD1A);XM_018040024.1(SETD1A);XM_018040627.1(KAT8);XM_018041806.1(ZFP42);XM_018041844.1(THR…
GO:0050431	transforming growth factor beta binding	molecular_function	14	4250	37	34367	7.1888e-05	0.000873366	3.0597	XM_018043209.1(LTBP3);XM_018043210.1(LTBP3);XM_018043211.1(LTBP3);XM_018043212.1(LTBP3);XM_018043213.1(LTBP3);XM_018055102.1(LTBP1);XM_018055103.1(LTBP1);XM_018055104.1(LTBP1);XM_018055105.1(LTBP1);XM_018055106.1(LTBP1);XM_018055107.1(LTBP1);XM_018055108.1(LTBP1);XM_018060562.1(AGRN);XM_018062434.1(LTBP4);
GO:0006506	GPI anchor biosynthetic process	biological_process	22	4250	75	34367	7.24726e-05	0.00087769	2.372	XM_005683824.3(PIGO);XM_005683825.3(PIGO);XM_005683827.3(PIGO);XM_005697146.3(MPPE1);XM_005697147.3(MPPE1);XM_005697148.3(MPPE1);XM_018039958.1(PIGQ);XM_018039959.1(PIGQ);XM_018039960.1(PIGQ);XM_018039961.1(PIGQ);XM_018046347.1(PIGZ);XM_018046352.1(PIGZ);XM_018046357.1(PIGZ);XM_018046364.1(PIGZ);XM_018046370.1(PIGZ);XM_018046373.1(PIGZ);XM_018046376.1(PIGZ);XM_018046379.1(PIGZ);XM_018046382.1(PIG…
GO:0017156	calcium ion regulated exocytosis	biological_process	20	4250	65	34367	7.26088e-05	0.00087769	2.48811	XM_018043418.1(SYT7);XM_018043419.1(SYT7);XM_018043420.1(SYT7);XM_018043421.1(SYT7);XM_018043422.1(SYT7);XM_018043560.1(SYT12);XM_018043561.1(SYT12);XM_018048691.1(CACNA1C);XM_018048692.1(CACNA1C);XM_018048693.1(CACNA1C);XM_018048694.1(CACNA1C);XM_018048695.1(CACNA1C);XM_018048696.1(CACNA1C);XM_018048697.1(CACNA1C);XM_018048698.1(CACNA1C);XM_018048699.1(CACNA1C);XM_018048700.1(CACNA1C);XM_0180487…
GO:1902533	positive regulation of intracellular signal transduction	biological_process	10	4250	21	34367	7.95519e-05	0.000946099	3.85064	XM_005683084.3(FGF1);XM_013972914.2(LRRK1);XM_018050210.1(FGF1);XM_018057837.1(SRC);XM_018057838.1(SRC);XM_018057839.1(SRC);XM_018066301.1(LRRK1);XM_018066302.1(LRRK1);XM_018066303.1(LRRK1);XM_018066304.1(LRRK1);
GO:0043030	regulation of macrophage activation	biological_process	13	4250	33	34367	7.971e-05	0.000946099	3.18553	XM_018041952.1(MFHAS1);XM_018041953.1(MFHAS1);XM_018041954.1(MFHAS1);XM_018064334.1(MYO18A);XM_018064335.1(MYO18A);XM_018064336.1(MYO18A);XM_018064337.1(MYO18A);XM_018064338.1(MYO18A);XM_018064339.1(MYO18A);XM_018064340.1(MYO18A);XM_018064341.1(MYO18A);XM_018064342.1(MYO18A);XM_018064343.1(MYO18A);
GO:0002438	acute inflammatory response to antigenic stimulus	biological_process	6	4250	8	34367	7.98412e-05	0.000946099	6.06476	XM_018043500.1(CD6);XM_018043501.1(CD6);XM_018043502.1(CD6);XM_018043503.1(CD6);XM_018043504.1(CD6);XM_018043505.1(CD6);
GO:0002753	cytoplasmic pattern recognition receptor signaling pathway	biological_process	6	4250	8	34367	7.98412e-05	0.000946099	6.06476	XM_018049215.1(ALPK1);XM_018049216.1(ALPK1);XM_018049217.1(ALPK1);XM_018049218.1(ALPK1);XM_018049219.1(ALPK1);XM_018049220.1(ALPK1);
GO:0051654	establishment of mitochondrion localization	biological_process	6	4250	8	34367	7.98412e-05	0.000946099	6.06476	XM_018058102.1(LOC102180847);XM_018060170.1(MARK1);XM_018060171.1(MARK1);XM_018060173.1(MARK1);XM_018060174.1(MARK1);XM_018062557.1(NECTIN2);
GO:0070309	lens fiber cell morphogenesis	biological_process	6	4250	8	34367	7.98412e-05	0.000946099	6.06476	XM_013970386.2(PROX1);XM_013970387.2(PROX1);XM_013970389.2(PROX1);XM_018057663.1(TBC1D20);XM_018060736.1(PROX1);XM_018060737.1(PROX1);
GO:0070891	lipoteichoic acid binding	molecular_function	6	4250	8	34367	7.98412e-05	0.000946099	6.06476	XM_018043500.1(CD6);XM_018043501.1(CD6);XM_018043502.1(CD6);XM_018043503.1(CD6);XM_018043504.1(CD6);XM_018043505.1(CD6);
GO:0072559	NLRP3 inflammasome complex	cellular_component	6	4250	8	34367	7.98412e-05	0.000946099	6.06476	XM_005693437.3(DHX33);XM_018058673.1(GSDMD);XM_018058674.1(GSDMD);XM_018058675.1(GSDMD);XM_018058676.1(GSDMD);XM_018058677.1(GSDMD);
GO:0000322	storage vacuole	cellular_component	8	4250	14	34367	8.1539e-05	0.00095913	4.62077	XM_018056338.1(ARHGEF7);XM_018056342.1(ARHGEF7);XM_018056344.1(ARHGEF7);XM_018056345.1(ARHGEF7);XM_018056346.1(ARHGEF7);XM_018056347.1(ARHGEF7);XM_018056348.1(ARHGEF7);XM_018056349.1(ARHGEF7);
GO:0005642	annulate lamellae	cellular_component	8	4250	14	34367	8.1539e-05	0.00095913	4.62077	XM_018055300.1(LOC102172632);XM_018055301.1(LOC102172632);XM_018062827.1(NUP62);XM_018062828.1(NUP62);XM_018062829.1(NUP62);XM_018062830.1(NUP62);XM_018064569.1(EIF5A);XM_018064570.1(EIF5A);
GO:0061418	regulation of transcription from RNA polymerase II promoter in response to hypoxia	biological_process	8	4250	14	34367	8.1539e-05	0.00095913	4.62077	XM_005683839.3(CA9);XM_018040152.1(TCEB2);XM_018049134.1(BACH1);XM_018049175.1(BACH1);XM_018052132.1(CA9);XM_018052133.1(CA9);XM_018062448.1(EGLN2);XM_018062449.1(EGLN2);
GO:0001942	hair follicle development	biological_process	17	4250	51	34367	8.17602e-05	0.000959386	2.69545	XM_005679712.3(LGR5);XM_005681917.3(LDB2);XM_005681918.3(LDB2);XM_005681919.3(LDB2);XM_005681920.3(LDB2);XM_005681921.3(LDB2);XM_005681923.3(LDB2);XM_005681924.3(LDB2);XM_013963635.2(LGR5);XM_018039497.1(APCDD1);XM_018043384.1(RELA);XM_018046377.1(VANGL2);XM_018046378.1(VANGL2);XM_018057585.1(LAMA5);XM_018059128.1(LRP4);XM_018059129.1(LRP4);XM_018059130.1(LRP4);
GO:0002076	osteoblast development	biological_process	12	4250	29	34367	8.50605e-05	0.000993267	3.34608	XM_013966776.2(SMAD3);XM_018040130.1(HDAC4);XM_018040136.1(HDAC4);XM_018040141.1(HDAC4);XM_018042891.1(MEN1);XM_018042892.1(MEN1);XM_018053606.1(SMAD3);XM_018061648.1(GLI2);XM_018061649.1(GLI2);XM_018061651.1(GLI2);XM_018061652.1(GLI2);XM_018065780.1(MSX2);
GO:0005328	neurotransmitter:sodium symporter activity	molecular_function	12	4250	29	34367	8.50605e-05	0.000993267	3.34608	XM_018038325.1(SLC6A20);XM_018043161.1(SLC6A9);XM_018043169.1(SLC6A9);XM_018043172.1(SLC6A9);XM_018043179.1(SLC6A9);XM_018043189.1(SLC6A9);XM_018043199.1(SLC6A9);XM_018043205.1(SLC6A9);XM_018056883.1(LOC102171968);XM_018065473.1(SLC6A3);XM_018065736.1(SLC6A18);XM_018065737.1(SLC6A18);
GO:0007398	ectoderm development	biological_process	11	4250	25	34367	8.58562e-05	0.000997715	3.558	XM_005676846.3(GRHL3);XM_018040222.1(SMURF1);XM_018040223.1(SMURF1);XM_018040224.1(SMURF1);XM_018040225.1(SMURF1);XM_018040226.1(SMURF1);XM_018060582.1(ZBTB17);XM_018060583.1(ZBTB17);XM_018060584.1(ZBTB17);XM_018060585.1(ZBTB17);XM_018060586.1(ZBTB17);
GO:0098919	structural constituent of postsynaptic density	molecular_function	11	4250	25	34367	8.58562e-05	0.000997715	3.558	XM_005693910.3(MPP2);XM_005693911.3(MPP2);XM_018042817.1(DLG2);XM_018042818.1(DLG2);XM_018042819.1(DLG2);XM_018042821.1(DLG2);XM_018062835.1(SHANK1);XM_018062836.1(SHANK1);XM_018062837.1(SHANK1);XM_018065193.1(MPP2);XM_018065194.1(MPP2);
GO:0030507	spectrin binding	molecular_function	22	4250	76	34367	9.01869e-05	0.00104552	2.34079	XM_005683975.3(DMTN);XM_013966099.2(DMTN);XM_013966107.2(DMTN);XM_018052256.1(DMTN);XM_018052258.1(DMTN);XM_018052259.1(DMTN);XM_018052260.1(DMTN);XM_018052261.1(DMTN);XM_018052262.1(DMTN);XM_018052263.1(DMTN);XM_018052264.1(DMTN);XM_018054413.1(SPTBN5);XM_018056072.1(CAMSAP1);XM_018056073.1(CAMSAP1);XM_018056074.1(CAMSAP1);XM_018056075.1(CAMSAP1);XM_018056076.1(CAMSAP1);XM_018060830.1(CAMSAP2);X…
GO:0030073	insulin secretion	biological_process	19	4250	61	34367	9.07896e-05	0.00104767	2.5187	XM_018042363.1(CAMK2G);XM_018042364.1(CAMK2G);XM_018042365.1(CAMK2G);XM_018042367.1(CAMK2G);XM_018042369.1(CAMK2G);XM_018042371.1(CAMK2G);XM_018042373.1(CAMK2G);XM_018047285.1(PCLO);XM_018048691.1(CACNA1C);XM_018048692.1(CACNA1C);XM_018048693.1(CACNA1C);XM_018048694.1(CACNA1C);XM_018048695.1(CACNA1C);XM_018048696.1(CACNA1C);XM_018048697.1(CACNA1C);XM_018048698.1(CACNA1C);XM_018048699.1(CACNA1C);X…
GO:0046329	negative regulation of JNK cascade	biological_process	21	4250	71	34367	9.18517e-05	0.00104767	2.39174	XM_018042891.1(MEN1);XM_018042892.1(MEN1);XM_018064699.1(NCOR1);XM_018064700.1(NCOR1);XM_018064701.1(NCOR1);XM_018064702.1(NCOR1);XM_018064703.1(NCOR1);XM_018064704.1(NCOR1);XM_018064705.1(NCOR1);XM_018064707.1(NCOR1);XM_018064708.1(NCOR1);XM_018064709.1(NCOR1);XM_018064710.1(NCOR1);XM_018064711.1(NCOR1);XM_018064712.1(NCOR1);XM_018064713.1(NCOR1);XM_018064714.1(NCOR1);XM_018064715.1(NCOR1);XM_01…
GO:0016553	base conversion or substitution editing	biological_process	7	4250	11	34367	9.21152e-05	0.00104767	5.14586	XM_018046195.1(ADAR);XM_018046196.1(ADAR);XM_018046197.1(ADAR);XM_018046198.1(ADAR);XM_018046199.1(ADAR);XM_018046201.1(ADAR);XM_018046202.1(ADAR);
GO:0034645	cellular macromolecule biosynthetic process	biological_process	7	4250	11	34367	9.21152e-05	0.00104767	5.14586	XM_013964061.2(EIF4G1);XM_013964066.2(EIF4G1);XM_018047119.1(EIF4G1);XM_018047130.1(EIF4G1);XM_018047144.1(EIF4G1);XM_018047153.1(EIF4G1);XM_018047161.1(EIF4G1);
GO:0051014	actin filament severing	biological_process	7	4250	11	34367	9.21152e-05	0.00104767	5.14586	XM_018052715.1(GSN);XM_018052716.1(GSN);XM_018064771.1(FLII);XM_018064772.1(FLII);XM_018064773.1(FLII);XM_018065264.1(FMNL1);XM_018065265.1(FMNL1);
GO:0070324	thyroid hormone binding	molecular_function	7	4250	11	34367	9.21152e-05	0.00104767	5.14586	XM_005698927.2(THRB);XM_018041844.1(THRB);XM_018041845.1(THRB);XM_018041846.1(THRB);XM_018041847.1(THRB);XM_018041848.1(THRB);XM_018065021.1(THRA);
GO:0080135	regulation of cellular response to stress	biological_process	7	4250	11	34367	9.21152e-05	0.00104767	5.14586	XM_013964061.2(EIF4G1);XM_013964066.2(EIF4G1);XM_018047119.1(EIF4G1);XM_018047130.1(EIF4G1);XM_018047144.1(EIF4G1);XM_018047153.1(EIF4G1);XM_018047161.1(EIF4G1);
GO:1990416	cellular response to brain-derived neurotrophic factor stimulus	biological_process	7	4250	11	34367	9.21152e-05	0.00104767	5.14586	XM_018040359.1(PDPK1);XM_018040360.1(PDPK1);XM_018040605.1(EEF2K);XM_018040606.1(EEF2K);XM_018040608.1(EEF2K);XM_018051242.1(TMEM108);XM_018051251.1(TMEM108);
GO:0006906	vesicle fusion	biological_process	25	4250	92	34367	9.6946e-05	0.00110002	2.19738	XM_005676789.3(STX12);XM_018042961.1(STX5);XM_018055051.1(DYSF);XM_018055052.1(DYSF);XM_018055053.1(DYSF);XM_018055054.1(DYSF);XM_018055055.1(DYSF);XM_018055056.1(DYSF);XM_018055057.1(DYSF);XM_018055058.1(DYSF);XM_018055059.1(DYSF);XM_018055060.1(DYSF);XM_018055062.1(DYSF);XM_018055063.1(DYSF);XM_018055064.1(DYSF);XM_018055065.1(DYSF);XM_018055066.1(DYSF);XM_018055067.1(DYSF);XM_018055068.1(DYSF)…
GO:0001085	RNA polymerase II transcription factor binding	molecular_function	24	4250	87	34367	0.000102478	0.00116005	2.23072	NM_001314259.1(PITX2);XM_005681305.3(PITX2);XM_018038905.1(TEAD3);XM_018038906.1(TEAD3);XM_018040130.1(HDAC4);XM_018040136.1(HDAC4);XM_018040141.1(HDAC4);XM_018048544.1(ATN1);XM_018048545.1(ATN1);XM_018048546.1(ATN1);XM_018048547.1(ATN1);XM_018049158.1(PITX2);XM_018050358.1(PITX1);XM_018050359.1(PITX1);XM_018051831.1(GATA4);XM_018051832.1(GATA4);XM_018052560.1(KLF4);XM_018057895.1(TOX2);XM_018058…
GO:0012507	ER to Golgi transport vesicle membrane	cellular_component	20	4250	67	34367	0.00011623	0.00130956	2.41384	XM_005681834.3(SEC31A);XM_005681836.3(SEC31A);XM_018049229.1(SEC24B);XM_018049230.1(SEC24B);XM_018049651.1(SEC31A);XM_018049652.1(SEC31A);XM_018049653.1(SEC31A);XM_018049654.1(SEC31A);XM_018049655.1(SEC31A);XM_018049656.1(SEC31A);XM_018049657.1(SEC31A);XM_018049658.1(SEC31A);XM_018049659.1(SEC31A);XM_018049660.1(SEC31A);XM_018049661.1(SEC31A);XM_018049664.1(SEC31A);XM_018056120.1(SEC16A);XM_01805…
GO:0016746	transferase activity, transferring acyl groups	molecular_function	20	4250	67	34367	0.00011623	0.00130956	2.41384	XM_005675655.3(AGPAT3);XM_018046667.1(KMT2C);XM_018046668.1(KMT2C);XM_018046669.1(KMT2C);XM_018046670.1(KMT2C);XM_018046671.1(KMT2C);XM_018046672.1(KMT2C);XM_018046673.1(KMT2C);XM_018046674.1(KMT2C);XM_018046675.1(KMT2C);XM_018046676.1(KMT2C);XM_018046677.1(KMT2C);XM_018046678.1(KMT2C);XM_018046679.1(KMT2C);XM_018046680.1(KMT2C);XM_018046681.1(KMT2C);XM_018046682.1(KMT2C);XM_018046683.1(KMT2C);XM…
GO:0016254	preassembly of GPI anchor in ER membrane	biological_process	12	4250	30	34367	0.000125856	0.00141141	3.23454	XM_018046347.1(PIGZ);XM_018046352.1(PIGZ);XM_018046357.1(PIGZ);XM_018046364.1(PIGZ);XM_018046370.1(PIGZ);XM_018046373.1(PIGZ);XM_018046376.1(PIGZ);XM_018046379.1(PIGZ);XM_018046382.1(PIGZ);XM_018046389.1(PIGZ);XM_018046399.1(PIGZ);XM_018046400.1(PIGZ);
GO:0051298	centrosome duplication	biological_process	12	4250	30	34367	0.000125856	0.00141141	3.23454	XM_005697537.3(CCP110);XM_005697538.3(CCP110);XM_005697539.3(CCP110);XM_013969878.2(CKAP5);XM_013974402.2(CEP192);XM_013974925.2(CCP110);XM_018041816.1(ARHGEF10);XM_018059131.1(CKAP5);XM_018059132.1(CKAP5);XM_018059133.1(CKAP5);XM_018059134.1(CKAP5);XM_018059135.1(CKAP5);
GO:0003416	endochondral bone growth	biological_process	10	4250	22	34367	0.000129685	0.00144091	3.67561	XM_018051926.1(BNC2);XM_018051927.1(BNC2);XM_018051929.1(BNC2);XM_018051930.1(BNC2);XM_018051931.1(BNC2);XM_018051932.1(BNC2);XM_018051933.1(BNC2);XM_018051934.1(BNC2);XM_018051936.1(BNC2);XM_018065780.1(MSX2);
GO:0006790	sulfur compound metabolic process	biological_process	10	4250	22	34367	0.000129685	0.00144091	3.67561	XM_018042516.1(CHST3);XM_018042517.1(CHST3);XM_018042519.1(CHST3);XM_018042520.1(CHST3);XM_018042521.1(CHST3);XM_018042522.1(CHST3);XM_018049496.1(CHST2);XM_018061728.1(LOC102176721);XM_018061729.1(LOC102176721);XM_018061730.1(LOC102176721);
GO:0032591	dendritic spine membrane	cellular_component	10	4250	22	34367	0.000129685	0.00144091	3.67561	XM_005693910.3(MPP2);XM_005693911.3(MPP2);XM_013974976.2(SHISA9);XM_013974977.2(SHISA9);XM_018062845.1(KCNC3);XM_018062846.1(KCNC3);XM_018062847.1(KCNC3);XM_018062848.1(KCNC3);XM_018065193.1(MPP2);XM_018065194.1(MPP2);
GO:1900121	negative regulation of receptor binding	biological_process	10	4250	22	34367	0.000129685	0.00144091	3.67561	XM_018042909.1(PTPRF);XM_018042916.1(PTPRF);XM_018042923.1(PTPRF);XM_018042929.1(PTPRF);XM_018042936.1(PTPRF);XM_018042947.1(PTPRF);XM_018042954.1(PTPRF);XM_018042960.1(PTPRF);XM_018042964.1(PTPRF);XM_018042973.1(PTPRF);
GO:0048706	embryonic skeletal system development	biological_process	22	4250	78	34367	0.000137516	0.0015244	2.28077	XM_005687938.3(KIAA1217);XM_013963742.2(HOXC9);XM_013968440.2(KIAA1217);XM_013968441.2(KIAA1217);XM_013968443.2(KIAA1217);XM_013968446.2(KIAA1217);XM_013968447.2(KIAA1217);XM_013968448.2(KIAA1217);XM_013968449.2(KIAA1217);XM_018040831.1(XYLT1);XM_018047651.1(HOXC5);XM_018057092.1(KIAA1217);XM_018057093.1(KIAA1217);XM_018057094.1(KIAA1217);XM_018057095.1(KIAA1217);XM_018057097.1(KIAA1217);XM_01805…
GO:0022409	positive regulation of cell-cell adhesion	biological_process	14	4250	39	34367	0.000139606	0.00153698	2.90279	XM_005697186.3(SMAD7);XM_018039656.1(SMAD7);XM_018050505.1(FSTL3);XM_018055245.1(RAP1GAP);XM_018055255.1(RAP1GAP);XM_018055259.1(RAP1GAP);XM_018055261.1(RAP1GAP);XM_018055271.1(RAP1GAP);XM_018055278.1(RAP1GAP);XM_018055282.1(RAP1GAP);XM_018055290.1(RAP1GAP);XM_018055298.1(RAP1GAP);XM_018055306.1(RAP1GAP);XM_018055313.1(RAP1GAP);
GO:0035925	mRNA 3'-UTR AU-rich region binding	molecular_function	14	4250	39	34367	0.000139606	0.00153698	2.90279	XM_005692398.3(ZFP36);XM_013967582.2(ZFP36L2);XM_018041460.1(CPEB3);XM_018041461.1(CPEB3);XM_018041462.1(CPEB3);XM_018041464.1(CPEB3);XM_018041465.1(CPEB3);XM_018041466.1(CPEB3);XM_018050930.1(KHSRP);XM_018050931.1(KHSRP);XM_018050934.1(KHSRP);XM_018050936.1(KHSRP);XM_018058736.1(CPSF1);XM_018058737.1(CPSF1);
GO:0007507	heart development	biological_process	64	4250	328	34367	0.000139609	0.00153698	1.57782	XM_005682087.3(BORCS8);XM_005682088.3(BORCS8);XM_005682089.3(BORCS8);XM_005682090.3(BORCS8);XM_005684074.2(DNAI1);XM_005684075.2(DNAI1);XM_005696330.3(SRF);XM_013964800.2(CC2D2A);XM_013964801.2(CC2D2A);XM_013964802.2(CC2D2A);XM_013964803.2(CC2D2A);XM_013970386.2(PROX1);XM_013970387.2(PROX1);XM_013970389.2(PROX1);XM_013973425.2(XIRP1);XM_013974207.2(FOXC1);XM_018048454.1(SHOX2);XM_018048461.1(SHOX…
GO:0031226	intrinsic component of plasma membrane	cellular_component	19	4250	63	34367	0.000146798	0.00161243	2.43874	XM_018043500.1(CD6);XM_018043501.1(CD6);XM_018043502.1(CD6);XM_018043503.1(CD6);XM_018043504.1(CD6);XM_018043505.1(CD6);XM_018047856.1(ADCY6);XM_018047857.1(ADCY6);XM_018050162.1(PDGFRB);XM_018050163.1(PDGFRB);XM_018054666.1(HCN4);XM_018055160.1(SLC8A1);XM_018055161.1(SLC8A1);XM_018055162.1(SLC8A1);XM_018055163.1(SLC8A1);XM_018063994.1(SCN2A);XM_018063997.1(SCN2A);XM_018064002.1(SCN2A);XM_0180640…
GO:0019902	phosphatase binding	molecular_function	24	4250	89	34367	0.000150743	0.00162525	2.18059	XM_005687357.3(TPRN);XM_013966776.2(SMAD3);XM_013974402.2(CEP192);XM_018043690.1(MAST2);XM_018047762.1(CSRNP2);XM_018047763.1(CSRNP2);XM_018048654.1(WNK1);XM_018048655.1(WNK1);XM_018048656.1(WNK1);XM_018048657.1(WNK1);XM_018048658.1(WNK1);XM_018048659.1(WNK1);XM_018048660.1(WNK1);XM_018048661.1(WNK1);XM_018048662.1(WNK1);XM_018048663.1(WNK1);XM_018048664.1(WNK1);XM_018048665.1(WNK1);XM_018048666.…
GO:0065003	protein-containing complex assembly	biological_process	39	4250	174	34367	0.000151273	0.00162525	1.81246	XM_005683975.3(DMTN);XM_005687901.3(PARD3);XM_013963731.2(NCKAP1L);XM_013966099.2(DMTN);XM_013966107.2(DMTN);XM_013968467.2(PARD3);XM_018040152.1(TCEB2);XM_018044504.1(SSBP3);XM_018052256.1(DMTN);XM_018052258.1(DMTN);XM_018052259.1(DMTN);XM_018052260.1(DMTN);XM_018052261.1(DMTN);XM_018052262.1(DMTN);XM_018052263.1(DMTN);XM_018052264.1(DMTN);XM_018057049.1(PARD3);XM_018057050.1(PARD3);XM_018057051…
GO:0014069	postsynaptic density	cellular_component	113	4250	655	34367	0.00015226	0.00162525	1.39505	XM_005678307.2(DNAJC6);XM_005683975.3(DMTN);XM_005685075.3(HOMER1);XM_005693910.3(MPP2);XM_005693911.3(MPP2);XM_013962777.2(DNAJC6);XM_013966099.2(DMTN);XM_013966107.2(DMTN);XM_013974976.2(SHISA9);XM_013974977.2(SHISA9);XM_018039719.1(CDH2);XM_018040359.1(PDPK1);XM_018040360.1(PDPK1);XM_018040605.1(EEF2K);XM_018040606.1(EEF2K);XM_018040608.1(EEF2K);XM_018041177.1(FAM196A);XM_018041178.1(FAM196A);…
GO:0005945	6-phosphofructokinase complex	cellular_component	5	4250	6	34367	0.000155349	0.00162525	6.73863	XM_018047859.1(PFKM);XM_018047861.1(PFKM);XM_018047862.1(PFKM);XM_018047863.1(PFKM);XM_018047864.1(PFKM);
GO:0006007	glucose catabolic process	biological_process	5	4250	6	34367	0.000155349	0.00162525	6.73863	XM_018047859.1(PFKM);XM_018047861.1(PFKM);XM_018047862.1(PFKM);XM_018047863.1(PFKM);XM_018047864.1(PFKM);
GO:0034633	retinol transport	biological_process	5	4250	6	34367	0.000155349	0.00162525	6.73863	XM_018066554.1(STRA6);XM_018066555.1(STRA6);XM_018066556.1(STRA6);XM_018066557.1(STRA6);XM_018066558.1(STRA6);
GO:0035315	hair cell differentiation	biological_process	5	4250	6	34367	0.000155349	0.00162525	6.73863	XM_005681305.3(PITX2);XM_018049158.1(PITX2);XM_018062592.1(ERCC2);XM_018065790.1(ERCC3);XM_018065795.1(ERCC3);
GO:0036510	trimming of terminal mannose on C branch	biological_process	5	4250	6	34367	0.000155349	0.00162525	6.73863	XM_018038258.1(EDEM1);XM_018054755.1(LOC106501835);XM_018056264.1(LOC102182048);XM_018056265.1(LOC102182048);XM_018056266.1(LOC102182048);
GO:0042766	nucleosome mobilization	biological_process	5	4250	6	34367	0.000155349	0.00162525	6.73863	XM_018054429.1(INO80);XM_018056474.1(ARID1A);XM_018056481.1(ARID1A);XM_018056492.1(ARID1A);XM_018056498.1(ARID1A);
GO:0051255	spindle midzone assembly	biological_process	5	4250	6	34367	0.000155349	0.00162525	6.73863	XM_018041196.1(LZTS2);XM_018041197.1(LZTS2);XM_018041198.1(LZTS2);XM_018041199.1(LZTS2);XM_018041200.1(LZTS2);
GO:0070061	fructose binding	molecular_function	5	4250	6	34367	0.000155349	0.00162525	6.73863	XM_018047859.1(PFKM);XM_018047861.1(PFKM);XM_018047862.1(PFKM);XM_018047863.1(PFKM);XM_018047864.1(PFKM);
GO:0070092	regulation of glucagon secretion	biological_process	5	4250	6	34367	0.000155349	0.00162525	6.73863	XM_018043418.1(SYT7);XM_018043419.1(SYT7);XM_018043420.1(SYT7);XM_018043421.1(SYT7);XM_018043422.1(SYT7);
GO:0070095	fructose-6-phosphate binding	molecular_function	5	4250	6	34367	0.000155349	0.00162525	6.73863	XM_018047859.1(PFKM);XM_018047861.1(PFKM);XM_018047862.1(PFKM);XM_018047863.1(PFKM);XM_018047864.1(PFKM);
GO:0071682	endocytic vesicle lumen	cellular_component	5	4250	6	34367	0.000155349	0.00162525	6.73863	XM_013969493.2(HYOU1);XM_018059685.1(HYOU1);XM_018059686.1(HYOU1);XM_018059687.1(HYOU1);XM_018059688.1(HYOU1);
GO:0071939	vitamin A import	biological_process	5	4250	6	34367	0.000155349	0.00162525	6.73863	XM_018066554.1(STRA6);XM_018066555.1(STRA6);XM_018066556.1(STRA6);XM_018066557.1(STRA6);XM_018066558.1(STRA6);
GO:0072513	positive regulation of secondary heart field cardioblast proliferation	biological_process	5	4250	6	34367	0.000155349	0.00162525	6.73863	XM_018058424.1(EYA1);XM_018061186.1(TBX5);XM_018061187.1(TBX5);XM_018061188.1(TBX5);XM_018061189.1(TBX5);
GO:0090306	spindle assembly involved in meiosis	biological_process	5	4250	6	34367	0.000155349	0.00162525	6.73863	XM_005687184.3(GOLGA2);XM_018055866.1(GOLGA2);XM_018055867.1(GOLGA2);XM_018055868.1(GOLGA2);XM_018055869.1(GOLGA2);
GO:0097444	spine apparatus	cellular_component	5	4250	6	34367	0.000155349	0.00162525	6.73863	XM_018050142.1(SYNPO);XM_018050143.1(SYNPO);XM_018050144.1(SYNPO);XM_018050146.1(SYNPO);XM_018050147.1(SYNPO);
GO:1902745	positive regulation of lamellipodium organization	biological_process	5	4250	6	34367	0.000155349	0.00162525	6.73863	XM_018038752.1(CARMIL1);XM_018038753.1(CARMIL1);XM_018038754.1(CARMIL1);XM_018038755.1(CARMIL1);XM_018038756.1(CARMIL1);
GO:1990778	protein localization to cell periphery	biological_process	5	4250	6	34367	0.000155349	0.00162525	6.73863	XM_018060361.1(KIF1B);XM_018060362.1(KIF1B);XM_018060363.1(KIF1B);XM_018060364.1(KIF1B);XM_018060365.1(KIF1B);
GO:2000813	negative regulation of barbed-end actin filament capping	biological_process	5	4250	6	34367	0.000155349	0.00162525	6.73863	XM_018038752.1(CARMIL1);XM_018038753.1(CARMIL1);XM_018038754.1(CARMIL1);XM_018038755.1(CARMIL1);XM_018038756.1(CARMIL1);
GO:0005283	amino acid:sodium symporter activity	molecular_function	8	4250	15	34367	0.000155734	0.00162525	4.31272	XM_018043161.1(SLC6A9);XM_018043169.1(SLC6A9);XM_018043172.1(SLC6A9);XM_018043179.1(SLC6A9);XM_018043189.1(SLC6A9);XM_018043199.1(SLC6A9);XM_018043205.1(SLC6A9);XM_018056883.1(LOC102171968);
GO:0043069	negative regulation of programmed cell death	biological_process	8	4250	15	34367	0.000155734	0.00162525	4.31272	XM_018051100.1(KANK2);XM_018051102.1(KANK2);XM_018051103.1(KANK2);XM_018061765.1(PLCG2);XM_018062827.1(NUP62);XM_018062828.1(NUP62);XM_018062829.1(NUP62);XM_018062830.1(NUP62);
GO:0007422	peripheral nervous system development	biological_process	16	4250	49	34367	0.0001729	0.00180048	2.64044	XM_018040569.1(SOX8);XM_018060022.1(NFASC);XM_018060023.1(NFASC);XM_018060024.1(NFASC);XM_018060025.1(NFASC);XM_018060026.1(NFASC);XM_018060027.1(NFASC);XM_018060028.1(NFASC);XM_018060029.1(NFASC);XM_018060030.1(NFASC);XM_018060032.1(NFASC);XM_018060033.1(NFASC);XM_018060034.1(NFASC);XM_018060035.1(NFASC);XM_018060036.1(NFASC);XM_018060037.1(NFASC);
GO:0061337	cardiac conduction	biological_process	12	4250	31	34367	0.00018232	0.00189447	3.1302	XM_005692524.3(KCNK6);XM_018048691.1(CACNA1C);XM_018048692.1(CACNA1C);XM_018048693.1(CACNA1C);XM_018048694.1(CACNA1C);XM_018048695.1(CACNA1C);XM_018048696.1(CACNA1C);XM_018048697.1(CACNA1C);XM_018048698.1(CACNA1C);XM_018048699.1(CACNA1C);XM_018048700.1(CACNA1C);XM_018048701.1(CACNA1C);
GO:0009755	hormone-mediated signaling pathway	biological_process	18	4250	59	34367	0.00018497	0.00190964	2.46702	XM_005679712.3(LGR5);XM_005698927.2(THRB);XM_013963635.2(LGR5);XM_018041844.1(THRB);XM_018041845.1(THRB);XM_018041846.1(THRB);XM_018041847.1(THRB);XM_018041848.1(THRB);XM_018048904.1(PPARA);XM_018048905.1(PPARA);XM_018048906.1(PPARA);XM_018048907.1(PPARA);XM_018055751.1(NR5A1);XM_018062755.1(LHB);XM_018062827.1(NUP62);XM_018062828.1(NUP62);XM_018062829.1(NUP62);XM_018062830.1(NUP62);
GO:0030666	endocytic vesicle membrane	cellular_component	18	4250	59	34367	0.00018497	0.00190964	2.46702	XM_005680662.3(CACNG2);XM_018042363.1(CAMK2G);XM_018042364.1(CAMK2G);XM_018042365.1(CAMK2G);XM_018042367.1(CAMK2G);XM_018042369.1(CAMK2G);XM_018042371.1(CAMK2G);XM_018042373.1(CAMK2G);XM_018048050.1(LRP1);XM_018048051.1(LRP1);XM_018048902.1(WNT7B);XM_018048903.1(WNT7B);XM_018061477.1(GRIA2);XM_018061478.1(GRIA2);XM_018061479.1(GRIA2);XM_018064394.1(SCARF1);XM_018064395.1(SCARF1);XM_018066739.1(LO…
GO:0071320	cellular response to cAMP	biological_process	18	4250	59	34367	0.00018497	0.00190964	2.46702	XM_005683975.3(DMTN);XM_005685715.3(AQP9);XM_013966099.2(DMTN);XM_013966107.2(DMTN);XM_018040605.1(EEF2K);XM_018040606.1(EEF2K);XM_018040608.1(EEF2K);XM_018041074.1(AQP8);XM_018052256.1(DMTN);XM_018052258.1(DMTN);XM_018052259.1(DMTN);XM_018052260.1(DMTN);XM_018052261.1(DMTN);XM_018052262.1(DMTN);XM_018052263.1(DMTN);XM_018052264.1(DMTN);XM_018053421.1(EZR);XM_018054666.1(HCN4);
GO:0030833	regulation of actin filament polymerization	biological_process	14	4250	40	34367	0.000190473	0.00196223	2.83022	XM_005683066.2(FCHSD1);XM_005683067.2(FCHSD1);XM_005692399.3(PLEKHG2);XM_013971101.2(PLEKHG2);XM_018039589.1(ARHGAP28);XM_018039590.1(ARHGAP28);XM_018039591.1(ARHGAP28);XM_018039592.1(ARHGAP28);XM_018039593.1(ARHGAP28);XM_018050221.1(FCHSD1);XM_018050222.1(FCHSD1);XM_018050604.1(DBN1);XM_018057997.1(PREX1);XM_018062390.1(PLEKHG2);
GO:0005068	transmembrane receptor protein tyrosine kinase adaptor activity	molecular_function	9	4250	19	34367	0.000192447	0.00197412	3.83038	XM_005694608.3(PIK3R1);XM_005694609.3(PIK3R1);XM_018040178.1(SH2B1);XM_018040179.1(SH2B1);XM_018040180.1(SH2B1);XM_018040181.1(SH2B1);XM_018040183.1(SH2B1);XM_018065533.1(PIK3R1);XM_018065534.1(PIK3R1);
GO:0060509	type I pneumocyte differentiation	biological_process	9	4250	19	34367	0.000192447	0.00197412	3.83038	XM_005676431.3(CREB1);XM_005698927.2(THRB);XM_018041844.1(THRB);XM_018041845.1(THRB);XM_018041846.1(THRB);XM_018041847.1(THRB);XM_018041848.1(THRB);XM_018060284.1(CREB1);XM_018060296.1(CREB1);
GO:0006384	transcription initiation from RNA polymerase III promoter	biological_process	7	4250	12	34367	0.000197376	0.00201608	4.71704	XM_005681111.3(POLR3H);XM_005681112.3(POLR3H);XM_005685128.3(SNAPC5);XM_013966771.2(SNAPC5);XM_018053618.1(SNAPC5);XM_018053619.1(SNAPC5);XM_018053620.1(SNAPC5);
GO:0015174	basic amino acid transmembrane transporter activity	molecular_function	7	4250	12	34367	0.000197376	0.00201608	4.71704	XM_018066354.1(SLC25A29);XM_018066355.1(SLC25A29);XM_018066356.1(SLC25A29);XM_018066357.1(SLC25A29);XM_018066358.1(SLC25A29);XM_018066359.1(SLC25A29);XM_018066360.1(SLC25A29);
GO:0008104	protein localization	biological_process	33	4250	141	34367	0.000201808	0.00205699	1.89255	XM_005687901.3(PARD3);XM_013968467.2(PARD3);XM_018054612.1(CROCC);XM_018055528.1(MAPRE3);XM_018055529.1(MAPRE3);XM_018057049.1(PARD3);XM_018057050.1(PARD3);XM_018057051.1(PARD3);XM_018057052.1(PARD3);XM_018057053.1(PARD3);XM_018057054.1(PARD3);XM_018057055.1(PARD3);XM_018057056.1(PARD3);XM_018057057.1(PARD3);XM_018057059.1(PARD3);XM_018057060.1(PARD3);XM_018057061.1(PARD3);XM_018057062.1(PARD3);X…
GO:0044351	macropinocytosis	biological_process	6	4250	9	34367	0.000214291	0.00217043	5.3909	XM_018038232.1(MAPKAPK3);XM_018038752.1(CARMIL1);XM_018038753.1(CARMIL1);XM_018038754.1(CARMIL1);XM_018038755.1(CARMIL1);XM_018038756.1(CARMIL1);
GO:0051891	positive regulation of cardioblast differentiation	biological_process	6	4250	9	34367	0.000214291	0.00217043	5.3909	XM_018051831.1(GATA4);XM_018051832.1(GATA4);XM_018061186.1(TBX5);XM_018061187.1(TBX5);XM_018061188.1(TBX5);XM_018061189.1(TBX5);
GO:1900103	positive regulation of endoplasmic reticulum unfolded protein response	biological_process	6	4250	9	34367	0.000214291	0.00217043	5.3909	XM_005694608.3(PIK3R1);XM_005694609.3(PIK3R1);XM_013971446.2(BAX);XM_018061044.1(XBP1);XM_018065533.1(PIK3R1);XM_018065534.1(PIK3R1);
GO:0001228	DNA-binding transcription activator activity, RNA polymerase II-specific	molecular_function	48	4250	232	34367	0.000223825	0.00226223	1.67304	XM_005676431.3(CREB1);XM_005676846.3(GRHL3);XM_005690078.3(ELF5);XM_005696330.3(SRF);XM_013965519.2(ARID3A);XM_013966776.2(SMAD3);XM_013975541.2(IRF2BP2);XM_018038779.1(ZNF76);XM_018038780.1(ZNF76);XM_018038921.1(RREB1);XM_018040569.1(SOX8);XM_018042454.1(IRF2BP2);XM_018043928.1(FOXD2);XM_018046554.1(GBX2);XM_018047648.1(HOXC4);XM_018047649.1(HOXC4);XM_018047762.1(CSRNP2);XM_018047763.1(CSRNP2);X…
GO:0035196	production of miRNAs involved in gene silencing by miRNA	biological_process	13	4250	36	34367	0.000224475	0.00226404	2.92007	XM_005676737.2(PUM1);XM_005676738.2(PUM1);XM_005676739.2(PUM1);XM_005676740.2(PUM1);XM_005676742.2(PUM1);XM_005676743.2(PUM1);XM_013973701.2(PUM1);XM_013973718.2(PUM1);XM_013973724.2(PUM1);XM_013973729.2(PUM1);XM_013973741.2(PUM1);XM_018057274.1(PUM1);XM_018057310.1(PUM1);
GO:0002020	protease binding	molecular_function	22	4250	81	34367	0.000249663	0.00251282	2.19629	XM_013962434.2(ADAMTSL4);XM_018038978.1(LOC102180906);XM_018038979.1(LOC102180906);XM_018038980.1(LOC102180906);XM_018038981.1(LOC102180906);XM_018041252.1(SH3PXD2A);XM_018041253.1(SH3PXD2A);XM_018041254.1(SH3PXD2A);XM_018041255.1(SH3PXD2A);XM_018045790.1(F3);XM_018046036.1(ADAMTSL4);XM_018046037.1(ADAMTSL4);XM_018046038.1(ADAMTSL4);XM_018046039.1(ADAMTSL4);XM_018046040.1(ADAMTSL4);XM_018046041.1…
GO:0007420	brain development	biological_process	70	4250	374	34367	0.000256572	0.00257697	1.51349	NM_001314259.1(PITX2);XM_005689965.3(C2CD3);XM_013962880.2(POU3F3);XM_013968474.2(PFKFB3);XM_013974207.2(FOXC1);XM_018041137.1(VAX1);XM_018041733.1(HMX2);XM_018041925.1(POMK);XM_018041926.1(POMK);XM_018041927.1(POMK);XM_018041928.1(POMK);XM_018041929.1(POMK);XM_018041930.1(POMK);XM_018041931.1(POMK);XM_018042509.1(LOC102191766);XM_018046299.1(NES);XM_018050604.1(DBN1);XM_018054807.1(BCL2L11);XM_0…
GO:0050708	regulation of protein secretion	biological_process	12	4250	32	34367	0.000259037	0.0025963	3.03238	XM_005690504.3(DISP1);XM_013970119.2(DISP1);XM_018060190.1(DISP1);XM_018061038.1(RHBDD3);XM_018061039.1(RHBDD3);XM_018061040.1(RHBDD3);XM_018061041.1(RHBDD3);XM_018063739.1(RHBDF2);XM_018063740.1(RHBDF2);XM_018063741.1(RHBDF2);XM_018063742.1(RHBDF2);XM_018063743.1(RHBDF2);
GO:0030134	COPII-coated ER to Golgi transport vesicle	cellular_component	21	4250	76	34367	0.000264195	0.0026425	2.23439	XM_005681834.3(SEC31A);XM_005681836.3(SEC31A);XM_018038312.1(COL7A1);XM_018038313.1(COL7A1);XM_018046377.1(VANGL2);XM_018046378.1(VANGL2);XM_018049651.1(SEC31A);XM_018049652.1(SEC31A);XM_018049653.1(SEC31A);XM_018049654.1(SEC31A);XM_018049655.1(SEC31A);XM_018049656.1(SEC31A);XM_018049657.1(SEC31A);XM_018049658.1(SEC31A);XM_018049659.1(SEC31A);XM_018049660.1(SEC31A);XM_018049661.1(SEC31A);XM_01804…
GO:0042711	maternal behavior	biological_process	8	4250	16	34367	0.000277672	0.00276008	4.04318	XM_005685051.3(DRD1);XM_018045796.1(LOC102173333);XM_018045804.1(LOC102173333);XM_018045808.1(LOC102173333);XM_018045812.1(LOC102173333);XM_018045817.1(LOC102173333);XM_018056162.1(DBH);XM_018062661.1(NPAS1);
GO:0061408	positive regulation of transcription from RNA polymerase II promoter in response to heat stress	biological_process	8	4250	16	34367	0.000277672	0.00276008	4.04318	XM_005692122.3(HSF4);XM_005692123.3(HSF4);XM_005692124.3(HSF4);XM_005692125.3(HSF4);XM_013971250.2(HSF4);XM_013971251.2(HSF4);XM_013971252.2(HSF4);XM_018062111.1(HSF4);
GO:1904424	regulation of GTP binding	biological_process	8	4250	16	34367	0.000277672	0.00276008	4.04318	XM_018056338.1(ARHGEF7);XM_018056342.1(ARHGEF7);XM_018056344.1(ARHGEF7);XM_018056345.1(ARHGEF7);XM_018056346.1(ARHGEF7);XM_018056347.1(ARHGEF7);XM_018056348.1(ARHGEF7);XM_018056349.1(ARHGEF7);
GO:0007613	memory	biological_process	30	4250	126	34367	0.000279892	0.00277641	1.92532	XM_005676431.3(CREB1);XM_005685051.3(DRD1);XM_013965891.2(SLC24A2);XM_013965892.2(SLC24A2);XM_013965894.2(SLC24A2);XM_018043206.1(RIN1);XM_018043207.1(RIN1);XM_018045796.1(LOC102173333);XM_018045804.1(LOC102173333);XM_018045808.1(LOC102173333);XM_018045812.1(LOC102173333);XM_018045817.1(LOC102173333);XM_018046194.1(CHRNB2);XM_018047810.1(ASIC1);XM_018047811.1(ASIC1);XM_018048750.1(PLA2G6);XM_0180…
GO:0048863	stem cell differentiation	biological_process	16	4250	51	34367	0.000290912	0.00287979	2.5369	XM_005676737.2(PUM1);XM_005676738.2(PUM1);XM_005676739.2(PUM1);XM_005676740.2(PUM1);XM_005676742.2(PUM1);XM_005676743.2(PUM1);XM_013973701.2(PUM1);XM_013973718.2(PUM1);XM_013973724.2(PUM1);XM_013973729.2(PUM1);XM_013973741.2(PUM1);XM_018040195.1(ZSCAN10);XM_018057274.1(PUM1);XM_018057310.1(PUM1);XM_018064974.1(C19H17orf96);XM_018065780.1(MSX2);
GO:0008135	translation factor activity, RNA binding	molecular_function	18	4250	61	34367	0.000293903	0.00290342	2.38614	XM_005676677.3(EIF4E2);XM_005676678.3(EIF4E2);XM_013964061.2(EIF4G1);XM_013964066.2(EIF4G1);XM_018040605.1(EEF2K);XM_018040606.1(EEF2K);XM_018040608.1(EEF2K);XM_018041460.1(CPEB3);XM_018041461.1(CPEB3);XM_018041462.1(CPEB3);XM_018041464.1(CPEB3);XM_018041465.1(CPEB3);XM_018041466.1(CPEB3);XM_018047119.1(EIF4G1);XM_018047130.1(EIF4G1);XM_018047144.1(EIF4G1);XM_018047153.1(EIF4G1);XM_018047161.1(EI…
GO:0035584	calcium-mediated signaling using intracellular calcium source	biological_process	13	4250	37	34367	0.000307126	0.00302784	2.84115	XM_005681629.3(KDR);XM_005683975.3(DMTN);XM_013966099.2(DMTN);XM_013966107.2(DMTN);XM_018052256.1(DMTN);XM_018052258.1(DMTN);XM_018052259.1(DMTN);XM_018052260.1(DMTN);XM_018052261.1(DMTN);XM_018052262.1(DMTN);XM_018052263.1(DMTN);XM_018052264.1(DMTN);XM_018067098.1(LOC102171745);
GO:0008360	regulation of cell shape	biological_process	57	4250	292	34367	0.000308562	0.00303577	1.5785	XM_005678055.2(PALMD);XM_005681629.3(KDR);XM_005682573.3(DAPK3);XM_005683063.3(ARAP3);XM_005683975.3(DMTN);XM_005685953.3(RHOJ);XM_013966099.2(DMTN);XM_013966107.2(DMTN);XM_013969677.2(PRPF40A);XM_018038320.1(FGD5);XM_018038321.1(FGD5);XM_018038322.1(FGD5);XM_018038386.1(PLXNA1);XM_018041077.1(CCL24);XM_018046916.1(PLXNA4);XM_018050168.1(CSF1R);XM_018050219.1(ARAP3);XM_018050220.1(ARAP3);XM_01805…
GO:0006707	cholesterol catabolic process	biological_process	9	4250	20	34367	0.000311555	0.00305896	3.63886	XM_018039088.1(TRERF1);XM_018039089.1(TRERF1);XM_018039090.1(TRERF1);XM_018039091.1(TRERF1);XM_018039092.1(TRERF1);XM_018039093.1(TRERF1);XM_018039094.1(TRERF1);XM_018064394.1(SCARF1);XM_018064395.1(SCARF1);
GO:0005923	bicellular tight junction	cellular_component	48	4250	236	34367	0.000338296	0.00331475	1.64468	XM_005683566.3(DDX58);XM_005687901.3(PARD3);XM_005689465.2(CLDN25);XM_005692102.3(CDH5);XM_005699581.3(ESAM);XM_013968467.2(PARD3);XM_018039135.1(TJAP1);XM_018039136.1(TJAP1);XM_018039137.1(TJAP1);XM_018039138.1(TJAP1);XM_018039139.1(TJAP1);XM_018039768.1(PARD6G);XM_018048734.1(SH3BP1);XM_018050142.1(SYNPO);XM_018050143.1(SYNPO);XM_018050144.1(SYNPO);XM_018050146.1(SYNPO);XM_018050147.1(SYNPO);XM…
GO:0050661	NADP binding	molecular_function	14	4250	42	34367	0.000341324	0.00333762	2.69545	XM_018040400.1(LOC102181832);XM_018041989.1(GSR);XM_018053590.1(NOX5);XM_018054754.1(NDOR1);XM_018062864.1(ASPDH);XM_018062865.1(ASPDH);XM_018062866.1(ASPDH);XM_018062868.1(ASPDH);XM_018063850.1(FDXR);XM_018063851.1(FDXR);XM_018063852.1(FDXR);XM_018063853.1(FDXR);XM_018063854.1(FDXR);XM_018063855.1(FDXR);
GO:0000030	mannosyltransferase activity	molecular_function	12	4250	33	34367	0.000361509	0.00352306	2.94049	XM_018046347.1(PIGZ);XM_018046352.1(PIGZ);XM_018046357.1(PIGZ);XM_018046364.1(PIGZ);XM_018046370.1(PIGZ);XM_018046373.1(PIGZ);XM_018046376.1(PIGZ);XM_018046379.1(PIGZ);XM_018046382.1(PIGZ);XM_018046389.1(PIGZ);XM_018046399.1(PIGZ);XM_018046400.1(PIGZ);
GO:0016310	phosphorylation	biological_process	15	4250	47	34367	0.000362485	0.00352306	2.58075	XM_018046043.1(TNK2);XM_018046047.1(TNK2);XM_018046056.1(TNK2);XM_018046059.1(TNK2);XM_018046063.1(TNK2);XM_018046066.1(TNK2);XM_018046068.1(TNK2);XM_018046073.1(TNK2);XM_018046076.1(TNK2);XM_018046092.1(TNK2);XM_018046103.1(TNK2);XM_018046122.1(TNK2);XM_018057837.1(SRC);XM_018057838.1(SRC);XM_018057839.1(SRC);
GO:1903955	positive regulation of protein targeting to mitochondrion	biological_process	15	4250	47	34367	0.000362485	0.00352306	2.58075	XM_018059144.1(ATG13);XM_018059145.1(ATG13);XM_018059146.1(ATG13);XM_018059147.1(ATG13);XM_018060254.1(FZD5);XM_018063675.1(USP36);XM_018063676.1(USP36);XM_018063677.1(USP36);XM_018063678.1(USP36);XM_018066751.1(ARIH2);XM_018066752.1(ARIH2);XM_018066753.1(ARIH2);XM_018066754.1(ARIH2);XM_018066755.1(ARIH2);XM_018066756.1(ARIH2);
GO:0010942	positive regulation of cell death	biological_process	16	4250	52	34367	0.000372399	0.00360486	2.48811	XM_005694130.2(SAP30BP);XM_005694133.3(SAP30BP);XM_013964061.2(EIF4G1);XM_013964066.2(EIF4G1);XM_013972463.2(SAP30BP);XM_018047119.1(EIF4G1);XM_018047130.1(EIF4G1);XM_018047144.1(EIF4G1);XM_018047153.1(EIF4G1);XM_018047161.1(EIF4G1);XM_018048050.1(LRP1);XM_018048051.1(LRP1);XM_018054807.1(BCL2L11);XM_018054808.1(BCL2L11);XM_018054809.1(BCL2L11);XM_018054810.1(BCL2L11);
GO:0051895	negative regulation of focal adhesion assembly	biological_process	16	4250	52	34367	0.000372399	0.00360486	2.48811	XM_005683975.3(DMTN);XM_013966099.2(DMTN);XM_013966107.2(DMTN);XM_018039023.1(DUSP22);XM_018039025.1(DUSP22);XM_018052256.1(DMTN);XM_018052258.1(DMTN);XM_018052259.1(DMTN);XM_018052260.1(DMTN);XM_018052261.1(DMTN);XM_018052262.1(DMTN);XM_018052263.1(DMTN);XM_018052264.1(DMTN);XM_018057837.1(SRC);XM_018057838.1(SRC);XM_018057839.1(SRC);
GO:0007270	neuron-neuron synaptic transmission	biological_process	7	4250	13	34367	0.000381897	0.0036527	4.35419	XM_018054201.1(TMOD2);XM_018054202.1(TMOD2);XM_018060361.1(KIF1B);XM_018060362.1(KIF1B);XM_018060363.1(KIF1B);XM_018060364.1(KIF1B);XM_018060365.1(KIF1B);
GO:0014733	regulation of skeletal muscle adaptation	biological_process	7	4250	13	34367	0.000381897	0.0036527	4.35419	XM_018042363.1(CAMK2G);XM_018042364.1(CAMK2G);XM_018042365.1(CAMK2G);XM_018042367.1(CAMK2G);XM_018042369.1(CAMK2G);XM_018042371.1(CAMK2G);XM_018042373.1(CAMK2G);
GO:0019209	kinase activator activity	molecular_function	7	4250	13	34367	0.000381897	0.0036527	4.35419	XM_018048785.1(TAB1);XM_018049551.1(MOB1B);XM_018049552.1(MOB1B);XM_018049553.1(MOB1B);XM_018049554.1(MOB1B);XM_018049555.1(MOB1B);XM_018049556.1(MOB1B);
GO:0042053	regulation of dopamine metabolic process	biological_process	7	4250	13	34367	0.000381897	0.0036527	4.35419	XM_005685051.3(DRD1);XM_018046194.1(CHRNB2);XM_018063204.1(NR4A2);XM_018063207.1(NR4A2);XM_018063212.1(NR4A2);XM_018063219.1(NR4A2);XM_018063224.1(NR4A2);
GO:0042379	chemokine receptor binding	molecular_function	7	4250	13	34367	0.000381897	0.0036527	4.35419	XM_005682417.3(CCL25);XM_005682418.3(CCL25);XM_013965198.2(CCL25);XM_013965199.2(CCL25);XM_013965200.1(CCL25);XM_013965201.1(CCL25);XM_018042298.1(CXCL12);
GO:0070816	phosphorylation of RNA polymerase II C-terminal domain	biological_process	7	4250	13	34367	0.000381897	0.0036527	4.35419	XM_005693743.3(CDK12);XM_005693744.3(CDK12);XM_005693745.3(CDK12);XM_018055822.1(CDK9);XM_018065003.1(CDK12);XM_018065790.1(ERCC3);XM_018065795.1(ERCC3);
GO:0043087	regulation of GTPase activity	biological_process	28	4250	117	34367	0.000401605	0.00383071	1.9352	XM_018038320.1(FGD5);XM_018038321.1(FGD5);XM_018038322.1(FGD5);XM_018038386.1(PLXNA1);XM_018040287.1(TBC1D10B);XM_018046831.1(ARHGEF5);XM_018046916.1(PLXNA4);XM_018048025.1(ARHGAP9);XM_018048026.1(ARHGAP9);XM_018054831.1(PROM2);XM_018054832.1(PROM2);XM_018054833.1(PROM2);XM_018055245.1(RAP1GAP);XM_018055255.1(RAP1GAP);XM_018055259.1(RAP1GAP);XM_018055261.1(RAP1GAP);XM_018055271.1(RAP1GAP);XM_0180…
GO:0030374	nuclear receptor transcription coactivator activity	molecular_function	34	4250	152	34367	0.000402102	0.00383071	1.80879	XM_005698927.2(THRB);XM_013975124.2(PPRC1);XM_018039088.1(TRERF1);XM_018039089.1(TRERF1);XM_018039090.1(TRERF1);XM_018039091.1(TRERF1);XM_018039092.1(TRERF1);XM_018039093.1(TRERF1);XM_018039094.1(TRERF1);XM_018041305.1(PPRC1);XM_018041306.1(PPRC1);XM_018041307.1(PPRC1);XM_018041308.1(PPRC1);XM_018041844.1(THRB);XM_018041845.1(THRB);XM_018041846.1(THRB);XM_018041847.1(THRB);XM_018041848.1(THRB);XM…
GO:0060964	regulation of gene silencing by miRNA	biological_process	11	4250	29	34367	0.000415525	0.00395077	3.06724	XM_005676740.2(PUM1);XM_013964061.2(EIF4G1);XM_013964066.2(EIF4G1);XM_018040459.1(TNRC6A);XM_018040460.1(TNRC6A);XM_018040461.1(TNRC6A);XM_018047119.1(EIF4G1);XM_018047130.1(EIF4G1);XM_018047144.1(EIF4G1);XM_018047153.1(EIF4G1);XM_018047161.1(EIF4G1);
GO:0006919	activation of cysteine-type endopeptidase activity involved in apoptotic process	biological_process	24	4250	95	34367	0.000436875	0.00414254	2.04287	XM_005679252.3(NOD1);XM_005679253.3(NOD1);XM_005679254.3(NOD1);XM_005684679.3(CASP8AP2);XM_013963362.2(NOD1);XM_013966776.2(SMAD3);XM_013971446.2(BAX);XM_013972605.2(NLRP1);XM_018038969.1(MTCH1);XM_018038970.1(MTCH1);XM_018045790.1(F3);XM_018047107.1(NOD1);XM_018047108.1(NOD1);XM_018048707.1(BCL2L13);XM_018048708.1(BCL2L13);XM_018048709.1(BCL2L13);XM_018053606.1(SMAD3);XM_018054807.1(BCL2L11);XM_…
GO:0019904	protein domain specific binding	molecular_function	75	4250	414	34367	0.000437416	0.00414254	1.46492	XM_005678307.2(DNAJC6);XM_005681895.2(STX18);XM_005682058.3(TRIM11);XM_005689437.3(DIXDC1);XM_005697697.3(SPN);XM_013962777.2(DNAJC6);XM_013967266.2(RGS6);XM_013967267.2(RGS6);XM_013971347.2(POU2F2);XM_013972605.2(NLRP1);XM_018045207.1(DNAJC6);XM_018047520.1(LOC102174738);XM_018048544.1(ATN1);XM_018048545.1(ATN1);XM_018048546.1(ATN1);XM_018048691.1(CACNA1C);XM_018048692.1(CACNA1C);XM_018048693.1(…
GO:0030336	negative regulation of cell migration	biological_process	45	4250	220	34367	0.000447254	0.00421875	1.65403	XM_005680226.3(SRGAP1);XM_005680227.3(SRGAP1);XM_005683063.3(ARAP3);XM_005692844.3(RRAS);XM_005696330.3(SRF);XM_005697186.3(SMAD7);XM_018039023.1(DUSP22);XM_018039025.1(DUSP22);XM_018039656.1(SMAD7);XM_018047898.1(ARID2);XM_018050185.1(DPYSL3);XM_018050186.1(DPYSL3);XM_018050187.1(DPYSL3);XM_018050219.1(ARAP3);XM_018050220.1(ARAP3);XM_018052560.1(KLF4);XM_018056516.1(DACH1);XM_018057885.1(PTPRT);…
GO:0033137	negative regulation of peptidyl-serine phosphorylation	biological_process	14	4250	43	34367	0.000448971	0.00421875	2.63277	XM_005683975.3(DMTN);XM_005697186.3(SMAD7);XM_013966099.2(DMTN);XM_013966107.2(DMTN);XM_013971446.2(BAX);XM_018039656.1(SMAD7);XM_018052256.1(DMTN);XM_018052258.1(DMTN);XM_018052259.1(DMTN);XM_018052260.1(DMTN);XM_018052261.1(DMTN);XM_018052262.1(DMTN);XM_018052263.1(DMTN);XM_018052264.1(DMTN);
GO:0035102	PRC1 complex	cellular_component	14	4250	43	34367	0.000448971	0.00421875	2.63277	XM_013972223.2(PCGF2);XM_013972224.2(PCGF2);XM_018038587.1(RING1);XM_018058114.1(PHC2);XM_018058118.1(PHC2);XM_018058119.1(PHC2);XM_018063651.1(CBX2);XM_018064979.1(PCGF2);XM_018064980.1(PCGF2);XM_018064981.1(PCGF2);XM_018064982.1(PCGF2);XM_018064983.1(PCGF2);XM_018064984.1(PCGF2);XM_018064985.1(PCGF2);
GO:1990907	beta-catenin-TCF complex	cellular_component	14	4250	43	34367	0.000448971	0.00421875	2.63277	XM_018052095.1(TLE4);XM_018052096.1(TLE4);XM_018052098.1(TLE4);XM_018052099.1(TLE4);XM_018053569.1(TLE3);XM_018053570.1(TLE3);XM_018053571.1(TLE3);XM_018053572.1(TLE3);XM_018053573.1(TLE3);XM_018053574.1(TLE3);XM_018053575.1(TLE3);XM_018053576.1(TLE3);XM_018059696.1(BCL9L);XM_018059697.1(BCL9L);
GO:0031012	extracellular matrix	cellular_component	64	4250	342	34367	0.000460134	0.00430468	1.51324	NM_001285765.1(MMP14);NM_001314269.1(MMP9);XM_005675102.3(CPN2);XM_005675868.3(COL5A2);XM_005683084.3(FGF1);XM_013963034.2(COL6A3);XM_018038312.1(COL7A1);XM_018038313.1(COL7A1);XM_018038908.1(TNXB);XM_018039475.1(EMILIN2);XM_018039603.1(LAMA1);XM_018039604.1(LAMA1);XM_018040698.1(COL6A3);XM_018040704.1(COL6A3);XM_018040712.1(COL6A3);XM_018040719.1(COL6A3);XM_018040727.1(COL6A3);XM_018040741.1(COL…
GO:0006259	DNA metabolic process	biological_process	10	4250	25	34367	0.000461333	0.00430468	3.23454	XM_018064334.1(MYO18A);XM_018064335.1(MYO18A);XM_018064336.1(MYO18A);XM_018064337.1(MYO18A);XM_018064338.1(MYO18A);XM_018064339.1(MYO18A);XM_018064340.1(MYO18A);XM_018064341.1(MYO18A);XM_018064342.1(MYO18A);XM_018064343.1(MYO18A);
GO:0042592	homeostatic process	biological_process	10	4250	25	34367	0.000461333	0.00430468	3.23454	XM_018039088.1(TRERF1);XM_018039089.1(TRERF1);XM_018039090.1(TRERF1);XM_018039091.1(TRERF1);XM_018039092.1(TRERF1);XM_018039093.1(TRERF1);XM_018039094.1(TRERF1);XM_018047898.1(ARID2);XM_018048902.1(WNT7B);XM_018048903.1(WNT7B);
GO:0043547	positive regulation of GTPase activity	biological_process	58	4250	303	34367	0.000461695	0.00430468	1.54788	XM_005676846.3(GRHL3);XM_005682417.3(CCL25);XM_005682418.3(CCL25);XM_013962624.2(EVI5);XM_013962625.2(EVI5);XM_013962626.2(EVI5);XM_013962627.2(EVI5);XM_013962628.2(EVI5);XM_013962629.2(EVI5);XM_013965198.2(CCL25);XM_013965199.2(CCL25);XM_013965200.1(CCL25);XM_013965201.1(CCL25);XM_013967266.2(RGS6);XM_013967267.2(RGS6);XM_018041077.1(CCL24);XM_018045761.1(EVI5);XM_018045762.1(EVI5);XM_018045804.…
GO:1900028	negative regulation of ruffle assembly	biological_process	8	4250	17	34367	0.00046768	0.00432308	3.80534	XM_018066033.1(EVL);XM_018066034.1(EVL);XM_018066035.1(EVL);XM_018066036.1(EVL);XM_018066037.1(EVL);XM_018066038.1(EVL);XM_018066039.1(EVL);XM_018066040.1(EVL);
GO:0007565	female pregnancy	biological_process	21	4250	79	34367	0.000469019	0.00432308	2.14954	XM_018038905.1(TEAD3);XM_018038906.1(TEAD3);XM_018052683.1(PAPPA);XM_018058696.1(PLEC);XM_018062710.1(SPHK2);XM_018062711.1(SPHK2);XM_018062712.1(SPHK2);XM_018062713.1(SPHK2);XM_018062714.1(SPHK2);XM_018062717.1(SPHK2);XM_018062718.1(SPHK2);XM_018062719.1(SPHK2);XM_018062720.1(SPHK2);XM_018062721.1(SPHK2);XM_018062722.1(SPHK2);XM_018062723.1(SPHK2);XM_018062724.1(SPHK2);XM_018062725.1(SPHK2);XM_0…
GO:0016459	myosin complex	cellular_component	21	4250	79	34367	0.000469019	0.00432308	2.14954	XM_005676485.3(MYL1);XM_005680314.2(MYO1A);XM_013972192.2(MYH8);XM_013972193.2(MYH8);XM_018039562.1(MYO5B);XM_018039563.1(MYO5B);XM_018039564.1(MYO5B);XM_018054268.1(CGNL1);XM_018054269.1(CGNL1);XM_018064023.1(MYO15B);XM_018064241.1(MYO1D);XM_018064334.1(MYO18A);XM_018064335.1(MYO18A);XM_018064336.1(MYO18A);XM_018064337.1(MYO18A);XM_018064338.1(MYO18A);XM_018064339.1(MYO18A);XM_018064340.1(MYO18A…
GO:0004721	phosphoprotein phosphatase activity	molecular_function	16	4250	53	34367	0.000472792	0.00432308	2.44116	XM_005680257.3(CTDSP2);XM_005691015.3(PPP2R5A);XM_018047702.1(TNS2);XM_018047703.1(TNS2);XM_018047704.1(TNS2);XM_018047705.1(TNS2);XM_018047706.1(TNS2);XM_018047707.1(TNS2);XM_018048465.1(DUSP16);XM_018048466.1(DUSP16);XM_018048467.1(DUSP16);XM_018048468.1(DUSP16);XM_018055438.1(PPP3R1);XM_018055439.1(PPP3R1);XM_018061088.1(SSH1);XM_018066937.1(PPM1M);
GO:0070498	interleukin-1-mediated signaling pathway	biological_process	16	4250	53	34367	0.000472792	0.00432308	2.44116	XM_005679252.3(NOD1);XM_005679253.3(NOD1);XM_005679254.3(NOD1);XM_013963362.2(NOD1);XM_018041970.1(IKBKB);XM_018041971.1(IKBKB);XM_018047107.1(NOD1);XM_018047108.1(NOD1);XM_018047520.1(LOC102174738);XM_018047978.1(IRAK3);XM_018048785.1(TAB1);XM_018058515.1(ST18);XM_018058516.1(ST18);XM_018065330.1(MAP3K3);XM_018065331.1(MAP3K3);XM_018065332.1(MAP3K3);
GO:0002606	positive regulation of dendritic cell antigen processing and presentation	biological_process	6	4250	10	34367	0.000479436	0.00432308	4.85181	XM_005679252.3(NOD1);XM_005679253.3(NOD1);XM_005679254.3(NOD1);XM_013963362.2(NOD1);XM_018047107.1(NOD1);XM_018047108.1(NOD1);
GO:0030856	regulation of epithelial cell differentiation	biological_process	6	4250	10	34367	0.000479436	0.00432308	4.85181	XM_018061504.1(KIAA1109);XM_018061505.1(KIAA1109);XM_018061506.1(KIAA1109);XM_018065115.1(STAT5B);XM_018065117.1(STAT5B);XM_018065118.1(STAT5B);
GO:0046549	retinal cone cell development	biological_process	6	4250	10	34367	0.000479436	0.00432308	4.85181	XM_005698927.2(THRB);XM_018041844.1(THRB);XM_018041845.1(THRB);XM_018041846.1(THRB);XM_018041847.1(THRB);XM_018041848.1(THRB);
GO:0048588	developmental cell growth	biological_process	6	4250	10	34367	0.000479436	0.00432308	4.85181	XM_018066751.1(ARIH2);XM_018066752.1(ARIH2);XM_018066753.1(ARIH2);XM_018066754.1(ARIH2);XM_018066755.1(ARIH2);XM_018066756.1(ARIH2);
GO:0099170	postsynaptic modulation of chemical synaptic transmission	biological_process	6	4250	10	34367	0.000479436	0.00432308	4.85181	XM_018050142.1(SYNPO);XM_018050143.1(SYNPO);XM_018050144.1(SYNPO);XM_018050146.1(SYNPO);XM_018050147.1(SYNPO);XM_018055438.1(PPP3R1);
GO:0015187	glycine transmembrane transporter activity	molecular_function	9	4250	21	34367	0.000485557	0.00432308	3.46558	XM_005683355.2(LOC102174838);XM_018043161.1(SLC6A9);XM_018043169.1(SLC6A9);XM_018043172.1(SLC6A9);XM_018043179.1(SLC6A9);XM_018043189.1(SLC6A9);XM_018043199.1(SLC6A9);XM_018043205.1(SLC6A9);XM_018056883.1(LOC102171968);
GO:0000301	retrograde transport, vesicle recycling within Golgi	biological_process	5	4250	7	34367	0.00048793	0.00432308	5.77597	XM_005695338.3(GOLGA5);XM_018040275.1(CUX1);XM_018040277.1(CUX1);XM_018040278.1(CUX1);XM_018040279.1(CUX1);
GO:0006659	phosphatidylserine biosynthetic process	biological_process	5	4250	7	34367	0.00048793	0.00432308	5.77597	XM_018043069.1(PTDSS2);XM_018051382.1(SLC27A1);XM_018051383.1(SLC27A1);XM_018051384.1(SLC27A1);XM_018051385.1(SLC27A1);
GO:0009410	response to xenobiotic stimulus	biological_process	5	4250	7	34367	0.00048793	0.00432308	5.77597	XM_018061038.1(RHBDD3);XM_018061039.1(RHBDD3);XM_018061040.1(RHBDD3);XM_018061041.1(RHBDD3);XM_018065798.1(AHRR);
GO:0015389	pyrimidine- and adenine-specific:sodium symporter activity	molecular_function	5	4250	7	34367	0.00048793	0.00432308	5.77597	XM_005695003.3(SLC28A1);XM_013972991.2(SLC28A1);XM_018066579.1(SLC28A1);XM_018066580.1(SLC28A1);XM_018066581.1(SLC28A1);
GO:0030910	olfactory placode formation	biological_process	5	4250	7	34367	0.00048793	0.00432308	5.77597	XM_013970386.2(PROX1);XM_013970387.2(PROX1);XM_013970389.2(PROX1);XM_018060736.1(PROX1);XM_018060737.1(PROX1);
GO:0033553	rDNA heterochromatin	cellular_component	5	4250	7	34367	0.00048793	0.00432308	5.77597	XM_018048058.1(BAZ2A);XM_018048059.1(BAZ2A);XM_018048060.1(BAZ2A);XM_018048061.1(BAZ2A);XM_018048062.1(BAZ2A);
GO:0034632	retinol transmembrane transporter activity	molecular_function	5	4250	7	34367	0.00048793	0.00432308	5.77597	XM_018066554.1(STRA6);XM_018066555.1(STRA6);XM_018066556.1(STRA6);XM_018066557.1(STRA6);XM_018066558.1(STRA6);
GO:0036465	synaptic vesicle recycling	biological_process	5	4250	7	34367	0.00048793	0.00432308	5.77597	XM_018043418.1(SYT7);XM_018043419.1(SYT7);XM_018043420.1(SYT7);XM_018043421.1(SYT7);XM_018043422.1(SYT7);
GO:0043576	regulation of respiratory gaseous exchange	biological_process	5	4250	7	34367	0.00048793	0.00432308	5.77597	XM_018063204.1(NR4A2);XM_018063207.1(NR4A2);XM_018063212.1(NR4A2);XM_018063219.1(NR4A2);XM_018063224.1(NR4A2);
GO:0071819	DUBm complex	cellular_component	5	4250	7	34367	0.00048793	0.00432308	5.77597	XM_018065211.1(ATXN7L3);XM_018065212.1(ATXN7L3);XM_018065213.1(ATXN7L3);XM_018065214.1(ATXN7L3);XM_018065215.1(ATXN7L3);
GO:0097201	negative regulation of transcription from RNA polymerase II promoter in response to stress	biological_process	5	4250	7	34367	0.00048793	0.00432308	5.77597	XM_018064944.1(NFE2L1);XM_018064945.1(NFE2L1);XM_018064946.1(NFE2L1);XM_018064947.1(NFE2L1);XM_018064948.1(NFE2L1);
GO:1901329	regulation of odontoblast differentiation	biological_process	5	4250	7	34367	0.00048793	0.00432308	5.77597	XM_018064944.1(NFE2L1);XM_018064945.1(NFE2L1);XM_018064946.1(NFE2L1);XM_018064947.1(NFE2L1);XM_018064948.1(NFE2L1);
GO:1901588	dendritic microtubule	cellular_component	5	4250	7	34367	0.00048793	0.00432308	5.77597	XM_018040770.1(CLIP2);XM_018040771.1(CLIP2);XM_018066327.1(MAP1A);XM_018066328.1(MAP1A);XM_018066329.1(MAP1A);
GO:1902263	apoptotic process involved in embryonic digit morphogenesis	biological_process	5	4250	7	34367	0.00048793	0.00432308	5.77597	XM_013971446.2(BAX);XM_018054807.1(BCL2L11);XM_018054808.1(BCL2L11);XM_018054809.1(BCL2L11);XM_018054810.1(BCL2L11);
GO:1904766	negative regulation of macroautophagy by TORC1 signaling	biological_process	5	4250	7	34367	0.00048793	0.00432308	5.77597	XM_018040268.1(CLEC16A);XM_018040269.1(CLEC16A);XM_018040270.1(CLEC16A);XM_018040271.1(CLEC16A);XM_018040272.1(CLEC16A);
GO:1990927	calcium ion regulated lysosome exocytosis	biological_process	5	4250	7	34367	0.00048793	0.00432308	5.77597	XM_018043418.1(SYT7);XM_018043419.1(SYT7);XM_018043420.1(SYT7);XM_018043421.1(SYT7);XM_018043422.1(SYT7);
GO:0006744	ubiquinone biosynthetic process	biological_process	12	4250	34	34367	0.000496244	0.00437259	2.85401	XM_013964761.2(COQ2);XM_018062437.1(COQ8B);XM_018062438.1(COQ8B);XM_018062439.1(COQ8B);XM_018062441.1(COQ8B);XM_018062442.1(COQ8B);XM_018063850.1(FDXR);XM_018063851.1(FDXR);XM_018063852.1(FDXR);XM_018063853.1(FDXR);XM_018063854.1(FDXR);XM_018063855.1(FDXR);
GO:0007019	microtubule depolymerization	biological_process	12	4250	34	34367	0.000496244	0.00437259	2.85401	XM_013969878.2(CKAP5);XM_018047816.1(NCKAP5L);XM_018047817.1(NCKAP5L);XM_018047818.1(NCKAP5L);XM_018047819.1(NCKAP5L);XM_018059131.1(CKAP5);XM_018059132.1(CKAP5);XM_018059133.1(CKAP5);XM_018059134.1(CKAP5);XM_018059135.1(CKAP5);XM_018065256.1(KIF18B);XM_018065257.1(KIF18B);
GO:0007616	long-term memory	biological_process	12	4250	34	34367	0.000496244	0.00437259	2.85401	XM_005696330.3(SRF);XM_005699921.2(NPAS4);XM_018041460.1(CPEB3);XM_018041461.1(CPEB3);XM_018041462.1(CPEB3);XM_018041464.1(CPEB3);XM_018041465.1(CPEB3);XM_018041466.1(CPEB3);XM_018058075.1(ARC);XM_018062835.1(SHANK1);XM_018062836.1(SHANK1);XM_018062837.1(SHANK1);
GO:0072686	mitotic spindle	cellular_component	33	4250	148	34367	0.000514936	0.00452882	1.80304	XM_005687184.3(GOLGA2);XM_013963760.2(ESPL1);XM_018042491.1(CCSAP);XM_018042492.1(CCSAP);XM_018047681.1(ESPL1);XM_018048814.1(RANGAP1);XM_018055866.1(GOLGA2);XM_018055867.1(GOLGA2);XM_018055868.1(GOLGA2);XM_018055869.1(GOLGA2);XM_018062827.1(NUP62);XM_018062828.1(NUP62);XM_018062829.1(NUP62);XM_018062830.1(NUP62);XM_018064699.1(NCOR1);XM_018064700.1(NCOR1);XM_018064701.1(NCOR1);XM_018064702.1(NCO…
GO:0048812	neuron projection morphogenesis	biological_process	36	4250	166	34367	0.000515858	0.00452882	1.75367	XM_005675313.3(TNIK);XM_005675314.3(TNIK);XM_005675315.3(TNIK);XM_005675316.3(TNIK);XM_013964598.2(TNIK);XM_013964609.2(TNIK);XM_018040435.1(RAC1);XM_018041020.1(NYAP1);XM_018041021.1(NYAP1);XM_018041022.1(NYAP1);XM_018043280.1(BRSK2);XM_018043281.1(BRSK2);XM_018043282.1(BRSK2);XM_018048902.1(WNT7B);XM_018048903.1(WNT7B);XM_018053668.1(THBS4);XM_018058866.1(NYAP2);XM_018064468.1(MINK1);XM_0180644…
GO:0008344	adult locomotory behavior	biological_process	28	4250	119	34367	0.00053765	0.00471154	1.90267	XM_005676737.2(PUM1);XM_005676738.2(PUM1);XM_005676739.2(PUM1);XM_005676740.2(PUM1);XM_005676742.2(PUM1);XM_005676743.2(PUM1);XM_013973701.2(PUM1);XM_013973718.2(PUM1);XM_013973724.2(PUM1);XM_013973729.2(PUM1);XM_013973741.2(PUM1);XM_018041025.1(SEZ6L2);XM_018041026.1(SEZ6L2);XM_018041027.1(SEZ6L2);XM_018041028.1(SEZ6L2);XM_018045796.1(LOC102173333);XM_018045804.1(LOC102173333);XM_018045808.1(LOC…
GO:0061157	mRNA destabilization	biological_process	13	4250	39	34367	0.000551726	0.0048261	2.69545	XM_005676737.2(PUM1);XM_005676738.2(PUM1);XM_005676739.2(PUM1);XM_005676740.2(PUM1);XM_005676742.2(PUM1);XM_005676743.2(PUM1);XM_013973701.2(PUM1);XM_013973718.2(PUM1);XM_013973724.2(PUM1);XM_013973729.2(PUM1);XM_013973741.2(PUM1);XM_018057274.1(PUM1);XM_018057310.1(PUM1);
GO:0001726	ruffle	cellular_component	44	4250	216	34367	0.00056271	0.00491324	1.64722	XM_005683063.3(ARAP3);XM_018038320.1(FGD5);XM_018038321.1(FGD5);XM_018038322.1(FGD5);XM_018047457.1(COBL);XM_018050219.1(ARAP3);XM_018050220.1(ARAP3);XM_018051787.1(PALLD);XM_018051789.1(PALLD);XM_018055606.1(ASAP3);XM_018056106.1(INPP5E);XM_018056107.1(INPP5E);XM_018056108.1(INPP5E);XM_018056109.1(INPP5E);XM_018056110.1(INPP5E);XM_018056111.1(INPP5E);XM_018056338.1(ARHGEF7);XM_018056342.1(ARHGEF…
GO:0050660	flavin adenine dinucleotide binding	molecular_function	26	4250	108	34367	0.000576444	0.00502404	1.94671	XM_005680557.3(TXNRD1);XM_005680561.3(TXNRD1);XM_005680564.3(TXNRD1);XM_005680659.3(FOXRED2);XM_018040400.1(LOC102181832);XM_018041989.1(GSR);XM_018048193.1(TXNRD1);XM_018048284.1(FOXRED2);XM_018053590.1(NOX5);XM_018054754.1(NDOR1);XM_018060953.1(LOC108637844);XM_018060955.1(LOC108637844);XM_018061122.1(ACADS);XM_018063850.1(FDXR);XM_018063851.1(FDXR);XM_018063852.1(FDXR);XM_018063853.1(FDXR);XM_…
GO:0016024	CDP-diacylglycerol biosynthetic process	biological_process	11	4250	30	34367	0.000583228	0.00505522	2.965	NM_001285761.1(AGPAT1);XM_005675655.3(AGPAT3);XM_005686247.3(GPAT2);XM_013973951.2(AGPAT1);XM_013973952.2(AGPAT1);XM_018038493.1(AGPAT1);XM_018038494.1(AGPAT1);XM_018038495.1(AGPAT1);XM_018051810.1(AGPAT3);XM_018051819.1(AGPAT3);XM_018054835.1(GPAT2);
GO:0034497	protein localization to phagophore assembly site	biological_process	11	4250	30	34367	0.000583228	0.00505522	2.965	XM_005676570.3(ATG9A);XM_005676571.3(ATG9A);XM_005676572.3(ATG9A);XM_013972793.2(ATG9A);XM_013972796.2(ATG9A);XM_018059144.1(ATG13);XM_018059145.1(ATG13);XM_018059146.1(ATG13);XM_018059147.1(ATG13);XM_018059148.1(ATG13);XM_018059149.1(ATG13);
GO:0045740	positive regulation of DNA replication	biological_process	11	4250	30	34367	0.000583228	0.00505522	2.965	XM_018041596.1(OBFC1);XM_018041597.1(OBFC1);XM_018041598.1(OBFC1);XM_018041599.1(OBFC1);XM_018041600.1(OBFC1);XM_018041601.1(OBFC1);XM_018061648.1(GLI2);XM_018061649.1(GLI2);XM_018061651.1(GLI2);XM_018061652.1(GLI2);XM_018064012.1(DBF4B);
GO:0008154	actin polymerization or depolymerization	biological_process	14	4250	44	34367	0.000584224	0.00505522	2.57293	XM_018060211.1(ENAH);XM_018060212.1(ENAH);XM_018060213.1(ENAH);XM_018060214.1(ENAH);XM_018060215.1(ENAH);XM_018060216.1(ENAH);XM_018066033.1(EVL);XM_018066034.1(EVL);XM_018066035.1(EVL);XM_018066036.1(EVL);XM_018066037.1(EVL);XM_018066038.1(EVL);XM_018066039.1(EVL);XM_018066040.1(EVL);
GO:0002474	antigen processing and presentation of peptide antigen via MHC class I	biological_process	16	4250	54	34367	0.000595535	0.00514384	2.39596	XM_005681834.3(SEC31A);XM_005681836.3(SEC31A);XM_018049229.1(SEC24B);XM_018049230.1(SEC24B);XM_018049651.1(SEC31A);XM_018049652.1(SEC31A);XM_018049653.1(SEC31A);XM_018049654.1(SEC31A);XM_018049655.1(SEC31A);XM_018049656.1(SEC31A);XM_018049657.1(SEC31A);XM_018049658.1(SEC31A);XM_018049659.1(SEC31A);XM_018049660.1(SEC31A);XM_018049661.1(SEC31A);XM_018049664.1(SEC31A);
GO:1903561	extracellular vesicle	cellular_component	15	4250	49	34367	0.000597487	0.00515145	2.47541	XM_005695932.3(GNAI2);XM_013963034.2(COL6A3);XM_018040698.1(COL6A3);XM_018040704.1(COL6A3);XM_018040712.1(COL6A3);XM_018040719.1(COL6A3);XM_018040727.1(COL6A3);XM_018040741.1(COL6A3);XM_018052867.1(COL12A1);XM_018052868.1(COL12A1);XM_018054755.1(LOC106501835);XM_018056264.1(LOC102182048);XM_018056265.1(LOC102182048);XM_018056266.1(LOC102182048);XM_018058075.1(ARC);
GO:0007623	circadian rhythm	biological_process	27	4250	114	34367	0.00060026	0.0051661	1.91519	XM_005676431.3(CREB1);XM_005676432.3(CREB1);XM_018040197.1(PER2);XM_018040207.1(PER2);XM_018055380.1(MAT2A);XM_018060284.1(CREB1);XM_018060292.1(CREB1);XM_018060296.1(CREB1);XM_018064699.1(NCOR1);XM_018064700.1(NCOR1);XM_018064701.1(NCOR1);XM_018064702.1(NCOR1);XM_018064703.1(NCOR1);XM_018064704.1(NCOR1);XM_018064705.1(NCOR1);XM_018064707.1(NCOR1);XM_018064708.1(NCOR1);XM_018064709.1(NCOR1);XM_01…
GO:0004723	calcium-dependent protein serine/threonine phosphatase activity	molecular_function	7	4250	14	34367	0.000682255	0.00580943	4.04318	XM_018042363.1(CAMK2G);XM_018042364.1(CAMK2G);XM_018042365.1(CAMK2G);XM_018042367.1(CAMK2G);XM_018042369.1(CAMK2G);XM_018042371.1(CAMK2G);XM_018042373.1(CAMK2G);
GO:0019200	carbohydrate kinase activity	molecular_function	7	4250	14	34367	0.000682255	0.00580943	4.04318	XM_018041925.1(POMK);XM_018041926.1(POMK);XM_018041927.1(POMK);XM_018041928.1(POMK);XM_018041929.1(POMK);XM_018041930.1(POMK);XM_018041931.1(POMK);
GO:0032777	Piccolo NuA4 histone acetyltransferase complex	cellular_component	7	4250	14	34367	0.000682255	0.00580943	4.04318	XM_005687991.3(EPC1);XM_018057162.1(EPC1);XM_018057164.1(EPC1);XM_018057165.1(EPC1);XM_018057166.1(EPC1);XM_018057167.1(EPC1);XM_018057169.1(EPC1);
GO:0050436	microfibril binding	molecular_function	7	4250	14	34367	0.000682255	0.00580943	4.04318	XM_018055102.1(LTBP1);XM_018055103.1(LTBP1);XM_018055104.1(LTBP1);XM_018055105.1(LTBP1);XM_018055106.1(LTBP1);XM_018055107.1(LTBP1);XM_018055108.1(LTBP1);
GO:0070358	actin polymerization-dependent cell motility	biological_process	7	4250	14	34367	0.000682255	0.00580943	4.04318	XM_013963731.2(NCKAP1L);XM_018060211.1(ENAH);XM_018060212.1(ENAH);XM_018060213.1(ENAH);XM_018060214.1(ENAH);XM_018060215.1(ENAH);XM_018060216.1(ENAH);
GO:1990049	retrograde neuronal dense core vesicle transport	biological_process	7	4250	14	34367	0.000682255	0.00580943	4.04318	XM_018046471.1(KIF1A);XM_018060361.1(KIF1B);XM_018060362.1(KIF1B);XM_018060363.1(KIF1B);XM_018060364.1(KIF1B);XM_018060365.1(KIF1B);XM_018060369.1(KIF1B);
GO:0007155	cell adhesion	biological_process	130	4250	801	34367	0.000703798	0.00598229	1.31239	XM_005687901.3(PARD3);XM_005697706.3(ITGAL);XM_005699822.3(ROM1);XM_013963034.2(COL6A3);XM_013965622.2(LOC102191519);XM_013965623.2(LOC102191519);XM_013965624.2(LOC102191519);XM_013965625.2(LOC102191519);XM_013965626.2(LOC102191519);XM_013965630.2(LOC102191519);XM_013965635.2(LOC102191519);XM_013965636.2(LOC102191519);XM_013968467.2(PARD3);XM_013972060.2(GP1BA);XM_018038312.1(COL7A1);XM_018038313…
GO:0003873	6-phosphofructo-2-kinase activity	molecular_function	8	4250	18	34367	0.000750804	0.00634818	3.59393	XM_013968474.2(PFKFB3);XM_018056952.1(PFKFB3);XM_018056953.1(PFKFB3);XM_018056955.1(PFKFB3);XM_018056956.1(PFKFB3);XM_018056957.1(PFKFB3);XM_018056958.1(PFKFB3);XM_018056959.1(PFKFB3);
GO:0032270	positive regulation of cellular protein metabolic process	biological_process	8	4250	18	34367	0.000750804	0.00634818	3.59393	XM_013964061.2(EIF4G1);XM_013964066.2(EIF4G1);XM_018047119.1(EIF4G1);XM_018047130.1(EIF4G1);XM_018047144.1(EIF4G1);XM_018047153.1(EIF4G1);XM_018047161.1(EIF4G1);XM_018052560.1(KLF4);
GO:0043405	regulation of MAP kinase activity	biological_process	8	4250	18	34367	0.000750804	0.00634818	3.59393	XM_005693743.3(CDK12);XM_005693744.3(CDK12);XM_005693745.3(CDK12);XM_018057515.1(LIME1);XM_018063588.1(HGS);XM_018063589.1(HGS);XM_018063590.1(HGS);XM_018065003.1(CDK12);
GO:0043410	positive regulation of MAPK cascade	biological_process	26	4250	110	34367	0.000774775	0.00653938	1.91132	NM_001285686.1(TLR9);XM_005681629.3(KDR);XM_005683143.3(ADRB2);XM_005693437.3(DHX33);XM_018040679.1(PDGFA);XM_018041800.1(ADRB3);XM_018050071.1(WWC1);XM_018052304.1(SORBS3);XM_018052305.1(SORBS3);XM_018052356.1(ADRA1A);XM_018052358.1(ADRA1A);XM_018052359.1(ADRA1A);XM_018052585.1(LPAR1);XM_018052586.1(LPAR1);XM_018055419.1(EPHA8);XM_018055628.1(NTSR2);XM_018061911.1(CDK10);XM_018061912.1(CDK10);XM…
GO:0005158	insulin receptor binding	molecular_function	11	4250	31	34367	0.000803727	0.00674822	2.86935	XM_005694608.3(PIK3R1);XM_005694609.3(PIK3R1);XM_018040359.1(PDPK1);XM_018040360.1(PDPK1);XM_018047456.1(GRB10);XM_018056365.1(IRS2);XM_018057837.1(SRC);XM_018057838.1(SRC);XM_018057839.1(SRC);XM_018065533.1(PIK3R1);XM_018065534.1(PIK3R1);
GO:0016322	neuron remodeling	biological_process	11	4250	31	34367	0.000803727	0.00674822	2.86935	XM_018038702.1(ANKS1A);XM_018038703.1(ANKS1A);XM_018038704.1(ANKS1A);XM_018038705.1(ANKS1A);XM_018038706.1(ANKS1A);XM_018038707.1(ANKS1A);XM_018038708.1(ANKS1A);XM_018038709.1(ANKS1A);XM_018055419.1(EPHA8);XM_018064394.1(SCARF1);XM_018064395.1(SCARF1);
GO:1902018	negative regulation of cilium assembly	biological_process	11	4250	31	34367	0.000803727	0.00674822	2.86935	XM_005697537.3(CCP110);XM_005697538.3(CCP110);XM_005697539.3(CCP110);XM_013974925.2(CCP110);XM_018061911.1(CDK10);XM_018061912.1(CDK10);XM_018061913.1(CDK10);XM_018061914.1(CDK10);XM_018061915.1(CDK10);XM_018061916.1(CDK10);XM_018061917.1(CDK10);
GO:0007010	cytoskeleton organization	biological_process	56	4250	297	34367	0.000831801	0.00697177	1.5247	XM_005675313.3(TNIK);XM_005675314.3(TNIK);XM_005675315.3(TNIK);XM_005675316.3(TNIK);XM_005679934.3(KRT4);XM_005683063.3(ARAP3);XM_013964598.2(TNIK);XM_013964609.2(TNIK);XM_013969677.2(PRPF40A);XM_018038320.1(FGD5);XM_018038321.1(FGD5);XM_018038322.1(FGD5);XM_018038688.1(DST);XM_018039015.1(NEDD9);XM_018041077.1(CCL24);XM_018043690.1(MAST2);XM_018046790.1(LRRC61);XM_018047285.1(PCLO);XM_018048705.…
GO:0001662	behavioral fear response	biological_process	12	4250	36	34367	0.000894012	0.00745423	2.69545	XM_005685051.3(DRD1);XM_013964061.2(EIF4G1);XM_013964066.2(EIF4G1);XM_013970061.2(LYPD1);XM_018047119.1(EIF4G1);XM_018047130.1(EIF4G1);XM_018047144.1(EIF4G1);XM_018047153.1(EIF4G1);XM_018047161.1(EIF4G1);XM_018047810.1(ASIC1);XM_018047811.1(ASIC1);XM_018062051.1(LYPD1);
GO:0008574	ATP-dependent microtubule motor activity, plus-end-directed	molecular_function	12	4250	36	34367	0.000894012	0.00745423	2.69545	XM_013968734.2(KIF3B);XM_013968735.2(KIF3B);XM_018046471.1(KIF1A);XM_018057697.1(KIF3B);XM_018060361.1(KIF1B);XM_018060362.1(KIF1B);XM_018060363.1(KIF1B);XM_018060364.1(KIF1B);XM_018060365.1(KIF1B);XM_018060369.1(KIF1B);XM_018065256.1(KIF18B);XM_018065257.1(KIF18B);
GO:0051489	regulation of filopodium assembly	biological_process	12	4250	36	34367	0.000894012	0.00745423	2.69545	XM_005683975.3(DMTN);XM_013966099.2(DMTN);XM_013966107.2(DMTN);XM_018050604.1(DBN1);XM_018052256.1(DMTN);XM_018052258.1(DMTN);XM_018052259.1(DMTN);XM_018052260.1(DMTN);XM_018052261.1(DMTN);XM_018052262.1(DMTN);XM_018052263.1(DMTN);XM_018052264.1(DMTN);
GO:0070412	R-SMAD binding	molecular_function	13	4250	41	34367	0.000943474	0.00779185	2.56397	XM_013966776.2(SMAD3);XM_018040222.1(SMURF1);XM_018040223.1(SMURF1);XM_018040224.1(SMURF1);XM_018040225.1(SMURF1);XM_018040226.1(SMURF1);XM_018042891.1(MEN1);XM_018042892.1(MEN1);XM_018053606.1(SMAD3);XM_018056796.1(RGCC);XM_018057626.1(PMEPA1);XM_018057627.1(PMEPA1);XM_018058668.1(ZC3H3);
GO:0004165	dodecenoyl-CoA delta-isomerase activity	molecular_function	6	4250	11	34367	0.000944221	0.00779185	4.41074	XM_018039033.1(ECI2);XM_018039034.1(ECI2);XM_018039035.1(ECI2);XM_018039036.1(ECI2);XM_018039039.1(ECI2);XM_018039040.1(ECI2);
GO:0007000	nucleolus organization	biological_process	6	4250	11	34367	0.000944221	0.00779185	4.41074	XM_005681056.3(NOL12);XM_005681057.3(NOL12);XM_018063675.1(USP36);XM_018063676.1(USP36);XM_018063677.1(USP36);XM_018063678.1(USP36);
GO:0022007	convergent extension involved in neural plate elongation	biological_process	6	4250	11	34367	0.000944221	0.00779185	4.41074	XM_018046377.1(VANGL2);XM_018046378.1(VANGL2);XM_018064548.1(DVL2);XM_018064549.1(DVL2);XM_018064550.1(DVL2);XM_018064551.1(DVL2);
GO:1990879	CST complex	cellular_component	6	4250	11	34367	0.000944221	0.00779185	4.41074	XM_018041596.1(OBFC1);XM_018041597.1(OBFC1);XM_018041598.1(OBFC1);XM_018041599.1(OBFC1);XM_018041600.1(OBFC1);XM_018041601.1(OBFC1);
GO:2000271	positive regulation of fibroblast apoptotic process	biological_process	6	4250	11	34367	0.000944221	0.00779185	4.41074	XM_018054807.1(BCL2L11);XM_018054808.1(BCL2L11);XM_018054809.1(BCL2L11);XM_018054810.1(BCL2L11);XM_018059200.1(LOC102190340);XM_018059201.1(LOC102190340);
GO:0001776	leukocyte homeostasis	biological_process	4	4250	5	34367	0.00105249	0.00834191	6.46908	XM_018054807.1(BCL2L11);XM_018054808.1(BCL2L11);XM_018054809.1(BCL2L11);XM_018054810.1(BCL2L11);
GO:0003166	bundle of His development	biological_process	4	4250	5	34367	0.00105249	0.00834191	6.46908	XM_018061186.1(TBX5);XM_018061187.1(TBX5);XM_018061188.1(TBX5);XM_018061189.1(TBX5);
GO:0003218	cardiac left ventricle formation	biological_process	4	4250	5	34367	0.00105249	0.00834191	6.46908	XM_018061186.1(TBX5);XM_018061187.1(TBX5);XM_018061188.1(TBX5);XM_018061189.1(TBX5);
GO:0006344	maintenance of chromatin silencing	biological_process	4	4250	5	34367	0.00105249	0.00834191	6.46908	XM_018056474.1(ARID1A);XM_018056481.1(ARID1A);XM_018056492.1(ARID1A);XM_018056498.1(ARID1A);
GO:0007442	hindgut morphogenesis	biological_process	4	4250	5	34367	0.00105249	0.00834191	6.46908	XM_018061648.1(GLI2);XM_018061649.1(GLI2);XM_018061651.1(GLI2);XM_018061652.1(GLI2);
GO:0009266	response to temperature stimulus	biological_process	4	4250	5	34367	0.00105249	0.00834191	6.46908	XM_018044522.1(ACOT11);XM_018064422.1(TRPV3);XM_018064423.1(TRPV3);XM_018064424.1(TRPV3);
GO:0010641	positive regulation of platelet-derived growth factor receptor signaling pathway	biological_process	4	4250	5	34367	0.00105249	0.00834191	6.46908	XM_018045790.1(F3);XM_018057837.1(SRC);XM_018057838.1(SRC);XM_018057839.1(SRC);
GO:0010871	negative regulation of receptor biosynthetic process	biological_process	4	4250	5	34367	0.00105249	0.00834191	6.46908	XM_018048904.1(PPARA);XM_018048905.1(PPARA);XM_018048906.1(PPARA);XM_018048907.1(PPARA);
GO:0015217	ADP transmembrane transporter activity	molecular_function	4	4250	5	34367	0.00105249	0.00834191	6.46908	XM_005682096.3(SLC25A42);XM_018051473.1(SLC25A42);XM_018051474.1(SLC25A42);XM_018051475.1(SLC25A42);
GO:0015228	coenzyme A transmembrane transporter activity	molecular_function	4	4250	5	34367	0.00105249	0.00834191	6.46908	XM_005682096.3(SLC25A42);XM_018051473.1(SLC25A42);XM_018051474.1(SLC25A42);XM_018051475.1(SLC25A42);
GO:0015866	ADP transport	biological_process	4	4250	5	34367	0.00105249	0.00834191	6.46908	XM_005682096.3(SLC25A42);XM_018051473.1(SLC25A42);XM_018051474.1(SLC25A42);XM_018051475.1(SLC25A42);
GO:0031652	positive regulation of heat generation	biological_process	4	4250	5	34367	0.00105249	0.00834191	6.46908	XM_018051382.1(SLC27A1);XM_018051383.1(SLC27A1);XM_018051384.1(SLC27A1);XM_018051385.1(SLC27A1);
GO:0036509	trimming of terminal mannose on B branch	biological_process	4	4250	5	34367	0.00105249	0.00834191	6.46908	XM_018054755.1(LOC106501835);XM_018056264.1(LOC102182048);XM_018056265.1(LOC102182048);XM_018056266.1(LOC102182048);
GO:0036511	trimming of first mannose on A branch	biological_process	4	4250	5	34367	0.00105249	0.00834191	6.46908	XM_018054755.1(LOC106501835);XM_018056264.1(LOC102182048);XM_018056265.1(LOC102182048);XM_018056266.1(LOC102182048);
GO:0036512	trimming of second mannose on A branch	biological_process	4	4250	5	34367	0.00105249	0.00834191	6.46908	XM_018054755.1(LOC106501835);XM_018056264.1(LOC102182048);XM_018056265.1(LOC102182048);XM_018056266.1(LOC102182048);
GO:0042412	taurine biosynthetic process	biological_process	4	4250	5	34367	0.00105249	0.00834191	6.46908	XM_018047685.1(CSAD);XM_018047686.1(CSAD);XM_018047687.1(CSAD);XM_018047688.1(CSAD);
GO:0045547	dehydrodolichyl diphosphate synthase activity	molecular_function	4	4250	5	34367	0.00105249	0.00834191	6.46908	XM_005676812.3(DHDDS);XM_013974097.2(DHDDS);XM_018056403.1(DHDDS);XM_018056411.1(DHDDS);
GO:0048105	establishment of body hair planar orientation	biological_process	4	4250	5	34367	0.00105249	0.00834191	6.46908	XM_018046377.1(VANGL2);XM_018046378.1(VANGL2);XM_018052684.1(ASTN2);XM_018052685.1(ASTN2);
GO:0080122	AMP transmembrane transporter activity	molecular_function	4	4250	5	34367	0.00105249	0.00834191	6.46908	XM_005682096.3(SLC25A42);XM_018051473.1(SLC25A42);XM_018051474.1(SLC25A42);XM_018051475.1(SLC25A42);
GO:0090036	regulation of protein kinase C signaling	biological_process	4	4250	5	34367	0.00105249	0.00834191	6.46908	XM_018041025.1(SEZ6L2);XM_018041026.1(SEZ6L2);XM_018041027.1(SEZ6L2);XM_018041028.1(SEZ6L2);
GO:1902110	positive regulation of mitochondrial membrane permeability involved in apoptotic process	biological_process	4	4250	5	34367	0.00105249	0.00834191	6.46908	XM_018054807.1(BCL2L11);XM_018054808.1(BCL2L11);XM_018054809.1(BCL2L11);XM_018054810.1(BCL2L11);
GO:1904423	dehydrodolichyl diphosphate synthase complex	cellular_component	4	4250	5	34367	0.00105249	0.00834191	6.46908	XM_005676812.3(DHDDS);XM_013974097.2(DHDDS);XM_018056403.1(DHDDS);XM_018056411.1(DHDDS);
GO:1905668	positive regulation of protein localization to endosome	biological_process	4	4250	5	34367	0.00105249	0.00834191	6.46908	XM_018052064.1(ABHD17B);XM_018052066.1(ABHD17B);XM_018052067.1(ABHD17B);XM_018066399.1(ABHD17C);
GO:2001137	positive regulation of endocytic recycling	biological_process	4	4250	5	34367	0.00105249	0.00834191	6.46908	XM_018043335.1(EHD1);XM_018059638.1(SORL1);XM_018059640.1(SORL1);XM_018062680.1(EHD2);
GO:0031462	Cul2-RING ubiquitin ligase complex	cellular_component	9	4250	23	34367	0.00107128	0.00844907	3.16423	XM_005687205.3(ZER1);XM_005687206.3(ZER1);XM_018040152.1(TCEB2);XM_018042245.1(ZSWIM8);XM_018042246.1(ZSWIM8);XM_018042247.1(ZSWIM8);XM_018054680.1(ARIH1);XM_018055914.1(ZER1);XM_018055916.1(ZER1);
GO:0036353	histone H2A-K119 monoubiquitination	biological_process	9	4250	23	34367	0.00107128	0.00844907	3.16423	XM_013972223.2(PCGF2);XM_013972224.2(PCGF2);XM_018064979.1(PCGF2);XM_018064980.1(PCGF2);XM_018064981.1(PCGF2);XM_018064982.1(PCGF2);XM_018064983.1(PCGF2);XM_018064984.1(PCGF2);XM_018064985.1(PCGF2);
GO:0043586	tongue development	biological_process	9	4250	23	34367	0.00107128	0.00844907	3.16423	XM_018051926.1(BNC2);XM_018051927.1(BNC2);XM_018051929.1(BNC2);XM_018051930.1(BNC2);XM_018051931.1(BNC2);XM_018051932.1(BNC2);XM_018051933.1(BNC2);XM_018051934.1(BNC2);XM_018051936.1(BNC2);
GO:0010881	regulation of cardiac muscle contraction by regulation of the release of sequestered calcium ion	biological_process	11	4250	32	34367	0.00108904	0.00857508	2.77968	XM_018048691.1(CACNA1C);XM_018048692.1(CACNA1C);XM_018048693.1(CACNA1C);XM_018048694.1(CACNA1C);XM_018048695.1(CACNA1C);XM_018048696.1(CACNA1C);XM_018048697.1(CACNA1C);XM_018048698.1(CACNA1C);XM_018048699.1(CACNA1C);XM_018048700.1(CACNA1C);XM_018048701.1(CACNA1C);
GO:0003779	actin binding	molecular_function	114	4250	697	34367	0.0010953	0.00861031	1.32259	NM_001314291.1(NOD2);XM_005682967.3(KLHL3);XM_005683975.3(DMTN);XM_005689437.3(DIXDC1);XM_005691841.3(COTL1);XM_005692471.3(SNTB2);XM_013965577.2(KLHL3);XM_013966099.2(DMTN);XM_013966107.2(DMTN);XM_018038688.1(DST);XM_018039419.1(SPIRE1);XM_018039420.1(SPIRE1);XM_018039421.1(SPIRE1);XM_018039423.1(SPIRE1);XM_018039424.1(SPIRE1);XM_018039639.1(FHOD3);XM_018040488.1(LOC102188914);XM_018040489.1(LOC…
GO:0007030	Golgi organization	biological_process	47	4250	242	34367	0.00109936	0.0086281	1.57049	XM_005687184.3(GOLGA2);XM_005695338.3(GOLGA5);XM_018039135.1(TJAP1);XM_018039136.1(TJAP1);XM_018039137.1(TJAP1);XM_018039138.1(TJAP1);XM_018039139.1(TJAP1);XM_018051088.1(LOC102186002);XM_018052724.1(TRAPPC12);XM_018052725.1(TRAPPC12);XM_018052726.1(TRAPPC12);XM_018054413.1(SPTBN5);XM_018055866.1(GOLGA2);XM_018055867.1(GOLGA2);XM_018055868.1(GOLGA2);XM_018055869.1(GOLGA2);XM_018056120.1(SEC16A);X…
GO:0004725	protein tyrosine phosphatase activity	molecular_function	41	4250	204	34367	0.00111643	0.00874776	1.6252	XM_005678307.2(DNAJC6);XM_005688694.3(PTPRT);XM_013962777.2(DNAJC6);XM_013968292.2(LOC102184634);XM_013968293.2(LOC102184634);XM_013968294.2(LOC102184634);XM_013975672.2(DUSP13);XM_018039023.1(DUSP22);XM_018039025.1(DUSP22);XM_018042022.1(DUSP4);XM_018042603.1(DUSP13);XM_018042604.1(DUSP13);XM_018042605.1(DUSP13);XM_018042606.1(DUSP13);XM_018042608.1(DUSP13);XM_018042909.1(PTPRF);XM_018042916.1(P…
GO:0006654	phosphatidic acid biosynthetic process	biological_process	16	4250	57	34367	0.00113909	0.0087944	2.26985	NM_001285761.1(AGPAT1);XM_005675655.3(AGPAT3);XM_005686247.3(GPAT2);XM_013973951.2(AGPAT1);XM_013973952.2(AGPAT1);XM_018038493.1(AGPAT1);XM_018038494.1(AGPAT1);XM_018038495.1(AGPAT1);XM_018051382.1(SLC27A1);XM_018051383.1(SLC27A1);XM_018051384.1(SLC27A1);XM_018051385.1(SLC27A1);XM_018051810.1(AGPAT3);XM_018051819.1(AGPAT3);XM_018054506.1(LPCAT4);XM_018054835.1(GPAT2);
GO:0035725	sodium ion transmembrane transport	biological_process	16	4250	57	34367	0.00113909	0.0087944	2.26985	XM_005698393.3(PKD2L1);XM_013969560.2(SCN2B);XM_018041046.1(SCNN1G);XM_018047810.1(ASIC1);XM_018047811.1(ASIC1);XM_018054666.1(HCN4);XM_018055160.1(SLC8A1);XM_018055161.1(SLC8A1);XM_018055162.1(SLC8A1);XM_018055163.1(SLC8A1);XM_018056384.1(NALCN);XM_018056385.1(NALCN);XM_018063994.1(SCN2A);XM_018063997.1(SCN2A);XM_018064002.1(SCN2A);XM_018064007.1(SCN2A);
GO:0001945	lymph vessel development	biological_process	7	4250	15	34367	0.00114296	0.0087944	3.77363	XM_013970386.2(PROX1);XM_013970387.2(PROX1);XM_013970389.2(PROX1);XM_013974207.2(FOXC1);XM_018040470.1(TMEM204);XM_018060736.1(PROX1);XM_018060737.1(PROX1);
GO:0005337	nucleoside transmembrane transporter activity	molecular_function	7	4250	15	34367	0.00114296	0.0087944	3.77363	XM_005695003.3(SLC28A1);XM_013972991.2(SLC28A1);XM_018042501.1(SLC29A3);XM_018042502.1(SLC29A3);XM_018066579.1(SLC28A1);XM_018066580.1(SLC28A1);XM_018066581.1(SLC28A1);
GO:0016773	phosphotransferase activity, alcohol group as acceptor	molecular_function	7	4250	15	34367	0.00114296	0.0087944	3.77363	XM_018041925.1(POMK);XM_018041926.1(POMK);XM_018041927.1(POMK);XM_018041928.1(POMK);XM_018041929.1(POMK);XM_018041930.1(POMK);XM_018041931.1(POMK);
GO:0051639	actin filament network formation	biological_process	7	4250	15	34367	0.00114296	0.0087944	3.77363	XM_018038752.1(CARMIL1);XM_018038753.1(CARMIL1);XM_018038754.1(CARMIL1);XM_018038755.1(CARMIL1);XM_018038756.1(CARMIL1);XM_018039639.1(FHOD3);XM_018047457.1(COBL);
GO:0070822	Sin3-type complex	cellular_component	7	4250	15	34367	0.00114296	0.0087944	3.77363	XM_018065891.1(SAP130);XM_018065901.1(SAP130);XM_018065908.1(SAP130);XM_018065912.1(SAP130);XM_018065915.1(SAP130);XM_018065918.1(SAP130);XM_018065920.1(SAP130);
GO:0004331	fructose-2,6-bisphosphate 2-phosphatase activity	molecular_function	8	4250	19	34367	0.00115688	0.0087944	3.40478	XM_013968474.2(PFKFB3);XM_018056952.1(PFKFB3);XM_018056953.1(PFKFB3);XM_018056955.1(PFKFB3);XM_018056956.1(PFKFB3);XM_018056957.1(PFKFB3);XM_018056958.1(PFKFB3);XM_018056959.1(PFKFB3);
GO:0006003	fructose 2,6-bisphosphate metabolic process	biological_process	8	4250	19	34367	0.00115688	0.0087944	3.40478	XM_013968474.2(PFKFB3);XM_018056952.1(PFKFB3);XM_018056953.1(PFKFB3);XM_018056955.1(PFKFB3);XM_018056956.1(PFKFB3);XM_018056957.1(PFKFB3);XM_018056958.1(PFKFB3);XM_018056959.1(PFKFB3);
GO:0030259	lipid glycosylation	biological_process	8	4250	19	34367	0.00115688	0.0087944	3.40478	XM_018056056.1(GBGT1);XM_018056057.1(GBGT1);XM_018056058.1(GBGT1);XM_018056059.1(GBGT1);XM_018056060.1(GBGT1);XM_018059194.1(SLC35C1);XM_018059195.1(SLC35C1);XM_018059196.1(SLC35C1);
GO:0043034	costamere	cellular_component	8	4250	19	34367	0.00115688	0.0087944	3.40478	XM_005685075.3(HOMER1);XM_018046953.1(FLNC);XM_018046954.1(FLNC);XM_018046955.1(FLNC);XM_018058696.1(PLEC);XM_018065939.1(AHNAK2);XM_018066109.1(SYNM);XM_018066110.1(SYNM);
GO:1990829	C-rich single-stranded DNA binding	molecular_function	8	4250	19	34367	0.00115688	0.0087944	3.40478	XM_018052252.1(PCBP3);XM_018052257.1(PCBP3);XM_018052265.1(PCBP3);XM_018052273.1(PCBP3);XM_018052282.1(PCBP3);XM_018052290.1(PCBP3);XM_018052299.1(PCBP3);XM_018052309.1(PCBP3);
GO:0004458	D-lactate dehydrogenase (cytochrome) activity	molecular_function	5	4250	8	34367	0.00116808	0.0087944	5.05397	XM_018039702.1(LOC108633807);XM_018039705.1(LOC108633807);XM_018039709.1(LOC108633807);XM_018039713.1(LOC108633807);XM_018039720.1(LOC108633807);
GO:0004630	phospholipase D activity	molecular_function	5	4250	8	34367	0.00116808	0.0087944	5.05397	XM_013971113.2(PLD3);XM_018062421.1(PLD3);XM_018062424.1(PLD3);XM_018066583.1(PLD4);XM_018066584.1(PLD4);
GO:0005415	nucleoside:sodium symporter activity	molecular_function	5	4250	8	34367	0.00116808	0.0087944	5.05397	XM_005695003.3(SLC28A1);XM_013972991.2(SLC28A1);XM_018066579.1(SLC28A1);XM_018066580.1(SLC28A1);XM_018066581.1(SLC28A1);
GO:0021692	cerebellar Purkinje cell layer morphogenesis	biological_process	5	4250	8	34367	0.00116808	0.0087944	5.05397	XM_018062437.1(COQ8B);XM_018062438.1(COQ8B);XM_018062439.1(COQ8B);XM_018062441.1(COQ8B);XM_018062442.1(COQ8B);
GO:0032053	ciliary basal body organization	biological_process	5	4250	8	34367	0.00116808	0.0087944	5.05397	XM_005697537.3(CCP110);XM_005697538.3(CCP110);XM_005697539.3(CCP110);XM_013974925.2(CCP110);XM_018054612.1(CROCC);
GO:0036003	positive regulation of transcription from RNA polymerase II promoter in response to stress	biological_process	5	4250	8	34367	0.00116808	0.0087944	5.05397	XM_018064944.1(NFE2L1);XM_018064945.1(NFE2L1);XM_018064946.1(NFE2L1);XM_018064947.1(NFE2L1);XM_018064948.1(NFE2L1);
GO:0046931	pore complex assembly	biological_process	5	4250	8	34367	0.00116808	0.0087944	5.05397	XM_018058673.1(GSDMD);XM_018058674.1(GSDMD);XM_018058675.1(GSDMD);XM_018058676.1(GSDMD);XM_018058677.1(GSDMD);
GO:0061621	canonical glycolysis	biological_process	5	4250	8	34367	0.00116808	0.0087944	5.05397	XM_018047859.1(PFKM);XM_018047861.1(PFKM);XM_018047862.1(PFKM);XM_018047863.1(PFKM);XM_018047864.1(PFKM);
GO:0070242	thymocyte apoptotic process	biological_process	5	4250	8	34367	0.00116808	0.0087944	5.05397	XM_013971446.2(BAX);XM_018054807.1(BCL2L11);XM_018054808.1(BCL2L11);XM_018054809.1(BCL2L11);XM_018054810.1(BCL2L11);
GO:0099502	calcium-dependent activation of synaptic vesicle fusion	biological_process	5	4250	8	34367	0.00116808	0.0087944	5.05397	XM_018043418.1(SYT7);XM_018043419.1(SYT7);XM_018043420.1(SYT7);XM_018043421.1(SYT7);XM_018043422.1(SYT7);
GO:1901642	nucleoside transmembrane transport	biological_process	5	4250	8	34367	0.00116808	0.0087944	5.05397	XM_005695003.3(SLC28A1);XM_013972991.2(SLC28A1);XM_018066579.1(SLC28A1);XM_018066580.1(SLC28A1);XM_018066581.1(SLC28A1);
GO:1903298	negative regulation of hypoxia-induced intrinsic apoptotic signaling pathway	biological_process	5	4250	8	34367	0.00116808	0.0087944	5.05397	XM_013969493.2(HYOU1);XM_018059685.1(HYOU1);XM_018059686.1(HYOU1);XM_018059687.1(HYOU1);XM_018059688.1(HYOU1);
GO:1990264	peptidyl-tyrosine dephosphorylation involved in inactivation of protein kinase activity	biological_process	5	4250	8	34367	0.00116808	0.0087944	5.05397	XM_018057885.1(PTPRT);XM_018057886.1(PTPRT);XM_018057887.1(PTPRT);XM_018057888.1(PTPRT);XM_018057889.1(PTPRT);
GO:0003730	mRNA 3'-UTR binding	molecular_function	39	4250	192	34367	0.00118138	0.00888069	1.64254	XM_005676737.2(PUM1);XM_005676738.2(PUM1);XM_005676739.2(PUM1);XM_005676740.2(PUM1);XM_005676742.2(PUM1);XM_005676743.2(PUM1);XM_005680335.3(RBMS2);XM_005680336.3(RBMS2);XM_005692398.3(ZFP36);XM_013963948.2(RBMS2);XM_013967582.2(ZFP36L2);XM_013973701.2(PUM1);XM_013973718.2(PUM1);XM_013973724.2(PUM1);XM_013973729.2(PUM1);XM_013973741.2(PUM1);XM_018041460.1(CPEB3);XM_018041461.1(CPEB3);XM_018041462…
GO:0005251	delayed rectifier potassium channel activity	molecular_function	15	4250	52	34367	0.00118585	0.00890033	2.3326	XM_018039398.1(KCNG2);XM_018045892.1(KCNC4);XM_018057536.1(KCNQ2);XM_018057537.1(KCNQ2);XM_018057538.1(KCNQ2);XM_018057539.1(KCNQ2);XM_018057540.1(KCNQ2);XM_018057541.1(KCNQ2);XM_018057543.1(KCNQ2);XM_018057544.1(KCNQ2);XM_018057545.1(KCNQ2);XM_018062845.1(KCNC3);XM_018062846.1(KCNC3);XM_018062847.1(KCNC3);XM_018062848.1(KCNC3);
GO:0006694	steroid biosynthetic process	biological_process	14	4250	47	34367	0.00121341	0.00909299	2.4087	XM_013974992.2(SDR42E2);XM_018039088.1(TRERF1);XM_018039089.1(TRERF1);XM_018039090.1(TRERF1);XM_018039091.1(TRERF1);XM_018039092.1(TRERF1);XM_018039093.1(TRERF1);XM_018039094.1(TRERF1);XM_018063850.1(FDXR);XM_018063851.1(FDXR);XM_018063852.1(FDXR);XM_018063853.1(FDXR);XM_018063854.1(FDXR);XM_018063855.1(FDXR);
GO:0051011	microtubule minus-end binding	molecular_function	10	4250	28	34367	0.00130535	0.00976679	2.88798	XM_018056072.1(CAMSAP1);XM_018056073.1(CAMSAP1);XM_018056074.1(CAMSAP1);XM_018056075.1(CAMSAP1);XM_018056076.1(CAMSAP1);XM_018060830.1(CAMSAP2);XM_018060831.1(CAMSAP2);XM_018060832.1(CAMSAP2);XM_018060833.1(CAMSAP2);XM_018060834.1(CAMSAP2);
GO:0003677	DNA binding	molecular_function	394	4250	2771	34367	0.0013093	0.00978115	1.14977	XM_005674680.3(SON);XM_005676432.3(CREB1);XM_005676846.3(GRHL3);XM_005677808.3(TTF2);XM_005679166.3(TFEC);XM_005679859.3(SMUG1);XM_005679861.2(SMUG1);XM_005680473.3(ELK3);XM_005681111.3(POLR3H);XM_005681112.3(POLR3H);XM_005681653.3(CENPC);XM_005681769.3(THAP6);XM_005682900.3(POLR2E);XM_005684679.3(CASP8AP2);XM_005685252.3(CEBPE);XM_005688769.3(ZNF16);XM_005688773.3(ZNF7);XM_005692398.3(ZFP36);XM_…
GO:0007399	nervous system development	biological_process	79	4250	458	34367	0.0013777	0.0102762	1.39481	XM_005682388.3(ELAVL3);XM_005682389.3(ELAVL3);XM_005686036.3(DPF3);XM_013965183.2(ELAVL3);XM_013969560.2(SCN2B);XM_018040130.1(HDAC4);XM_018040136.1(HDAC4);XM_018040141.1(HDAC4);XM_018040494.1(GLIS2);XM_018042363.1(CAMK2G);XM_018042364.1(CAMK2G);XM_018042365.1(CAMK2G);XM_018042366.1(CAMK2G);XM_018042367.1(CAMK2G);XM_018042369.1(CAMK2G);XM_018042370.1(CAMK2G);XM_018042371.1(CAMK2G);XM_018042372.1(…
GO:0001205	distal enhancer DNA-binding transcription activator activity, RNA polymerase II-specific	molecular_function	16	4250	58	34367	0.00139487	0.0103881	2.23072	XM_005685940.2(SIX6);XM_018043384.1(RELA);XM_018047648.1(HOXC4);XM_018047649.1(HOXC4);XM_018049134.1(BACH1);XM_018049175.1(BACH1);XM_018053797.1(SIX6);XM_018058726.1(SCX);XM_018062624.1(SIX5);XM_018062882.1(SPIB);XM_018062883.1(SPIB);XM_018064944.1(NFE2L1);XM_018064945.1(NFE2L1);XM_018064946.1(NFE2L1);XM_018064947.1(NFE2L1);XM_018064948.1(NFE2L1);
GO:0006493	protein O-linked glycosylation	biological_process	14	4250	48	34367	0.00152054	0.0113065	2.35852	XM_018041925.1(POMK);XM_018041926.1(POMK);XM_018041927.1(POMK);XM_018041928.1(POMK);XM_018041929.1(POMK);XM_018041930.1(POMK);XM_018041931.1(POMK);XM_018055023.1(TET3);XM_018055024.1(TET3);XM_018055025.1(TET3);XM_018056881.1(ST8SIA6);XM_018066992.1(TRAK1);XM_018066993.1(TRAK1);XM_018066994.1(TRAK1);
GO:0008569	ATP-dependent microtubule motor activity, minus-end-directed	molecular_function	9	4250	24	34367	0.00152737	0.0113397	3.03238	XM_005697585.3(DNAH3);XM_018047336.1(DNAH11);XM_018058917.1(DNHD1);XM_018062048.1(KIFC3);XM_018062050.1(KIFC3);XM_018062053.1(KIFC3);XM_018062054.1(KIFC3);XM_018064595.1(DNAH2);XM_018064667.1(DNAH9);
GO:0008016	regulation of heart contraction	biological_process	13	4250	43	34367	0.00154466	0.0114153	2.44471	XM_005691687.2(FOXN4);XM_005698927.2(THRB);XM_018039398.1(KCNG2);XM_018041844.1(THRB);XM_018041845.1(THRB);XM_018041846.1(THRB);XM_018041847.1(THRB);XM_018041848.1(THRB);XM_018054586.1(HSPB7);XM_018056199.1(CACNA1B);XM_018056200.1(CACNA1B);XM_018056975.1(CELF2);XM_018056998.1(CELF2);
GO:0018345	protein palmitoylation	biological_process	13	4250	43	34367	0.00154466	0.0114153	2.44471	XM_013966626.2(ZDHHC14);XM_013971243.2(ZDHHC1);XM_013971244.2(ZDHHC1);XM_018052064.1(ABHD17B);XM_018052066.1(ABHD17B);XM_018052067.1(ABHD17B);XM_018053407.1(ZDHHC14);XM_018053408.1(ZDHHC14);XM_018053409.1(ZDHHC14);XM_018062146.1(ZDHHC1);XM_018062147.1(ZDHHC1);XM_018062149.1(ZDHHC1);XM_018066399.1(ABHD17C);
GO:0045956	positive regulation of calcium ion-dependent exocytosis	biological_process	13	4250	43	34367	0.00154466	0.0114153	2.44471	XM_018048795.1(CACNA1I);XM_018064862.1(CACNA1G);XM_018064863.1(CACNA1G);XM_018064864.1(CACNA1G);XM_018064865.1(CACNA1G);XM_018064866.1(CACNA1G);XM_018064867.1(CACNA1G);XM_018064868.1(CACNA1G);XM_018064869.1(CACNA1G);XM_018064870.1(CACNA1G);XM_018064871.1(CACNA1G);XM_018064872.1(CACNA1G);XM_018064873.1(CACNA1G);
GO:0030020	extracellular matrix structural constituent conferring tensile strength	molecular_function	17	4250	64	34367	0.00158213	0.0116743	2.14794	XM_005675868.3(COL5A2);XM_013963034.2(COL6A3);XM_018038312.1(COL7A1);XM_018038313.1(COL7A1);XM_018040698.1(COL6A3);XM_018040704.1(COL6A3);XM_018040712.1(COL6A3);XM_018040719.1(COL6A3);XM_018040727.1(COL6A3);XM_018040741.1(COL6A3);XM_018041567.1(COL8A2);XM_018041569.1(COL8A2);XM_018041576.1(COL8A2);XM_018052331.1(COL6A2);XM_018052867.1(COL12A1);XM_018052868.1(COL12A1);XM_018052870.1(COL12A1);
GO:0019228	neuronal action potential	biological_process	19	4250	75	34367	0.00159501	0.0117513	2.04854	XM_005685051.3(DRD1);XM_018045829.1(GPR88);XM_018048795.1(CACNA1I);XM_018063994.1(SCN2A);XM_018063997.1(SCN2A);XM_018064002.1(SCN2A);XM_018064007.1(SCN2A);XM_018064862.1(CACNA1G);XM_018064863.1(CACNA1G);XM_018064864.1(CACNA1G);XM_018064865.1(CACNA1G);XM_018064866.1(CACNA1G);XM_018064867.1(CACNA1G);XM_018064868.1(CACNA1G);XM_018064869.1(CACNA1G);XM_018064870.1(CACNA1G);XM_018064871.1(CACNA1G);XM_0…
GO:0042475	odontogenesis of dentin-containing tooth	biological_process	22	4250	92	34367	0.00161364	0.0118522	1.93369	NM_001314259.1(PITX2);XM_013971446.2(BAX);XM_013974207.2(FOXC1);XM_018050812.1(NFIC);XM_018054807.1(BCL2L11);XM_018054808.1(BCL2L11);XM_018054809.1(BCL2L11);XM_018054810.1(BCL2L11);XM_018057585.1(LAMA5);XM_018059128.1(LRP4);XM_018059129.1(LRP4);XM_018059130.1(LRP4);XM_018061648.1(GLI2);XM_018061649.1(GLI2);XM_018061651.1(GLI2);XM_018061652.1(GLI2);XM_018061883.1(ANKRD11);XM_018061884.1(ANKRD11);X…
GO:0045335	phagocytic vesicle	cellular_component	22	4250	92	34367	0.00161364	0.0118522	1.93369	XM_005676789.3(STX12);XM_018046841.1(ZYX);XM_018059005.1(LOC102178843);XM_018059150.1(AMBRA1);XM_018059151.1(AMBRA1);XM_018059152.1(AMBRA1);XM_018059153.1(AMBRA1);XM_018059154.1(AMBRA1);XM_018059155.1(AMBRA1);XM_018059403.1(VPS26B);XM_018065264.1(FMNL1);XM_018065265.1(FMNL1);XM_018066033.1(EVL);XM_018066034.1(EVL);XM_018066035.1(EVL);XM_018066036.1(EVL);XM_018066037.1(EVL);XM_018066038.1(EVL);XM_…
GO:0000226	microtubule cytoskeleton organization	biological_process	58	4250	319	34367	0.00166299	0.0121961	1.47025	XM_005674680.3(SON);XM_005687901.3(PARD3);XM_005709596.3(CCDC8);XM_013968467.2(PARD3);XM_018038688.1(DST);XM_018050437.1(APC2);XM_018053244.1(MAP7);XM_018053245.1(MAP7);XM_018053246.1(MAP7);XM_018053247.1(MAP7);XM_018053248.1(MAP7);XM_018053249.1(MAP7);XM_018053250.1(MAP7);XM_018056072.1(CAMSAP1);XM_018056073.1(CAMSAP1);XM_018056074.1(CAMSAP1);XM_018056075.1(CAMSAP1);XM_018056076.1(CAMSAP1);XM_01…
GO:0042393	histone binding	molecular_function	43	4250	221	34367	0.00167604	0.0121975	1.57336	XM_005686036.3(DPF3);XM_018040609.1(BAZ1B);XM_018040627.1(KAT8);XM_018046667.1(KMT2C);XM_018046668.1(KMT2C);XM_018046669.1(KMT2C);XM_018046670.1(KMT2C);XM_018046671.1(KMT2C);XM_018046672.1(KMT2C);XM_018046673.1(KMT2C);XM_018046674.1(KMT2C);XM_018046675.1(KMT2C);XM_018046676.1(KMT2C);XM_018046677.1(KMT2C);XM_018046678.1(KMT2C);XM_018046679.1(KMT2C);XM_018046680.1(KMT2C);XM_018046681.1(KMT2C);XM_01…
GO:0005324	long-chain fatty acid transporter activity	molecular_function	6	4250	12	34367	0.00169107	0.0121975	4.04318	XM_018051382.1(SLC27A1);XM_018051383.1(SLC27A1);XM_018051384.1(SLC27A1);XM_018051385.1(SLC27A1);XM_018063528.1(SLC27A5);XM_018063529.1(SLC27A5);
GO:0006002	fructose 6-phosphate metabolic process	biological_process	6	4250	12	34367	0.00169107	0.0121975	4.04318	XM_018047859.1(PFKM);XM_018047861.1(PFKM);XM_018047862.1(PFKM);XM_018047863.1(PFKM);XM_018047864.1(PFKM);XM_018057336.1(PFKP);
GO:0008494	translation activator activity	molecular_function	6	4250	12	34367	0.00169107	0.0121975	4.04318	XM_018050127.1(LARP1);XM_018063829.1(MIF4GD);XM_018063830.1(MIF4GD);XM_018063831.1(MIF4GD);XM_018065512.1(PAIP1);XM_018065513.1(PAIP1);
GO:0015245	fatty acid transmembrane transporter activity	molecular_function	6	4250	12	34367	0.00169107	0.0121975	4.04318	XM_018051382.1(SLC27A1);XM_018051383.1(SLC27A1);XM_018051384.1(SLC27A1);XM_018051385.1(SLC27A1);XM_018063528.1(SLC27A5);XM_018063529.1(SLC27A5);
GO:0031931	TORC1 complex	cellular_component	6	4250	12	34367	0.00169107	0.0121975	4.04318	XM_018040469.1(TELO2);XM_018050127.1(LARP1);XM_018062822.1(AKT1S1);XM_018062823.1(AKT1S1);XM_018062825.1(AKT1S1);XM_018062826.1(AKT1S1);
GO:0032237	activation of store-operated calcium channel activity	biological_process	6	4250	12	34367	0.00169107	0.0121975	4.04318	XM_005689854.3(STIM1);XM_018059438.1(STIM1);XM_018059439.1(STIM1);XM_018059440.1(STIM1);XM_018061765.1(PLCG2);XM_018067098.1(LOC102171745);
GO:0042796	snRNA transcription by RNA polymerase III	biological_process	6	4250	12	34367	0.00169107	0.0121975	4.04318	XM_018056095.1(SNAPC4);XM_018056096.1(SNAPC4);XM_018056097.1(SNAPC4);XM_018056098.1(SNAPC4);XM_018065601.1(ICE1);XM_018065602.1(ICE1);
GO:0055013	cardiac muscle cell development	biological_process	6	4250	12	34367	0.00169107	0.0121975	4.04318	XM_013970386.2(PROX1);XM_013970387.2(PROX1);XM_013970389.2(PROX1);XM_018060736.1(PROX1);XM_018060737.1(PROX1);XM_018065857.1(ALPK3);
GO:1900248	negative regulation of cytoplasmic translational elongation	biological_process	6	4250	12	34367	0.00169107	0.0121975	4.04318	XM_018041460.1(CPEB3);XM_018041461.1(CPEB3);XM_018041462.1(CPEB3);XM_018041464.1(CPEB3);XM_018041465.1(CPEB3);XM_018041466.1(CPEB3);
GO:1904417	positive regulation of xenophagy	biological_process	6	4250	12	34367	0.00169107	0.0121975	4.04318	XM_005679252.3(NOD1);XM_005679253.3(NOD1);XM_005679254.3(NOD1);XM_013963362.2(NOD1);XM_018047107.1(NOD1);XM_018047108.1(NOD1);
GO:0060291	long-term synaptic potentiation	biological_process	20	4250	81	34367	0.00170638	0.0122895	1.99663	XM_005685051.3(DRD1);XM_005693910.3(MPP2);XM_005693911.3(MPP2);XM_013965891.2(SLC24A2);XM_013965892.2(SLC24A2);XM_013965894.2(SLC24A2);XM_018043560.1(SYT12);XM_018043561.1(SYT12);XM_018051915.1(SLC24A2);XM_018054660.1(NPTN);XM_018054661.1(NPTN);XM_018058075.1(ARC);XM_018062835.1(SHANK1);XM_018062836.1(SHANK1);XM_018062837.1(SHANK1);XM_018063856.1(GRIN2C);XM_018063857.1(GRIN2C);XM_018063858.1(GRIN…
GO:0005544	calcium-dependent phospholipid binding	molecular_function	24	4250	104	34367	0.00171496	0.0123145	1.86608	XM_005691547.3(RPH3A);XM_013969142.2(ANXA13);XM_013970800.2(RPH3A);XM_013970801.2(RPH3A);XM_013970802.2(RPH3A);XM_013970803.2(RPH3A);XM_018039275.1(CPNE5);XM_018039276.1(CPNE5);XM_018039277.1(CPNE5);XM_018039278.1(CPNE5);XM_018042302.1(ANXA11);XM_018043418.1(SYT7);XM_018043419.1(SYT7);XM_018043420.1(SYT7);XM_018043421.1(SYT7);XM_018043422.1(SYT7);XM_018043560.1(SYT12);XM_018043561.1(SYT12);XM_018…
GO:0032088	negative regulation of NF-kappaB transcription factor activity	biological_process	24	4250	104	34367	0.00171496	0.0123145	1.86608	XM_005688778.3(LRRC14);XM_005688780.3(LRRC14);XM_005695421.3(TRAF3);XM_005695941.3(TRAIP);XM_005696669.3(NFKBIL1);XM_013969035.2(LRRC14);XM_013971186.2(NFKBID);XM_013973268.2(TRAF3);XM_018039265.1(NFKBIL1);XM_018047978.1(IRAK3);XM_018050832.1(CACTIN);XM_018052560.1(KLF4);XM_018058782.1(LRRC14);XM_018058784.1(LRRC14);XM_018058785.1(LRRC14);XM_018058786.1(LRRC14);XM_018058787.1(LRRC14);XM_018059340…
GO:0004691	cAMP-dependent protein kinase activity	molecular_function	8	4250	20	34367	0.00172043	0.012317	3.23454	XM_018066002.1(AKAP13);XM_018066003.1(AKAP13);XM_018066004.1(AKAP13);XM_018066005.1(AKAP13);XM_018066006.1(AKAP13);XM_018066007.1(AKAP13);XM_018066008.1(AKAP13);XM_018066009.1(AKAP13);
GO:1903358	regulation of Golgi organization	biological_process	8	4250	20	34367	0.00172043	0.012317	3.23454	XM_005681895.2(STX18);XM_018042961.1(STX5);XM_018051088.1(LOC102186002);XM_018060830.1(CAMSAP2);XM_018060831.1(CAMSAP2);XM_018060832.1(CAMSAP2);XM_018060833.1(CAMSAP2);XM_018060834.1(CAMSAP2);
GO:0099056	integral component of presynaptic membrane	cellular_component	25	4250	110	34367	0.00174574	0.0124796	1.83781	XM_005685051.3(DRD1);XM_018043418.1(SYT7);XM_018043419.1(SYT7);XM_018043420.1(SYT7);XM_018043421.1(SYT7);XM_018043422.1(SYT7);XM_018046194.1(CHRNB2);XM_018048691.1(CACNA1C);XM_018048692.1(CACNA1C);XM_018048693.1(CACNA1C);XM_018048694.1(CACNA1C);XM_018048695.1(CACNA1C);XM_018048696.1(CACNA1C);XM_018048697.1(CACNA1C);XM_018048698.1(CACNA1C);XM_018048699.1(CACNA1C);XM_018048700.1(CACNA1C);XM_0180487…
GO:0006342	chromatin silencing	biological_process	10	4250	29	34367	0.00177368	0.0126605	2.7884	XM_013972223.2(PCGF2);XM_013972224.2(PCGF2);XM_018047847.1(KMT2D);XM_018064979.1(PCGF2);XM_018064980.1(PCGF2);XM_018064981.1(PCGF2);XM_018064982.1(PCGF2);XM_018064983.1(PCGF2);XM_018064984.1(PCGF2);XM_018064985.1(PCGF2);
GO:0001894	tissue homeostasis	biological_process	7	4250	16	34367	0.00181596	0.0128669	3.53778	XM_018058726.1(SCX);XM_018061883.1(ANKRD11);XM_018061884.1(ANKRD11);XM_018061885.1(ANKRD11);XM_018061886.1(ANKRD11);XM_018061887.1(ANKRD11);XM_018061888.1(ANKRD11);
GO:0003726	double-stranded RNA adenosine deaminase activity	molecular_function	7	4250	16	34367	0.00181596	0.0128669	3.53778	XM_018046195.1(ADAR);XM_018046196.1(ADAR);XM_018046197.1(ADAR);XM_018046198.1(ADAR);XM_018046199.1(ADAR);XM_018046201.1(ADAR);XM_018046202.1(ADAR);
GO:0004527	exonuclease activity	molecular_function	7	4250	16	34367	0.00181596	0.0128669	3.53778	XM_005687962.3(LOC102176896);XM_013968515.2(LOC102176896);XM_013968517.2(LOC102176896);XM_018050410.1(REXO1);XM_018057134.1(LOC102176896);XM_018057135.1(LOC102176896);XM_018057137.1(LOC102176896);
GO:0006382	adenosine to inosine editing	biological_process	7	4250	16	34367	0.00181596	0.0128669	3.53778	XM_018046195.1(ADAR);XM_018046196.1(ADAR);XM_018046197.1(ADAR);XM_018046198.1(ADAR);XM_018046199.1(ADAR);XM_018046201.1(ADAR);XM_018046202.1(ADAR);
GO:0014067	negative regulation of phosphatidylinositol 3-kinase signaling	biological_process	7	4250	16	34367	0.00181596	0.0128669	3.53778	XM_018052560.1(KLF4);XM_018056106.1(INPP5E);XM_018056107.1(INPP5E);XM_018056108.1(INPP5E);XM_018056109.1(INPP5E);XM_018056110.1(INPP5E);XM_018056111.1(INPP5E);
GO:0006368	transcription elongation from RNA polymerase II promoter	biological_process	19	4250	76	34367	0.00188404	0.0133296	2.02159	XM_005693743.3(CDK12);XM_005693744.3(CDK12);XM_005693745.3(CDK12);XM_018040152.1(TCEB2);XM_018055822.1(CDK9);XM_018057587.1(ADRM1);XM_018065003.1(CDK12);XM_018066709.1(PBRM1);XM_018066710.1(PBRM1);XM_018066711.1(PBRM1);XM_018066712.1(PBRM1);XM_018066713.1(PBRM1);XM_018066714.1(PBRM1);XM_018066716.1(PBRM1);XM_018066717.1(PBRM1);XM_018066718.1(PBRM1);XM_018066720.1(PBRM1);XM_018066721.1(PBRM1);XM_0…
GO:0099560	synaptic membrane adhesion	biological_process	17	4250	65	34367	0.00189936	0.0134182	2.11489	XM_005675365.3(SLITRK3);XM_018042909.1(PTPRF);XM_018042916.1(PTPRF);XM_018042923.1(PTPRF);XM_018042929.1(PTPRF);XM_018042936.1(PTPRF);XM_018042947.1(PTPRF);XM_018042954.1(PTPRF);XM_018042960.1(PTPRF);XM_018042964.1(PTPRF);XM_018042973.1(PTPRF);XM_018043145.1(LRFN4);XM_018043146.1(LRFN4);XM_018056818.1(PCDH17);XM_018056819.1(PCDH17);XM_018062850.1(LRRC4B);XM_018062851.1(LRRC4B);
GO:0030513	positive regulation of BMP signaling pathway	biological_process	11	4250	34	34367	0.00191029	0.0134757	2.61617	XM_018039814.1(RNF165);XM_018051831.1(GATA4);XM_018051832.1(GATA4);XM_018054667.1(NEO1);XM_018054668.1(NEO1);XM_018054669.1(NEO1);XM_018054670.1(NEO1);XM_018054671.1(NEO1);XM_018054672.1(NEO1);XM_018055744.1(CRB2);XM_018065780.1(MSX2);
GO:0045211	postsynaptic membrane	cellular_component	86	4250	512	34367	0.00194533	0.0137028	1.35825	XM_005685075.3(HOMER1);XM_013970552.2(GRIA2);XM_013973450.2(LHFPL4);XM_013974976.2(SHISA9);XM_013974977.2(SHISA9);XM_018041060.1(GRID2IP);XM_018041177.1(FAM196A);XM_018041178.1(FAM196A);XM_018041460.1(CPEB3);XM_018041461.1(CPEB3);XM_018041462.1(CPEB3);XM_018041464.1(CPEB3);XM_018041465.1(CPEB3);XM_018041466.1(CPEB3);XM_018042600.1(CHRM3);XM_018043235.1(ARHGAP32);XM_018043236.1(ARHGAP32);XM_018043…
GO:0035025	positive regulation of Rho protein signal transduction	biological_process	12	4250	39	34367	0.00196062	0.0137702	2.48811	XM_018052585.1(LPAR1);XM_018052586.1(LPAR1);XM_018059340.1(ARRB1);XM_018059341.1(ARRB1);XM_018066002.1(AKAP13);XM_018066003.1(AKAP13);XM_018066004.1(AKAP13);XM_018066005.1(AKAP13);XM_018066006.1(AKAP13);XM_018066007.1(AKAP13);XM_018066008.1(AKAP13);XM_018066009.1(AKAP13);
GO:1900025	negative regulation of substrate adhesion-dependent cell spreading	biological_process	12	4250	39	34367	0.00196062	0.0137702	2.48811	XM_005683975.3(DMTN);XM_013963597.2(MELTF);XM_013966099.2(DMTN);XM_013966107.2(DMTN);XM_018052256.1(DMTN);XM_018052258.1(DMTN);XM_018052259.1(DMTN);XM_018052260.1(DMTN);XM_018052261.1(DMTN);XM_018052262.1(DMTN);XM_018052263.1(DMTN);XM_018052264.1(DMTN);
GO:0031490	chromatin DNA binding	molecular_function	26	4250	117	34367	0.00200704	0.0140756	1.79697	NM_001314259.1(PITX2);XM_005676846.3(GRHL3);XM_005696330.3(SRF);XM_005698927.2(THRB);XM_013966776.2(SMAD3);XM_018041137.1(VAX1);XM_018041844.1(THRB);XM_018041845.1(THRB);XM_018041846.1(THRB);XM_018041847.1(THRB);XM_018041848.1(THRB);XM_018042509.1(LOC102191766);XM_018043384.1(RELA);XM_018050681.1(PRDM6);XM_018052271.1(HR);XM_018052272.1(HR);XM_018052274.1(HR);XM_018052275.1(HR);XM_018052276.1(HR)…
GO:0006355	regulation of transcription, DNA-templated	biological_process	132	4250	838	34367	0.00203243	0.0142329	1.27375	XM_005679166.3(TFEC);XM_005680473.3(ELK3);XM_005681305.3(PITX2);XM_005682573.3(DAPK3);XM_005688773.3(ZNF7);XM_005691687.2(FOXN4);XM_005694130.2(SAP30BP);XM_005694133.3(SAP30BP);XM_005696330.3(SRF);XM_013963742.2(HOXC9);XM_013968979.2(SNAI1);XM_013971146.1(LOC106501765);XM_013972463.2(SAP30BP);XM_013974207.2(FOXC1);XM_018038510.1(LOC106503494);XM_018038921.1(RREB1);XM_018039807.1(SALL3);XM_0180417…
GO:0050714	positive regulation of protein secretion	biological_process	18	4250	71	34367	0.00207215	0.01449	2.05006	XM_018053421.1(EZR);XM_018059458.1(APBB1);XM_018059459.1(APBB1);XM_018059461.1(APBB1);XM_018059462.1(APBB1);XM_018059463.1(APBB1);XM_018059464.1(APBB1);XM_018059465.1(APBB1);XM_018064334.1(MYO18A);XM_018064335.1(MYO18A);XM_018064336.1(MYO18A);XM_018064337.1(MYO18A);XM_018064338.1(MYO18A);XM_018064339.1(MYO18A);XM_018064340.1(MYO18A);XM_018064341.1(MYO18A);XM_018064342.1(MYO18A);XM_018064343.1(MYO…
GO:0042058	regulation of epidermal growth factor receptor signaling pathway	biological_process	9	4250	25	34367	0.00212701	0.014852	2.91109	XM_018063739.1(RHBDF2);XM_018063740.1(RHBDF2);XM_018063741.1(RHBDF2);XM_018063742.1(RHBDF2);XM_018063743.1(RHBDF2);XM_018066158.1(LOC106503930);XM_018066159.1(LOC106503930);XM_018066160.1(LOC106503930);XM_018066161.1(LOC106503930);
GO:0000309	nicotinamide-nucleotide adenylyltransferase activity	molecular_function	5	4250	9	34367	0.00236031	0.0162453	4.49242	XM_005690958.3(NMNAT2);XM_005690959.3(NMNAT2);XM_013970348.2(NMNAT2);XM_018060702.1(NMNAT2);XM_018060703.1(NMNAT2);
GO:0004515	nicotinate-nucleotide adenylyltransferase activity	molecular_function	5	4250	9	34367	0.00236031	0.0162453	4.49242	XM_005690958.3(NMNAT2);XM_005690959.3(NMNAT2);XM_013970348.2(NMNAT2);XM_018060702.1(NMNAT2);XM_018060703.1(NMNAT2);
GO:0030388	fructose 1,6-bisphosphate metabolic process	biological_process	5	4250	9	34367	0.00236031	0.0162453	4.49242	XM_018047859.1(PFKM);XM_018047861.1(PFKM);XM_018047862.1(PFKM);XM_018047863.1(PFKM);XM_018047864.1(PFKM);
GO:0034628	'de novo' NAD biosynthetic process from aspartate	biological_process	5	4250	9	34367	0.00236031	0.0162453	4.49242	XM_005690958.3(NMNAT2);XM_005690959.3(NMNAT2);XM_013970348.2(NMNAT2);XM_018060702.1(NMNAT2);XM_018060703.1(NMNAT2);
GO:0051101	regulation of DNA binding	biological_process	5	4250	9	34367	0.00236031	0.0162453	4.49242	XM_018058202.1(RUNX1T1);XM_018058203.1(RUNX1T1);XM_018058204.1(RUNX1T1);XM_018058205.1(RUNX1T1);XM_018058206.1(RUNX1T1);
GO:0051222	positive regulation of protein transport	biological_process	5	4250	9	34367	0.00236031	0.0162453	4.49242	XM_018048050.1(LRP1);XM_018048051.1(LRP1);XM_018057837.1(SRC);XM_018057838.1(SRC);XM_018057839.1(SRC);
GO:0060042	retina morphogenesis in camera-type eye	biological_process	5	4250	9	34367	0.00236031	0.0162453	4.49242	XM_013970386.2(PROX1);XM_013970387.2(PROX1);XM_013970389.2(PROX1);XM_018060736.1(PROX1);XM_018060737.1(PROX1);
GO:0060836	lymphatic endothelial cell differentiation	biological_process	5	4250	9	34367	0.00236031	0.0162453	4.49242	XM_013970386.2(PROX1);XM_013970387.2(PROX1);XM_013970389.2(PROX1);XM_018060736.1(PROX1);XM_018060737.1(PROX1);
GO:0061734	parkin-mediated stimulation of mitophagy in response to mitochondrial depolarization	biological_process	5	4250	9	34367	0.00236031	0.0162453	4.49242	XM_018040222.1(SMURF1);XM_018040223.1(SMURF1);XM_018040224.1(SMURF1);XM_018040225.1(SMURF1);XM_018040226.1(SMURF1);
GO:0099575	regulation of protein catabolic process at presynapse, modulating synaptic transmission	biological_process	5	4250	9	34367	0.00236031	0.0162453	4.49242	XM_018060420.1(PLEKHG5);XM_018060421.1(PLEKHG5);XM_018060422.1(PLEKHG5);XM_018060424.1(PLEKHG5);XM_018060425.1(PLEKHG5);
GO:0051492	regulation of stress fiber assembly	biological_process	10	4250	30	34367	0.00236891	0.0162812	2.69545	XM_005694608.3(PIK3R1);XM_005694609.3(PIK3R1);XM_018050142.1(SYNPO);XM_018050143.1(SYNPO);XM_018050144.1(SYNPO);XM_018050146.1(SYNPO);XM_018050147.1(SYNPO);XM_018055606.1(ASAP3);XM_018065533.1(PIK3R1);XM_018065534.1(PIK3R1);
GO:0005634	nucleus	cellular_component	1262	4250	9574	34367	0.00240056	0.0164752	1.06591	NM_001314259.1(PITX2);XM_005675313.3(TNIK);XM_005675314.3(TNIK);XM_005675315.3(TNIK);XM_005675316.3(TNIK);XM_005675697.3(TTC3);XM_005675698.3(TTC3);XM_005675699.3(TTC3);XM_005675823.3(LOC102190997);XM_005676431.3(CREB1);XM_005676432.3(CREB1);XM_005676737.2(PUM1);XM_005676738.2(PUM1);XM_005676739.2(PUM1);XM_005676740.2(PUM1);XM_005676742.2(PUM1);XM_005676743.2(PUM1);XM_005676829.2(AUNIP);XM_005676…
GO:0035329	hippo signaling	biological_process	13	4250	45	34367	0.00243286	0.016673	2.33606	XM_018038905.1(TEAD3);XM_018038906.1(TEAD3);XM_018049551.1(MOB1B);XM_018049552.1(MOB1B);XM_018049553.1(MOB1B);XM_018049554.1(MOB1B);XM_018049555.1(MOB1B);XM_018049556.1(MOB1B);XM_018050071.1(WWC1);XM_018059852.1(AMOTL1);XM_018059853.1(AMOTL1);XM_018059854.1(AMOTL1);XM_018059856.1(AMOTL1);
GO:0008138	protein tyrosine/serine/threonine phosphatase activity	molecular_function	18	4250	72	34367	0.00244879	0.0167584	2.02159	XM_013968292.2(LOC102184634);XM_013968293.2(LOC102184634);XM_013968294.2(LOC102184634);XM_013975672.2(DUSP13);XM_018039023.1(DUSP22);XM_018039025.1(DUSP22);XM_018042022.1(DUSP4);XM_018042603.1(DUSP13);XM_018042604.1(DUSP13);XM_018042605.1(DUSP13);XM_018042606.1(DUSP13);XM_018042608.1(DUSP13);XM_018043301.1(DUSP8);XM_018048465.1(DUSP16);XM_018048466.1(DUSP16);XM_018048467.1(DUSP16);XM_018048468.1(…
GO:0005875	microtubule associated complex	cellular_component	16	4250	61	34367	0.00246827	0.0168677	2.12101	XM_018038940.1(TTBK1);XM_018053244.1(MAP7);XM_018053245.1(MAP7);XM_018053246.1(MAP7);XM_018053247.1(MAP7);XM_018053248.1(MAP7);XM_018053249.1(MAP7);XM_018053250.1(MAP7);XM_018060361.1(KIF1B);XM_018060362.1(KIF1B);XM_018060363.1(KIF1B);XM_018060364.1(KIF1B);XM_018060365.1(KIF1B);XM_018066327.1(MAP1A);XM_018066328.1(MAP1A);XM_018066329.1(MAP1A);
GO:0016973	poly(A)+ mRNA export from nucleus	biological_process	8	4250	21	34367	0.00248036	0.0169023	3.08052	XM_005690379.3(ZC3H11A);XM_005690380.3(ZC3H11A);XM_005690382.3(ZC3H11A);XM_005690383.3(ZC3H11A);XM_013970001.2(ZC3H11A);XM_013970002.2(ZC3H11A);XM_018058668.1(ZC3H3);XM_018060000.1(ZC3H11A);
GO:0043549	regulation of kinase activity	biological_process	8	4250	21	34367	0.00248036	0.0169023	3.08052	XM_005681917.3(LDB2);XM_005681918.3(LDB2);XM_005681919.3(LDB2);XM_005681920.3(LDB2);XM_005681921.3(LDB2);XM_005681923.3(LDB2);XM_005681924.3(LDB2);XM_018062030.1(NLRC5);
GO:0090103	cochlea morphogenesis	biological_process	12	4250	40	34367	0.00248989	0.0169193	2.42591	XM_005676846.3(GRHL3);XM_018046377.1(VANGL2);XM_018046378.1(VANGL2);XM_018058424.1(EYA1);XM_018061648.1(GLI2);XM_018061649.1(GLI2);XM_018061651.1(GLI2);XM_018061652.1(GLI2);XM_018064548.1(DVL2);XM_018064549.1(DVL2);XM_018064550.1(DVL2);XM_018064551.1(DVL2);
GO:1901215	negative regulation of neuron death	biological_process	12	4250	40	34367	0.00248989	0.0169193	2.42591	XM_005676431.3(CREB1);XM_013964061.2(EIF4G1);XM_013964066.2(EIF4G1);XM_018047119.1(EIF4G1);XM_018047130.1(EIF4G1);XM_018047144.1(EIF4G1);XM_018047153.1(EIF4G1);XM_018047161.1(EIF4G1);XM_018059638.1(SORL1);XM_018059640.1(SORL1);XM_018060284.1(CREB1);XM_018060296.1(CREB1);
GO:0000407	phagophore assembly site	cellular_component	15	4250	56	34367	0.00266599	0.0180904	2.16599	XM_005676570.3(ATG9A);XM_005676571.3(ATG9A);XM_005676572.3(ATG9A);XM_005676789.3(STX12);XM_013972793.2(ATG9A);XM_013972796.2(ATG9A);XM_018059144.1(ATG13);XM_018059145.1(ATG13);XM_018059146.1(ATG13);XM_018059147.1(ATG13);XM_018059148.1(ATG13);XM_018059149.1(ATG13);XM_018064729.1(ULK2);XM_018064730.1(ULK2);XM_018064731.1(ULK2);
GO:0030315	T-tubule	cellular_component	17	4250	67	34367	0.00269507	0.018262	2.05176	XM_018048691.1(CACNA1C);XM_018048692.1(CACNA1C);XM_018048693.1(CACNA1C);XM_018048694.1(CACNA1C);XM_018048695.1(CACNA1C);XM_018048696.1(CACNA1C);XM_018048697.1(CACNA1C);XM_018048698.1(CACNA1C);XM_018048699.1(CACNA1C);XM_018048700.1(CACNA1C);XM_018048701.1(CACNA1C);XM_018063976.1(CACNG1);XM_018063994.1(SCN2A);XM_018063997.1(SCN2A);XM_018064002.1(SCN2A);XM_018064007.1(SCN2A);XM_018065939.1(AHNAK2);
GO:0002064	epithelial cell development	biological_process	7	4250	17	34367	0.00275976	0.0184406	3.32967	XM_013962434.2(ADAMTSL4);XM_018046036.1(ADAMTSL4);XM_018046037.1(ADAMTSL4);XM_018046038.1(ADAMTSL4);XM_018046039.1(ADAMTSL4);XM_018046040.1(ADAMTSL4);XM_018046041.1(ADAMTSL4);
GO:0004887	thyroid hormone receptor activity	molecular_function	7	4250	17	34367	0.00275976	0.0184406	3.32967	XM_005698927.2(THRB);XM_018041844.1(THRB);XM_018041845.1(THRB);XM_018041846.1(THRB);XM_018041847.1(THRB);XM_018041848.1(THRB);XM_018065021.1(THRA);
GO:0035280	miRNA loading onto RISC involved in gene silencing by miRNA	biological_process	7	4250	17	34367	0.00275976	0.0184406	3.32967	XM_018046195.1(ADAR);XM_018046196.1(ADAR);XM_018046197.1(ADAR);XM_018046198.1(ADAR);XM_018046199.1(ADAR);XM_018046201.1(ADAR);XM_018046202.1(ADAR);
GO:0035767	endothelial cell chemotaxis	biological_process	7	4250	17	34367	0.00275976	0.0184406	3.32967	XM_018060420.1(PLEKHG5);XM_018060421.1(PLEKHG5);XM_018060422.1(PLEKHG5);XM_018060424.1(PLEKHG5);XM_018060425.1(PLEKHG5);XM_018060426.1(PLEKHG5);XM_018060427.1(PLEKHG5);
GO:0035909	aorta morphogenesis	biological_process	7	4250	17	34367	0.00275976	0.0184406	3.32967	XM_018040086.1(NPRL3);XM_018040087.1(NPRL3);XM_018048050.1(LRP1);XM_018048051.1(LRP1);XM_018049229.1(SEC24B);XM_018049230.1(SEC24B);XM_018058424.1(EYA1);
GO:0050700	CARD domain binding	molecular_function	7	4250	17	34367	0.00275976	0.0184406	3.32967	NM_001314291.1(NOD2);XM_005679252.3(NOD1);XM_005679253.3(NOD1);XM_005679254.3(NOD1);XM_013963362.2(NOD1);XM_018047107.1(NOD1);XM_018047108.1(NOD1);
GO:0051902	negative regulation of mitochondrial depolarization	biological_process	7	4250	17	34367	0.00275976	0.0184406	3.32967	XM_018057837.1(SRC);XM_018057838.1(SRC);XM_018057839.1(SRC);XM_018066158.1(LOC106503930);XM_018066159.1(LOC106503930);XM_018066160.1(LOC106503930);XM_018066161.1(LOC106503930);
GO:0060074	synapse maturation	biological_process	7	4250	17	34367	0.00275976	0.0184406	3.32967	XM_018041025.1(SEZ6L2);XM_018041026.1(SEZ6L2);XM_018041027.1(SEZ6L2);XM_018041028.1(SEZ6L2);XM_018062835.1(SHANK1);XM_018062836.1(SHANK1);XM_018062837.1(SHANK1);
GO:0090179	planar cell polarity pathway involved in neural tube closure	biological_process	7	4250	17	34367	0.00275976	0.0184406	3.32967	XM_005676846.3(GRHL3);XM_018046377.1(VANGL2);XM_018046378.1(VANGL2);XM_018064548.1(DVL2);XM_018064549.1(DVL2);XM_018064550.1(DVL2);XM_018064551.1(DVL2);
GO:0098962	regulation of postsynaptic neurotransmitter receptor activity	biological_process	7	4250	17	34367	0.00275976	0.0184406	3.32967	XM_005685075.3(HOMER1);XM_013974976.2(SHISA9);XM_013974977.2(SHISA9);XM_018049072.1(NPTXR);XM_018057837.1(SRC);XM_018057838.1(SRC);XM_018057839.1(SRC);
GO:0002262	myeloid cell homeostasis	biological_process	6	4250	13	34367	0.00281321	0.0184829	3.73216	XM_013963731.2(NCKAP1L);XM_013971446.2(BAX);XM_018054807.1(BCL2L11);XM_018054808.1(BCL2L11);XM_018054809.1(BCL2L11);XM_018054810.1(BCL2L11);
GO:0030951	establishment or maintenance of microtubule cytoskeleton polarity	biological_process	6	4250	13	34367	0.00281321	0.0184829	3.73216	XM_013969878.2(CKAP5);XM_018059131.1(CKAP5);XM_018059132.1(CKAP5);XM_018059133.1(CKAP5);XM_018059134.1(CKAP5);XM_018059135.1(CKAP5);
GO:0055117	regulation of cardiac muscle contraction	biological_process	6	4250	13	34367	0.00281321	0.0184829	3.73216	XM_005697186.3(SMAD7);XM_018039656.1(SMAD7);XM_018052356.1(ADRA1A);XM_018052358.1(ADRA1A);XM_018052359.1(ADRA1A);XM_018054666.1(HCN4);
GO:0097322	7SK snRNA binding	molecular_function	6	4250	13	34367	0.00281321	0.0184829	3.73216	XM_018046085.1(CELF3);XM_018046086.1(CELF3);XM_018046087.1(CELF3);XM_018046088.1(CELF3);XM_018046090.1(CELF3);XM_018055822.1(CDK9);
GO:1904263	positive regulation of TORC1 signaling	biological_process	6	4250	13	34367	0.00281321	0.0184829	3.73216	XM_018040268.1(CLEC16A);XM_018040269.1(CLEC16A);XM_018040270.1(CLEC16A);XM_018040271.1(CLEC16A);XM_018040272.1(CLEC16A);XM_018040469.1(TELO2);
GO:1990316	Atg1/ULK1 kinase complex	cellular_component	6	4250	13	34367	0.00281321	0.0184829	3.73216	XM_018059144.1(ATG13);XM_018059145.1(ATG13);XM_018059146.1(ATG13);XM_018059147.1(ATG13);XM_018059148.1(ATG13);XM_018059149.1(ATG13);
GO:0001579	medium-chain fatty acid transport	biological_process	4	4250	6	34367	0.00284678	0.0184829	5.3909	XM_018051382.1(SLC27A1);XM_018051383.1(SLC27A1);XM_018051384.1(SLC27A1);XM_018051385.1(SLC27A1);
GO:0002673	regulation of acute inflammatory response	biological_process	4	4250	6	34367	0.00284678	0.0184829	5.3909	XM_018061038.1(RHBDD3);XM_018061039.1(RHBDD3);XM_018061040.1(RHBDD3);XM_018061041.1(RHBDD3);
GO:0005943	phosphatidylinositol 3-kinase complex, class IA	cellular_component	4	4250	6	34367	0.00284678	0.0184829	5.3909	XM_005694608.3(PIK3R1);XM_005694609.3(PIK3R1);XM_018065533.1(PIK3R1);XM_018065534.1(PIK3R1);
GO:0021696	cerebellar cortex morphogenesis	biological_process	4	4250	6	34367	0.00284678	0.0184829	5.3909	XM_018061648.1(GLI2);XM_018061649.1(GLI2);XM_018061651.1(GLI2);XM_018061652.1(GLI2);
GO:0021869	forebrain ventricular zone progenitor cell division	biological_process	4	4250	6	34367	0.00284678	0.0184829	5.3909	XM_005689437.3(DIXDC1);XM_018059786.1(DIXDC1);XM_018059787.1(DIXDC1);XM_018059788.1(DIXDC1);
GO:0021938	smoothened signaling pathway involved in regulation of cerebellar granule cell precursor cell proliferation	biological_process	4	4250	6	34367	0.00284678	0.0184829	5.3909	XM_018061648.1(GLI2);XM_018061649.1(GLI2);XM_018061651.1(GLI2);XM_018061652.1(GLI2);
GO:0035282	segmentation	biological_process	4	4250	6	34367	0.00284678	0.0184829	5.3909	XM_018064548.1(DVL2);XM_018064549.1(DVL2);XM_018064550.1(DVL2);XM_018064551.1(DVL2);
GO:0042030	ATPase inhibitor activity	molecular_function	4	4250	6	34367	0.00284678	0.0184829	5.3909	XM_013970544.2(FNIP2);XM_018061487.1(FNIP2);XM_018061488.1(FNIP2);XM_018061489.1(FNIP2);
GO:0045204	MAPK export from nucleus	biological_process	4	4250	6	34367	0.00284678	0.0184829	5.3909	XM_018048465.1(DUSP16);XM_018048466.1(DUSP16);XM_018048467.1(DUSP16);XM_018048468.1(DUSP16);
GO:0048070	regulation of developmental pigmentation	biological_process	4	4250	6	34367	0.00284678	0.0184829	5.3909	XM_018054807.1(BCL2L11);XM_018054808.1(BCL2L11);XM_018054809.1(BCL2L11);XM_018054810.1(BCL2L11);
GO:0060513	prostatic bud formation	biological_process	4	4250	6	34367	0.00284678	0.0184829	5.3909	XM_018061648.1(GLI2);XM_018061649.1(GLI2);XM_018061651.1(GLI2);XM_018061652.1(GLI2);
GO:0061513	glucose 6-phosphate:inorganic phosphate antiporter activity	molecular_function	4	4250	6	34367	0.00284678	0.0184829	5.3909	XM_018051708.1(SLC37A1);XM_018051712.1(SLC37A1);XM_018051713.1(SLC37A1);XM_018051716.1(SLC37A1);
GO:0061673	mitotic spindle astral microtubule	cellular_component	4	4250	6	34367	0.00284678	0.0184829	5.3909	XM_018042491.1(CCSAP);XM_018042492.1(CCSAP);XM_018065256.1(KIF18B);XM_018065257.1(KIF18B);
GO:0072675	osteoclast fusion	biological_process	4	4250	6	34367	0.00284678	0.0184829	5.3909	XM_018041252.1(SH3PXD2A);XM_018041253.1(SH3PXD2A);XM_018041254.1(SH3PXD2A);XM_018041255.1(SH3PXD2A);
GO:1902950	regulation of dendritic spine maintenance	biological_process	4	4250	6	34367	0.00284678	0.0184829	5.3909	XM_005685075.3(HOMER1);XM_018052064.1(ABHD17B);XM_018052066.1(ABHD17B);XM_018052067.1(ABHD17B);
GO:0051721	protein phosphatase 2A binding	molecular_function	14	4250	51	34367	0.0028521	0.0184925	2.21978	XM_018041952.1(MFHAS1);XM_018041953.1(MFHAS1);XM_018041954.1(MFHAS1);XM_018048691.1(CACNA1C);XM_018048692.1(CACNA1C);XM_018048693.1(CACNA1C);XM_018048694.1(CACNA1C);XM_018048695.1(CACNA1C);XM_018048696.1(CACNA1C);XM_018048697.1(CACNA1C);XM_018048698.1(CACNA1C);XM_018048699.1(CACNA1C);XM_018048700.1(CACNA1C);XM_018048701.1(CACNA1C);
GO:0048208	COPII vesicle coating	biological_process	22	4250	96	34367	0.00286111	0.018526	1.85312	XM_005681834.3(SEC31A);XM_005681836.3(SEC31A);XM_018038312.1(COL7A1);XM_018038313.1(COL7A1);XM_018049229.1(SEC24B);XM_018049230.1(SEC24B);XM_018049651.1(SEC31A);XM_018049652.1(SEC31A);XM_018049653.1(SEC31A);XM_018049654.1(SEC31A);XM_018049655.1(SEC31A);XM_018049656.1(SEC31A);XM_018049657.1(SEC31A);XM_018049658.1(SEC31A);XM_018049659.1(SEC31A);XM_018049660.1(SEC31A);XM_018049661.1(SEC31A);XM_01804…
GO:0004177	aminopeptidase activity	molecular_function	9	4250	26	34367	0.00289994	0.0187521	2.79912	XM_005681101.3(XPNPEP3);XM_013964365.2(XPNPEP3);XM_018050885.1(DPP9);XM_018050886.1(DPP9);XM_018050887.1(DPP9);XM_018056380.1(TPP2);XM_018056381.1(TPP2);XM_018060876.1(RNPEP);XM_018064360.1(BLMH);
GO:0035194	posttranscriptional gene silencing by RNA	biological_process	10	4250	31	34367	0.00311423	0.020057	2.6085	XM_018040459.1(TNRC6A);XM_018040460.1(TNRC6A);XM_018040461.1(TNRC6A);XM_018063705.1(TNRC6C);XM_018063706.1(TNRC6C);XM_018063707.1(TNRC6C);XM_018063708.1(TNRC6C);XM_018063709.1(TNRC6C);XM_018063710.1(TNRC6C);XM_018063711.1(TNRC6C);
GO:0043536	positive regulation of blood vessel endothelial cell migration	biological_process	10	4250	31	34367	0.00311423	0.020057	2.6085	XM_005680331.2(ATP5B);XM_005681629.3(KDR);XM_018040359.1(PDPK1);XM_018040360.1(PDPK1);XM_018047544.1(SP1);XM_018047545.1(SP1);XM_018059852.1(AMOTL1);XM_018059853.1(AMOTL1);XM_018059854.1(AMOTL1);XM_018059856.1(AMOTL1);
GO:0045840	positive regulation of mitotic nuclear division	biological_process	10	4250	31	34367	0.00311423	0.020057	2.6085	XM_018040178.1(SH2B1);XM_018040179.1(SH2B1);XM_018040180.1(SH2B1);XM_018040181.1(SH2B1);XM_018040183.1(SH2B1);XM_018056796.1(RGCC);XM_018062827.1(NUP62);XM_018062828.1(NUP62);XM_018062829.1(NUP62);XM_018062830.1(NUP62);
GO:0035278	miRNA mediated inhibition of translation	biological_process	11	4250	36	34367	0.0031755	0.020397	2.47083	XM_005692398.3(ZFP36);XM_018040459.1(TNRC6A);XM_018040460.1(TNRC6A);XM_018040461.1(TNRC6A);XM_018063705.1(TNRC6C);XM_018063706.1(TNRC6C);XM_018063707.1(TNRC6C);XM_018063708.1(TNRC6C);XM_018063709.1(TNRC6C);XM_018063710.1(TNRC6C);XM_018063711.1(TNRC6C);
GO:0043280	positive regulation of cysteine-type endopeptidase activity involved in apoptotic process	biological_process	11	4250	36	34367	0.0031755	0.020397	2.47083	XM_005679252.3(NOD1);XM_005679253.3(NOD1);XM_005679254.3(NOD1);XM_013963362.2(NOD1);XM_013972605.2(NLRP1);XM_018047107.1(NOD1);XM_018047108.1(NOD1);XM_018054807.1(BCL2L11);XM_018054808.1(BCL2L11);XM_018054809.1(BCL2L11);XM_018054810.1(BCL2L11);
GO:0008217	regulation of blood pressure	biological_process	15	4250	57	34367	0.00321131	0.020572	2.12799	XM_018048691.1(CACNA1C);XM_018048692.1(CACNA1C);XM_018048693.1(CACNA1C);XM_018048694.1(CACNA1C);XM_018048695.1(CACNA1C);XM_018048696.1(CACNA1C);XM_018048697.1(CACNA1C);XM_018048698.1(CACNA1C);XM_018048699.1(CACNA1C);XM_018048700.1(CACNA1C);XM_018048701.1(CACNA1C);XM_018056199.1(CACNA1B);XM_018056200.1(CACNA1B);XM_018066741.1(NISCH);XM_018066742.1(NISCH);
GO:0071345	cellular response to cytokine stimulus	biological_process	15	4250	57	34367	0.00321131	0.020572	2.12799	XM_013972125.2(CSF3);XM_013972126.2(CSF3);XM_018043567.1(PTPN5);XM_018043568.1(PTPN5);XM_018050168.1(CSF1R);XM_018050185.1(DPYSL3);XM_018050186.1(DPYSL3);XM_018050187.1(DPYSL3);XM_018050930.1(KHSRP);XM_018050931.1(KHSRP);XM_018050934.1(KHSRP);XM_018050936.1(KHSRP);XM_018053606.1(SMAD3);XM_018055822.1(CDK9);XM_018063018.1(NLRP12);
GO:0031234	extrinsic component of cytoplasmic side of plasma membrane	cellular_component	33	4250	165	34367	0.00347226	0.0222011	1.61727	XM_018039702.1(LOC108633807);XM_018039705.1(LOC108633807);XM_018039709.1(LOC108633807);XM_018039713.1(LOC108633807);XM_018039720.1(LOC108633807);XM_018046043.1(TNK2);XM_018046047.1(TNK2);XM_018046056.1(TNK2);XM_018046059.1(TNK2);XM_018046063.1(TNK2);XM_018046066.1(TNK2);XM_018046068.1(TNK2);XM_018046073.1(TNK2);XM_018046076.1(TNK2);XM_018046092.1(TNK2);XM_018046103.1(TNK2);XM_018046122.1(TNK2);XM…
GO:0008301	DNA binding, bending	molecular_function	8	4250	22	34367	0.00347946	0.0222011	2.94049	XM_013974207.2(FOXC1);XM_018039088.1(TRERF1);XM_018039089.1(TRERF1);XM_018039090.1(TRERF1);XM_018039091.1(TRERF1);XM_018039092.1(TRERF1);XM_018039093.1(TRERF1);XM_018039094.1(TRERF1);
GO:0032963	collagen metabolic process	biological_process	8	4250	22	34367	0.00347946	0.0222011	2.94049	XM_018038908.1(TNXB);XM_018047702.1(TNS2);XM_018047703.1(TNS2);XM_018047704.1(TNS2);XM_018047705.1(TNS2);XM_018047706.1(TNS2);XM_018047707.1(TNS2);XM_018048554.1(P3H3);
GO:0099055	integral component of postsynaptic membrane	cellular_component	19	4250	80	34367	0.00352007	0.0224305	1.92051	XM_005685051.3(DRD1);XM_018038960.1(PRRT1);XM_018038961.1(PRRT1);XM_018043416.1(DAGLA);XM_018043417.1(DAGLA);XM_018048691.1(CACNA1C);XM_018048692.1(CACNA1C);XM_018048693.1(CACNA1C);XM_018048694.1(CACNA1C);XM_018048695.1(CACNA1C);XM_018048696.1(CACNA1C);XM_018048697.1(CACNA1C);XM_018048698.1(CACNA1C);XM_018048699.1(CACNA1C);XM_018048700.1(CACNA1C);XM_018048701.1(CACNA1C);XM_018056818.1(PCDH17);XM_…
GO:0048821	erythrocyte development	biological_process	13	4250	47	34367	0.00370121	0.0234932	2.23665	XM_005683975.3(DMTN);XM_005696330.3(SRF);XM_013963731.2(NCKAP1L);XM_013966099.2(DMTN);XM_013966107.2(DMTN);XM_018052256.1(DMTN);XM_018052258.1(DMTN);XM_018052259.1(DMTN);XM_018052260.1(DMTN);XM_018052261.1(DMTN);XM_018052262.1(DMTN);XM_018052263.1(DMTN);XM_018052264.1(DMTN);
GO:0060337	type I interferon signaling pathway	biological_process	13	4250	47	34367	0.00370121	0.0234932	2.23665	XM_013965773.2(LOC102176041);XM_018041262.1(IFIT3);XM_018046195.1(ADAR);XM_018046196.1(ADAR);XM_018046197.1(ADAR);XM_018046198.1(ADAR);XM_018046199.1(ADAR);XM_018046201.1(ADAR);XM_018046202.1(ADAR);XM_018048069.1(STAT2);XM_018060688.1(RNASEL);XM_018061547.1(STAT1);XM_018061553.1(STAT1);
GO:0006351	transcription, DNA-templated	biological_process	34	4250	172	34367	0.00370149	0.0234932	1.59847	XM_005687991.3(EPC1);XM_005698927.2(THRB);XM_013963742.2(HOXC9);XM_018041844.1(THRB);XM_018041845.1(THRB);XM_018041846.1(THRB);XM_018041847.1(THRB);XM_018041848.1(THRB);XM_018042008.1(RRAGC);XM_018043384.1(RELA);XM_018043599.1(ASCL2);XM_018048058.1(BAZ2A);XM_018048059.1(BAZ2A);XM_018048060.1(BAZ2A);XM_018048061.1(BAZ2A);XM_018048062.1(BAZ2A);XM_018052560.1(KLF4);XM_018054429.1(INO80);XM_018057162…
GO:0005518	collagen binding	molecular_function	22	4250	98	34367	0.00374097	0.0237077	1.8153	XM_005677739.3(ITGA10);XM_005677740.3(ITGA10);XM_005697186.3(SMAD7);XM_013966776.2(SMAD3);XM_013967784.2(ANTXR1);XM_018039656.1(SMAD7);XM_018040679.1(PDGFA);XM_018042466.1(NID1);XM_018042489.1(SPOCK2);XM_018042490.1(SPOCK2);XM_018050223.1(RELL2);XM_018050224.1(RELL2);XM_018050225.1(RELL2);XM_018050226.1(RELL2);XM_018053606.1(SMAD3);XM_018053668.1(THBS4);XM_018054343.1(NID2);XM_018059336.1(SERPINH…
GO:0005245	voltage-gated calcium channel activity	molecular_function	17	4250	69	34367	0.00375006	0.0237077	1.99229	XM_005678311.3(CACHD1);XM_005680662.3(CACNG2);XM_018048691.1(CACNA1C);XM_018048692.1(CACNA1C);XM_018048693.1(CACNA1C);XM_018048694.1(CACNA1C);XM_018048695.1(CACNA1C);XM_018048696.1(CACNA1C);XM_018048697.1(CACNA1C);XM_018048698.1(CACNA1C);XM_018048699.1(CACNA1C);XM_018048700.1(CACNA1C);XM_018048701.1(CACNA1C);XM_018055980.1(NCS1);XM_018056199.1(CACNA1B);XM_018056200.1(CACNA1B);XM_018063976.1(CACNG…
GO:0055007	cardiac muscle cell differentiation	biological_process	17	4250	69	34367	0.00375006	0.0237077	1.99229	XM_018056474.1(ARID1A);XM_018056481.1(ARID1A);XM_018056492.1(ARID1A);XM_018056498.1(ARID1A);XM_018061186.1(TBX5);XM_018061187.1(TBX5);XM_018061188.1(TBX5);XM_018061189.1(TBX5);XM_018064596.1(KDM6B);XM_018066002.1(AKAP13);XM_018066003.1(AKAP13);XM_018066004.1(AKAP13);XM_018066005.1(AKAP13);XM_018066006.1(AKAP13);XM_018066007.1(AKAP13);XM_018066008.1(AKAP13);XM_018066009.1(AKAP13);
GO:0030878	thyroid gland development	biological_process	9	4250	27	34367	0.00387851	0.0244234	2.69545	XM_005696330.3(SRF);XM_005698927.2(THRB);XM_013966776.2(SMAD3);XM_018041844.1(THRB);XM_018041845.1(THRB);XM_018041846.1(THRB);XM_018041847.1(THRB);XM_018041848.1(THRB);XM_018053606.1(SMAD3);
GO:0031529	ruffle organization	biological_process	9	4250	27	34367	0.00387851	0.0244234	2.69545	XM_018038752.1(CARMIL1);XM_018038753.1(CARMIL1);XM_018038754.1(CARMIL1);XM_018038755.1(CARMIL1);XM_018038756.1(CARMIL1);XM_018050168.1(CSF1R);XM_018051787.1(PALLD);XM_018051789.1(PALLD);XM_018059470.1(ARFIP2);
GO:1902894	negative regulation of pri-miRNA transcription by RNA polymerase II	biological_process	9	4250	27	34367	0.00387851	0.0244234	2.69545	XM_005696330.3(SRF);XM_018040130.1(HDAC4);XM_018040136.1(HDAC4);XM_018040141.1(HDAC4);XM_018043384.1(RELA);XM_018048904.1(PPARA);XM_018048905.1(PPARA);XM_018048906.1(PPARA);XM_018048907.1(PPARA);
GO:0045453	bone resorption	biological_process	11	4250	37	34367	0.00402156	0.025068	2.40405	XM_005683143.3(ADRB2);XM_013972914.2(LRRK1);XM_018051108.1(RAB3D);XM_018057837.1(SRC);XM_018057838.1(SRC);XM_018057839.1(SRC);XM_018059293.1(IHH);XM_018066301.1(LRRK1);XM_018066302.1(LRRK1);XM_018066303.1(LRRK1);XM_018066304.1(LRRK1);
GO:0060083	smooth muscle contraction involved in micturition	biological_process	11	4250	37	34367	0.00402156	0.025068	2.40405	XM_018048691.1(CACNA1C);XM_018048692.1(CACNA1C);XM_018048693.1(CACNA1C);XM_018048694.1(CACNA1C);XM_018048695.1(CACNA1C);XM_018048696.1(CACNA1C);XM_018048697.1(CACNA1C);XM_018048698.1(CACNA1C);XM_018048699.1(CACNA1C);XM_018048700.1(CACNA1C);XM_018048701.1(CACNA1C);
GO:0061014	positive regulation of mRNA catabolic process	biological_process	11	4250	37	34367	0.00402156	0.025068	2.40405	XM_005692398.3(ZFP36);XM_013969814.2(PRR5L);XM_018050930.1(KHSRP);XM_018050931.1(KHSRP);XM_018050934.1(KHSRP);XM_018050936.1(KHSRP);XM_018051458.1(UPF1);XM_018051459.1(UPF1);XM_018059229.1(PRR5L);XM_018059230.1(PRR5L);XM_018059232.1(PRR5L);
GO:0031113	regulation of microtubule polymerization	biological_process	10	4250	32	34367	0.00403477	0.025068	2.52699	XM_018056072.1(CAMSAP1);XM_018056073.1(CAMSAP1);XM_018056074.1(CAMSAP1);XM_018056075.1(CAMSAP1);XM_018056076.1(CAMSAP1);XM_018060830.1(CAMSAP2);XM_018060831.1(CAMSAP2);XM_018060832.1(CAMSAP2);XM_018060833.1(CAMSAP2);XM_018060834.1(CAMSAP2);
GO:0035068	micro-ribonucleoprotein complex	cellular_component	10	4250	32	34367	0.00403477	0.025068	2.52699	XM_018040459.1(TNRC6A);XM_018040460.1(TNRC6A);XM_018040461.1(TNRC6A);XM_018063705.1(TNRC6C);XM_018063706.1(TNRC6C);XM_018063707.1(TNRC6C);XM_018063708.1(TNRC6C);XM_018063709.1(TNRC6C);XM_018063710.1(TNRC6C);XM_018063711.1(TNRC6C);
GO:0001047	core promoter binding	molecular_function	7	4250	18	34367	0.00403819	0.025068	3.14469	XM_018059200.1(LOC102190340);XM_018059201.1(LOC102190340);XM_018060582.1(ZBTB17);XM_018060583.1(ZBTB17);XM_018060584.1(ZBTB17);XM_018060585.1(ZBTB17);XM_018060586.1(ZBTB17);
GO:0005751	mitochondrial respiratory chain complex IV	cellular_component	7	4250	18	34367	0.00403819	0.025068	3.14469	XM_005697593.3(LOC100861263);XM_018057674.1(LOC102179296);XM_018057675.1(LOC102179296);XM_018057676.1(LOC102179296);XM_018057677.1(LOC102179296);XM_018057678.1(LOC102179296);XM_018057679.1(LOC102179296);
GO:0008353	RNA polymerase II CTD heptapeptide repeat kinase activity	molecular_function	7	4250	18	34367	0.00403819	0.025068	3.14469	XM_005693743.3(CDK12);XM_005693744.3(CDK12);XM_005693745.3(CDK12);XM_018055822.1(CDK9);XM_018065003.1(CDK12);XM_018065790.1(ERCC3);XM_018065795.1(ERCC3);
GO:0022904	respiratory electron transport chain	biological_process	7	4250	18	34367	0.00403819	0.025068	3.14469	XM_018039702.1(LOC108633807);XM_018039705.1(LOC108633807);XM_018039709.1(LOC108633807);XM_018039713.1(LOC108633807);XM_018039720.1(LOC108633807);XM_018054682.1(SDHB);XM_018054683.1(SDHB);
GO:0070097	delta-catenin binding	molecular_function	7	4250	18	34367	0.00403819	0.025068	3.14469	XM_005688694.3(PTPRT);XM_018053483.1(DACT2);XM_018057885.1(PTPRT);XM_018057886.1(PTPRT);XM_018057887.1(PTPRT);XM_018057888.1(PTPRT);XM_018057889.1(PTPRT);
GO:1901388	regulation of transforming growth factor beta activation	biological_process	7	4250	18	34367	0.00403819	0.025068	3.14469	XM_018055102.1(LTBP1);XM_018055103.1(LTBP1);XM_018055104.1(LTBP1);XM_018055105.1(LTBP1);XM_018055106.1(LTBP1);XM_018055107.1(LTBP1);XM_018055108.1(LTBP1);
GO:0008092	cytoskeletal protein binding	molecular_function	27	4250	129	34367	0.00406412	0.0251965	1.69249	XM_005692102.3(CDH5);XM_005698393.3(PKD2L1);XM_018039719.1(CDH2);XM_018042187.1(LDB3);XM_018042188.1(LDB3);XM_018042189.1(LDB3);XM_018042190.1(LDB3);XM_018042191.1(LDB3);XM_018042192.1(LDB3);XM_018046953.1(FLNC);XM_018046954.1(FLNC);XM_018046955.1(FLNC);XM_018050604.1(DBN1);XM_018051787.1(PALLD);XM_018051789.1(PALLD);XM_018056420.1(FARP1);XM_018056421.1(FARP1);XM_018056422.1(FARP1);XM_018058696.1…
GO:0006606	protein import into nucleus	biological_process	20	4250	87	34367	0.00417234	0.0258341	1.85893	XM_005685051.3(DRD1);XM_005694608.3(PIK3R1);XM_005694609.3(PIK3R1);XM_013974863.2(LOC102181259);XM_018046195.1(ADAR);XM_018046196.1(ADAR);XM_018046197.1(ADAR);XM_018046198.1(ADAR);XM_018046199.1(ADAR);XM_018046201.1(ADAR);XM_018046202.1(ADAR);XM_018055438.1(PPP3R1);XM_018056721.1(KPNA3);XM_018059524.1(IPO7);XM_018062827.1(NUP62);XM_018062828.1(NUP62);XM_018062829.1(NUP62);XM_018062830.1(NUP62);XM…
GO:0008528	G protein-coupled peptide receptor activity	molecular_function	14	4250	53	34367	0.00418345	0.0258696	2.13602	XM_005679712.3(LGR5);XM_013963635.2(LGR5);XM_013964334.2(GALR3);XM_018047116.1(ADCYAP1R1);XM_018061795.1(SCTR);XM_018061801.1(SCTR);XM_018063190.1(GIPR);XM_018063766.1(GALR2);XM_018066729.1(PTH1R);XM_018066730.1(PTH1R);XM_018066731.1(PTH1R);XM_018066733.1(PTH1R);XM_018066734.1(PTH1R);XM_018066735.1(PTH1R);
GO:0000183	chromatin silencing at rDNA	biological_process	5	4250	10	34367	0.00424118	0.0260592	4.04318	XM_018048058.1(BAZ2A);XM_018048059.1(BAZ2A);XM_018048060.1(BAZ2A);XM_018048061.1(BAZ2A);XM_018048062.1(BAZ2A);
GO:0043551	regulation of phosphatidylinositol 3-kinase activity	biological_process	5	4250	10	34367	0.00424118	0.0260592	4.04318	XM_005678520.3(PIK3R3);XM_005694608.3(PIK3R1);XM_005694609.3(PIK3R1);XM_018065533.1(PIK3R1);XM_018065534.1(PIK3R1);
GO:0051295	establishment of meiotic spindle localization	biological_process	5	4250	10	34367	0.00424118	0.0260592	4.04318	XM_018039419.1(SPIRE1);XM_018039420.1(SPIRE1);XM_018039421.1(SPIRE1);XM_018039423.1(SPIRE1);XM_018039424.1(SPIRE1);
GO:0070290	N-acylphosphatidylethanolamine-specific phospholipase D activity	molecular_function	5	4250	10	34367	0.00424118	0.0260592	4.04318	XM_013971113.2(PLD3);XM_018062421.1(PLD3);XM_018062424.1(PLD3);XM_018066583.1(PLD4);XM_018066584.1(PLD4);
GO:0070649	formin-nucleated actin cable assembly	biological_process	5	4250	10	34367	0.00424118	0.0260592	4.04318	XM_018039419.1(SPIRE1);XM_018039420.1(SPIRE1);XM_018039421.1(SPIRE1);XM_018039423.1(SPIRE1);XM_018039424.1(SPIRE1);
GO:0004445	inositol-polyphosphate 5-phosphatase activity	molecular_function	6	4250	14	34367	0.00441143	0.0268991	3.46558	XM_018056106.1(INPP5E);XM_018056107.1(INPP5E);XM_018056108.1(INPP5E);XM_018056109.1(INPP5E);XM_018056110.1(INPP5E);XM_018056111.1(INPP5E);
GO:0009311	oligosaccharide metabolic process	biological_process	6	4250	14	34367	0.00441143	0.0268991	3.46558	XM_018054755.1(LOC106501835);XM_018055319.1(ST6GAL2);XM_018056264.1(LOC102182048);XM_018056265.1(LOC102182048);XM_018056266.1(LOC102182048);XM_018056881.1(ST8SIA6);
GO:0010447	response to acidic pH	biological_process	6	4250	14	34367	0.00441143	0.0268991	3.46558	XM_018047810.1(ASIC1);XM_018047811.1(ASIC1);XM_018056627.1(SLC9A1);XM_018057837.1(SRC);XM_018057838.1(SRC);XM_018057839.1(SRC);
GO:0034727	piecemeal microautophagy of the nucleus	biological_process	6	4250	14	34367	0.00441143	0.0268991	3.46558	XM_018059144.1(ATG13);XM_018059145.1(ATG13);XM_018059146.1(ATG13);XM_018059147.1(ATG13);XM_018059148.1(ATG13);XM_018059149.1(ATG13);
GO:0036157	outer dynein arm	cellular_component	6	4250	14	34367	0.00441143	0.0268991	3.46558	XM_005684074.2(DNAI1);XM_005684075.2(DNAI1);XM_018062696.1(CCDC114);XM_018062698.1(CCDC114);XM_018062699.1(CCDC114);XM_018064030.1(DNAI2);
GO:0060998	regulation of dendritic spine development	biological_process	6	4250	14	34367	0.00441143	0.0268991	3.46558	XM_018041460.1(CPEB3);XM_018041461.1(CPEB3);XM_018041462.1(CPEB3);XM_018041464.1(CPEB3);XM_018041465.1(CPEB3);XM_018041466.1(CPEB3);
GO:0007204	positive regulation of cytosolic calcium ion concentration	biological_process	34	4250	174	34367	0.00447113	0.0272286	1.58009	XM_013971523.2(PTGIR);XM_018048691.1(CACNA1C);XM_018048692.1(CACNA1C);XM_018048693.1(CACNA1C);XM_018048694.1(CACNA1C);XM_018048695.1(CACNA1C);XM_018048696.1(CACNA1C);XM_018048697.1(CACNA1C);XM_018048698.1(CACNA1C);XM_018048699.1(CACNA1C);XM_018048700.1(CACNA1C);XM_018048701.1(CACNA1C);XM_018048750.1(PLA2G6);XM_018052356.1(ADRA1A);XM_018052358.1(ADRA1A);XM_018052359.1(ADRA1A);XM_018054660.1(NPTN);…
GO:0010667	negative regulation of cardiac muscle cell apoptotic process	biological_process	8	4250	23	34367	0.00476382	0.0289744	2.81264	XM_018040359.1(PDPK1);XM_018040360.1(PDPK1);XM_018059150.1(AMBRA1);XM_018059151.1(AMBRA1);XM_018059152.1(AMBRA1);XM_018059153.1(AMBRA1);XM_018059154.1(AMBRA1);XM_018059155.1(AMBRA1);
GO:0051693	actin filament capping	biological_process	12	4250	43	34367	0.00480667	0.0291981	2.25666	XM_005683975.3(DMTN);XM_013966099.2(DMTN);XM_013966107.2(DMTN);XM_018052256.1(DMTN);XM_018052258.1(DMTN);XM_018052259.1(DMTN);XM_018052260.1(DMTN);XM_018052261.1(DMTN);XM_018052262.1(DMTN);XM_018052263.1(DMTN);XM_018052264.1(DMTN);XM_018054413.1(SPTBN5);
GO:0071805	potassium ion transmembrane transport	biological_process	27	4250	131	34367	0.00505663	0.0306777	1.66665	XM_005675475.2(SLC9A9);XM_005692524.3(KCNK6);XM_005698393.3(PKD2L1);XM_013972609.2(KCNH4);XM_018039398.1(KCNG2);XM_018045892.1(KCNC4);XM_018047834.1(KCNH3);XM_018054666.1(HCN4);XM_018056384.1(NALCN);XM_018056385.1(NALCN);XM_018056627.1(SLC9A1);XM_018057536.1(KCNQ2);XM_018057537.1(KCNQ2);XM_018057538.1(KCNQ2);XM_018057539.1(KCNQ2);XM_018057540.1(KCNQ2);XM_018057541.1(KCNQ2);XM_018057543.1(KCNQ2);X…
GO:0050718	positive regulation of interleukin-1 beta secretion	biological_process	9	4250	28	34367	0.00509737	0.0308498	2.59918	NM_001314291.1(NOD2);XM_013972605.2(NLRP1);XM_018058673.1(GSDMD);XM_018058674.1(GSDMD);XM_018058675.1(GSDMD);XM_018058676.1(GSDMD);XM_018058677.1(GSDMD);XM_018060254.1(FZD5);XM_018063018.1(NLRP12);
GO:0043204	perikaryon	cellular_component	41	4250	221	34367	0.00509782	0.0308498	1.50018	XM_013963623.2(HTR5A);XM_018039275.1(CPNE5);XM_018039276.1(CPNE5);XM_018039277.1(CPNE5);XM_018039278.1(CPNE5);XM_018040359.1(PDPK1);XM_018040360.1(PDPK1);XM_018041676.1(KNDC1);XM_018041677.1(KNDC1);XM_018048691.1(CACNA1C);XM_018048692.1(CACNA1C);XM_018048693.1(CACNA1C);XM_018048694.1(CACNA1C);XM_018048695.1(CACNA1C);XM_018048696.1(CACNA1C);XM_018048697.1(CACNA1C);XM_018048698.1(CACNA1C);XM_018048…
GO:0005164	tumor necrosis factor receptor binding	molecular_function	10	4250	33	34367	0.00515737	0.0311319	2.45041	XM_005695421.3(TRAF3);XM_013973268.2(TRAF3);XM_018039176.1(LTA);XM_018039177.1(LTA);XM_018051672.1(LOC108633275);XM_018060763.1(TRAF5);XM_018060764.1(TRAF5);XM_018064585.1(TNFSF12);XM_018064586.1(TNFSF12);XM_018066300.1(TRAF3);
GO:0042054	histone methyltransferase activity	molecular_function	10	4250	33	34367	0.00515737	0.0311319	2.45041	XM_018050755.1(DOT1L);XM_018050756.1(DOT1L);XM_018050757.1(DOT1L);XM_018050758.1(DOT1L);XM_018050759.1(DOT1L);XM_018050760.1(DOT1L);XM_018050761.1(DOT1L);XM_018050762.1(DOT1L);XM_018050763.1(DOT1L);XM_018050764.1(DOT1L);
GO:0016020	membrane	cellular_component	378	4250	2710	34367	0.00551493	0.0332486	1.12791	XM_005675655.3(AGPAT3);XM_005676747.3(LAPTM5);XM_005677603.3(SELENBP1);XM_005678055.2(PALMD);XM_005679452.3(ATP6V1F);XM_005680266.3(CDK4);XM_005681376.3(DAPP1);XM_005681377.3(DAPP1);XM_005681792.3(SCARB2);XM_005682527.3(LRG1);XM_005683109.3(PPP2R2B);XM_005683759.3(ERMP1);XM_005683824.3(PIGO);XM_005683825.3(PIGO);XM_005683827.3(PIGO);XM_005686948.3(ADCY3);XM_005688976.3(RGS20);XM_005691015.3(PPP2R…
GO:0007264	small GTPase mediated signal transduction	biological_process	35	4250	183	34367	0.00563648	0.0339388	1.54657	XM_005674953.3(ARHGAP31);XM_005691714.3(RASL10A);XM_018038218.1(DOCK3);XM_018038219.1(DOCK3);XM_018038220.1(DOCK3);XM_018038221.1(DOCK3);XM_018038222.1(DOCK3);XM_018038223.1(DOCK3);XM_018038224.1(DOCK3);XM_018041676.1(KNDC1);XM_018041677.1(KNDC1);XM_018042008.1(RRAGC);XM_018043235.1(ARHGAP32);XM_018043236.1(ARHGAP32);XM_018043237.1(ARHGAP32);XM_018051617.1(RASGEF1C);XM_018051676.1(LOC108636441);X…
GO:0000137	Golgi cis cisterna	cellular_component	7	4250	19	34367	0.00571895	0.034094	2.97918	XM_005687184.3(GOLGA2);XM_005692177.3(SMPD3);XM_018040831.1(XYLT1);XM_018055866.1(GOLGA2);XM_018055867.1(GOLGA2);XM_018055868.1(GOLGA2);XM_018055869.1(GOLGA2);
GO:0007100	mitotic centrosome separation	biological_process	7	4250	19	34367	0.00571895	0.034094	2.97918	XM_013968734.2(KIF3B);XM_013968735.2(KIF3B);XM_018057697.1(KIF3B);XM_018062827.1(NUP62);XM_018062828.1(NUP62);XM_018062829.1(NUP62);XM_018062830.1(NUP62);
GO:0008251	tRNA-specific adenosine deaminase activity	molecular_function	7	4250	19	34367	0.00571895	0.034094	2.97918	XM_018046195.1(ADAR);XM_018046196.1(ADAR);XM_018046197.1(ADAR);XM_018046198.1(ADAR);XM_018046199.1(ADAR);XM_018046201.1(ADAR);XM_018046202.1(ADAR);
GO:0016045	detection of bacterium	biological_process	7	4250	19	34367	0.00571895	0.034094	2.97918	NM_001314291.1(NOD2);XM_005679252.3(NOD1);XM_005679253.3(NOD1);XM_005679254.3(NOD1);XM_013963362.2(NOD1);XM_018047107.1(NOD1);XM_018047108.1(NOD1);
GO:0035136	forelimb morphogenesis	biological_process	7	4250	19	34367	0.00571895	0.034094	2.97918	XM_018039807.1(SALL3);XM_018039814.1(RNF165);XM_018054501.1(FMN1);XM_018061186.1(TBX5);XM_018061187.1(TBX5);XM_018061188.1(TBX5);XM_018061189.1(TBX5);
GO:0046835	carbohydrate phosphorylation	biological_process	7	4250	19	34367	0.00571895	0.034094	2.97918	XM_018041925.1(POMK);XM_018041926.1(POMK);XM_018041927.1(POMK);XM_018041928.1(POMK);XM_018041929.1(POMK);XM_018041930.1(POMK);XM_018041931.1(POMK);
GO:1990048	anterograde neuronal dense core vesicle transport	biological_process	7	4250	19	34367	0.00571895	0.034094	2.97918	XM_018046471.1(KIF1A);XM_018060361.1(KIF1B);XM_018060362.1(KIF1B);XM_018060363.1(KIF1B);XM_018060364.1(KIF1B);XM_018060365.1(KIF1B);XM_018060369.1(KIF1B);
GO:1990761	growth cone lamellipodium	cellular_component	7	4250	19	34367	0.00571895	0.034094	2.97918	XM_018059458.1(APBB1);XM_018059459.1(APBB1);XM_018059461.1(APBB1);XM_018059462.1(APBB1);XM_018059463.1(APBB1);XM_018059464.1(APBB1);XM_018059465.1(APBB1);
GO:0034446	substrate adhesion-dependent cell spreading	biological_process	12	4250	44	34367	0.00587889	0.0349843	2.20537	XM_013967784.2(ANTXR1);XM_018042780.1(FERMT3);XM_018042781.1(FERMT3);XM_018048881.1(PARVB);XM_018048882.1(PARVG);XM_018057585.1(LAMA5);XM_018057837.1(SRC);XM_018057838.1(SRC);XM_018057839.1(SRC);XM_018060408.1(VAMP3);XM_018066251.1(PEAK1);XM_018066252.1(PEAK1);
GO:0006816	calcium ion transport	biological_process	25	4250	120	34367	0.00589997	0.0349843	1.68466	XM_005676958.2(NMUR1);XM_018042370.1(CAMK2G);XM_018042372.1(CAMK2G);XM_018042374.1(CAMK2G);XM_018046194.1(CHRNB2);XM_018048691.1(CACNA1C);XM_018048692.1(CACNA1C);XM_018048693.1(CACNA1C);XM_018048694.1(CACNA1C);XM_018048695.1(CACNA1C);XM_018048696.1(CACNA1C);XM_018048697.1(CACNA1C);XM_018048698.1(CACNA1C);XM_018048699.1(CACNA1C);XM_018048700.1(CACNA1C);XM_018048701.1(CACNA1C);XM_018051417.1(ATP2C1…
GO:0004068	aspartate 1-decarboxylase activity	molecular_function	4	4250	7	34367	0.0059919	0.0349843	4.62077	XM_018047685.1(CSAD);XM_018047686.1(CSAD);XM_018047687.1(CSAD);XM_018047688.1(CSAD);
GO:0004782	sulfinoalanine decarboxylase activity	molecular_function	4	4250	7	34367	0.0059919	0.0349843	4.62077	XM_018047685.1(CSAD);XM_018047686.1(CSAD);XM_018047687.1(CSAD);XM_018047688.1(CSAD);
GO:0008274	gamma-tubulin ring complex	cellular_component	4	4250	7	34367	0.0059919	0.0349843	4.62077	XM_018048941.1(TUBGCP6);XM_018048942.1(TUBGCP6);XM_018048943.1(TUBGCP6);XM_018048945.1(TUBGCP6);
GO:0016723	oxidoreductase activity, oxidizing metal ions, NAD or NADP as acceptor	molecular_function	4	4250	7	34367	0.0059919	0.0349843	4.62077	XM_005676251.3(STEAP3);XM_018061862.1(STEAP3);XM_018061872.1(STEAP3);XM_018061882.1(STEAP3);
GO:0021508	floor plate formation	biological_process	4	4250	7	34367	0.0059919	0.0349843	4.62077	XM_018061648.1(GLI2);XM_018061649.1(GLI2);XM_018061651.1(GLI2);XM_018061652.1(GLI2);
GO:0032815	negative regulation of natural killer cell activation	biological_process	4	4250	7	34367	0.0059919	0.0349843	4.62077	XM_018061038.1(RHBDD3);XM_018061039.1(RHBDD3);XM_018061040.1(RHBDD3);XM_018061041.1(RHBDD3);
GO:0042270	protection from natural killer cell mediated cytotoxicity	biological_process	4	4250	7	34367	0.0059919	0.0349843	4.62077	XM_018038978.1(LOC102180906);XM_018038979.1(LOC102180906);XM_018038980.1(LOC102180906);XM_018038981.1(LOC102180906);
GO:0043522	leucine zipper domain binding	molecular_function	4	4250	7	34367	0.0059919	0.0349843	4.62077	XM_005682573.3(DAPK3);XM_018048803.1(MKL1);XM_018048804.1(MKL1);XM_018050850.1(DAPK3);
GO:0044340	canonical Wnt signaling pathway involved in regulation of cell proliferation	biological_process	4	4250	7	34367	0.0059919	0.0349843	4.62077	XM_018064548.1(DVL2);XM_018064549.1(DVL2);XM_018064550.1(DVL2);XM_018064551.1(DVL2);
GO:0046543	development of secondary female sexual characteristics	biological_process	4	4250	7	34367	0.0059919	0.0349843	4.62077	XM_018053927.1(IRF2BPL);XM_018065115.1(STAT5B);XM_018065117.1(STAT5B);XM_018065118.1(STAT5B);
GO:0046578	regulation of Ras protein signal transduction	biological_process	4	4250	7	34367	0.0059919	0.0349843	4.62077	XM_018062827.1(NUP62);XM_018062828.1(NUP62);XM_018062829.1(NUP62);XM_018062830.1(NUP62);
GO:0051660	establishment of centrosome localization	biological_process	4	4250	7	34367	0.0059919	0.0349843	4.62077	XM_005679823.3(CEP83);XM_005679824.3(CEP83);XM_018047628.1(CEP83);XM_018053421.1(EZR);
GO:0098534	centriole assembly	biological_process	4	4250	7	34367	0.0059919	0.0349843	4.62077	XM_018062827.1(NUP62);XM_018062828.1(NUP62);XM_018062829.1(NUP62);XM_018062830.1(NUP62);
GO:1902358	sulfate transmembrane transport	biological_process	4	4250	7	34367	0.0059919	0.0349843	4.62077	XM_005683160.3(SLC26A2);XM_005683161.3(SLC26A2);XM_005683163.3(SLC26A2);XM_013965688.2(SLC26A2);
GO:1903038	negative regulation of leukocyte cell-cell adhesion	biological_process	4	4250	7	34367	0.0059919	0.0349843	4.62077	XM_018048904.1(PPARA);XM_018048905.1(PPARA);XM_018048906.1(PPARA);XM_018048907.1(PPARA);
GO:0044212	transcription regulatory region DNA binding	molecular_function	70	4250	421	34367	0.00609011	0.0355146	1.34452	XM_005693743.3(CDK12);XM_005693744.3(CDK12);XM_005693745.3(CDK12);XM_005696330.3(SRF);XM_005697186.3(SMAD7);XM_013974207.2(FOXC1);XM_018038905.1(TEAD3);XM_018038906.1(TEAD3);XM_018039088.1(TRERF1);XM_018039089.1(TRERF1);XM_018039090.1(TRERF1);XM_018039091.1(TRERF1);XM_018039092.1(TRERF1);XM_018039093.1(TRERF1);XM_018039094.1(TRERF1);XM_018039656.1(SMAD7);XM_018040494.1(GLIS2);XM_018042509.1(LOC10…
GO:0007254	JNK cascade	biological_process	22	4250	102	34367	0.00618433	0.0360204	1.74412	XM_005679252.3(NOD1);XM_005679253.3(NOD1);XM_005679254.3(NOD1);XM_013963362.2(NOD1);XM_018042862.1(MAP3K11);XM_018047107.1(NOD1);XM_018047108.1(NOD1);XM_018048785.1(TAB1);XM_018050987.1(MAP2K7);XM_018050988.1(MAP2K7);XM_018062406.1(MAP3K10);XM_018064468.1(MINK1);XM_018064469.1(MINK1);XM_018064470.1(MINK1);XM_018064471.1(MINK1);XM_018064472.1(MINK1);XM_018064473.1(MINK1);XM_018064474.1(MINK1);XM_0…
GO:0060348	bone development	biological_process	19	4250	84	34367	0.00619338	0.0360294	1.82906	XM_018046289.1(BGLAP);XM_018055943.1(MIGA2);XM_018057992.1(SULF2);XM_018061883.1(ANKRD11);XM_018061884.1(ANKRD11);XM_018061885.1(ANKRD11);XM_018061886.1(ANKRD11);XM_018061887.1(ANKRD11);XM_018061888.1(ANKRD11);XM_018064443.1(SPNS2);XM_018065558.1(SH3PXD2B);XM_018066002.1(AKAP13);XM_018066003.1(AKAP13);XM_018066004.1(AKAP13);XM_018066005.1(AKAP13);XM_018066006.1(AKAP13);XM_018066007.1(AKAP13);XM_0…
GO:0051321	meiotic cell cycle	biological_process	20	4250	90	34367	0.0062317	0.0362086	1.79697	XM_013966986.2(EXD1);XM_013975672.2(DUSP13);XM_018040895.1(PKMYT1);XM_018040896.1(PKMYT1);XM_018040897.1(PKMYT1);XM_018040898.1(PKMYT1);XM_018041806.1(ZFP42);XM_018042603.1(DUSP13);XM_018042604.1(DUSP13);XM_018042605.1(DUSP13);XM_018042606.1(DUSP13);XM_018042608.1(DUSP13);XM_018048941.1(TUBGCP6);XM_018048942.1(TUBGCP6);XM_018048943.1(TUBGCP6);XM_018048945.1(TUBGCP6);XM_018052836.1(PIWIL2);XM_0180…
GO:0008271	secondary active sulfate transmembrane transporter activity	molecular_function	8	4250	24	34367	0.00638204	0.0369483	2.69545	XM_005683160.3(SLC26A2);XM_005683161.3(SLC26A2);XM_005683163.3(SLC26A2);XM_013965688.2(SLC26A2);XM_018049876.1(SLC26A1);XM_018049877.1(SLC26A1);XM_018049878.1(SLC26A1);XM_018049879.1(SLC26A1);
GO:0030033	microvillus assembly	biological_process	8	4250	24	34367	0.00638204	0.0369483	2.69545	XM_005675313.3(TNIK);XM_005675314.3(TNIK);XM_005675315.3(TNIK);XM_005675316.3(TNIK);XM_005680314.2(MYO1A);XM_013964598.2(TNIK);XM_013964609.2(TNIK);XM_018053421.1(EZR);
GO:0031143	pseudopodium	cellular_component	8	4250	24	34367	0.00638204	0.0369483	2.69545	XM_018042187.1(LDB3);XM_018042188.1(LDB3);XM_018042189.1(LDB3);XM_018042190.1(LDB3);XM_018042191.1(LDB3);XM_018042192.1(LDB3);XM_018059340.1(ARRB1);XM_018059341.1(ARRB1);
GO:0005261	cation channel activity	molecular_function	10	4250	34	34367	0.00651031	0.0375103	2.37834	XM_005698393.3(PKD2L1);XM_018039712.1(PIEZO2);XM_018056384.1(NALCN);XM_018056385.1(NALCN);XM_018061851.1(PIEZO1);XM_018061852.1(PIEZO1);XM_018061853.1(PIEZO1);XM_018064422.1(TRPV3);XM_018064423.1(TRPV3);XM_018064424.1(TRPV3);
GO:0030206	chondroitin sulfate biosynthetic process	biological_process	10	4250	34	34367	0.00651031	0.0375103	2.37834	XM_018040831.1(XYLT1);XM_018041007.1(CHST12);XM_018041008.1(CHST12);XM_018042516.1(CHST3);XM_018042517.1(CHST3);XM_018042519.1(CHST3);XM_018042520.1(CHST3);XM_018042521.1(CHST3);XM_018042522.1(CHST3);XM_018066268.1(CSPG4);
GO:0031668	cellular response to extracellular stimulus	biological_process	10	4250	34	34367	0.00651031	0.0375103	2.37834	XM_018058673.1(GSDMD);XM_018058674.1(GSDMD);XM_018058675.1(GSDMD);XM_018058676.1(GSDMD);XM_018058677.1(GSDMD);XM_018063204.1(NR4A2);XM_018063207.1(NR4A2);XM_018063212.1(NR4A2);XM_018063219.1(NR4A2);XM_018063224.1(NR4A2);
GO:0035195	gene silencing by miRNA	biological_process	10	4250	34	34367	0.00651031	0.0375103	2.37834	XM_018040459.1(TNRC6A);XM_018040460.1(TNRC6A);XM_018040461.1(TNRC6A);XM_018063705.1(TNRC6C);XM_018063706.1(TNRC6C);XM_018063707.1(TNRC6C);XM_018063708.1(TNRC6C);XM_018063709.1(TNRC6C);XM_018063710.1(TNRC6C);XM_018063711.1(TNRC6C);
GO:0010833	telomere maintenance via telomere lengthening	biological_process	6	4250	15	34367	0.00659041	0.0378359	3.23454	XM_018041596.1(OBFC1);XM_018041597.1(OBFC1);XM_018041598.1(OBFC1);XM_018041599.1(OBFC1);XM_018041600.1(OBFC1);XM_018041601.1(OBFC1);
GO:0071803	positive regulation of podosome assembly	biological_process	6	4250	15	34367	0.00659041	0.0378359	3.23454	XM_018046831.1(ARHGEF5);XM_018051787.1(PALLD);XM_018051789.1(PALLD);XM_018057837.1(SRC);XM_018057838.1(SRC);XM_018057839.1(SRC);
GO:1903543	positive regulation of exosomal secretion	biological_process	6	4250	15	34367	0.00659041	0.0378359	3.23454	XM_005692177.3(SMPD3);XM_018039376.1(VPS4B);XM_018057920.1(SDC4);XM_018063588.1(HGS);XM_018063589.1(HGS);XM_018063590.1(HGS);
GO:0007188	adenylate cyclase-modulating G protein-coupled receptor signaling pathway	biological_process	16	4250	67	34367	0.00667707	0.0382877	1.93107	XM_005683143.3(ADRB2);XM_005695932.3(GNAI2);XM_013973538.2(GNAT1);XM_018052356.1(ADRA1A);XM_018052358.1(ADRA1A);XM_018052359.1(ADRA1A);XM_018059765.1(DRD2);XM_018062014.1(GNAO1);XM_018063766.1(GALR2);XM_018063947.1(GNA13);XM_018066729.1(PTH1R);XM_018066730.1(PTH1R);XM_018066731.1(PTH1R);XM_018066733.1(PTH1R);XM_018066734.1(PTH1R);XM_018066735.1(PTH1R);
GO:0005930	axoneme	cellular_component	33	4250	172	34367	0.00669708	0.0383567	1.55145	XM_018041099.1(CFAP46);XM_018042491.1(CCSAP);XM_018042492.1(CCSAP);XM_018053883.1(SPATA7);XM_018053884.1(SPATA7);XM_018053885.1(SPATA7);XM_018053886.1(SPATA7);XM_018053887.1(SPATA7);XM_018055903.1(WDR34);XM_018055904.1(WDR34);XM_018055906.1(WDR34);XM_018056106.1(INPP5E);XM_018056107.1(INPP5E);XM_018056108.1(INPP5E);XM_018056109.1(INPP5E);XM_018056110.1(INPP5E);XM_018056111.1(INPP5E);XM_018059150.…
GO:0004935	adrenergic receptor activity	molecular_function	5	4250	11	34367	0.00698865	0.0393245	3.67561	XM_005683143.3(ADRB2);XM_018052356.1(ADRA1A);XM_018052358.1(ADRA1A);XM_018052359.1(ADRA1A);XM_018059765.1(DRD2);
GO:0009913	epidermal cell differentiation	biological_process	5	4250	11	34367	0.00698865	0.0393245	3.67561	XM_018052560.1(KLF4);XM_018061648.1(GLI2);XM_018061649.1(GLI2);XM_018061651.1(GLI2);XM_018061652.1(GLI2);
GO:0031996	thioesterase binding	molecular_function	5	4250	11	34367	0.00698865	0.0393245	3.67561	XM_005695421.3(TRAF3);XM_013973268.2(TRAF3);XM_018060763.1(TRAF5);XM_018060764.1(TRAF5);XM_018066300.1(TRAF3);
GO:0033043	regulation of organelle organization	biological_process	5	4250	11	34367	0.00698865	0.0393245	3.67561	XM_018060830.1(CAMSAP2);XM_018060831.1(CAMSAP2);XM_018060832.1(CAMSAP2);XM_018060833.1(CAMSAP2);XM_018060834.1(CAMSAP2);
GO:0035631	CD40 receptor complex	cellular_component	5	4250	11	34367	0.00698865	0.0393245	3.67561	XM_005695421.3(TRAF3);XM_013973268.2(TRAF3);XM_018060763.1(TRAF5);XM_018060764.1(TRAF5);XM_018066300.1(TRAF3);
GO:0036020	endolysosome membrane	cellular_component	5	4250	11	34367	0.00698865	0.0393245	3.67561	XM_018040268.1(CLEC16A);XM_018040269.1(CLEC16A);XM_018040270.1(CLEC16A);XM_018040271.1(CLEC16A);XM_018040272.1(CLEC16A);
GO:0036066	protein O-linked fucosylation	biological_process	5	4250	11	34367	0.00698865	0.0393245	3.67561	XM_018040946.1(LFNG);XM_018057959.1(SLC35C2);XM_018059194.1(SLC35C1);XM_018059195.1(SLC35C1);XM_018059196.1(SLC35C1);
GO:0040038	polar body extrusion after meiotic divisions	biological_process	5	4250	11	34367	0.00698865	0.0393245	3.67561	XM_018039419.1(SPIRE1);XM_018039420.1(SPIRE1);XM_018039421.1(SPIRE1);XM_018039423.1(SPIRE1);XM_018039424.1(SPIRE1);
GO:0042426	choline catabolic process	biological_process	5	4250	11	34367	0.00698865	0.0393245	3.67561	XM_018056163.1(SARDH);XM_018056164.1(SARDH);XM_018056165.1(SARDH);XM_018067041.1(CHDH);XM_018067043.1(CHDH);
GO:0045060	negative thymic T cell selection	biological_process	5	4250	11	34367	0.00698865	0.0393245	3.67561	XM_018064475.1(MINK1);XM_018064476.1(MINK1);XM_018064477.1(MINK1);XM_018064482.1(MINK1);XM_018064483.1(MINK1);
GO:0051388	positive regulation of neurotrophin TRK receptor signaling pathway	biological_process	5	4250	11	34367	0.00698865	0.0393245	3.67561	XM_005699866.3(PPP2R5B);XM_018043452.1(PPP2R5B);XM_018043454.1(PPP2R5B);XM_018051242.1(TMEM108);XM_018051251.1(TMEM108);
GO:0052548	regulation of endopeptidase activity	biological_process	5	4250	11	34367	0.00698865	0.0393245	3.67561	XM_013964218.2(A2ML1);XM_018048519.1(A2ML1);XM_018048520.1(A2ML1);XM_018048521.1(A2ML1);XM_018048522.1(A2ML1);
GO:0060137	maternal process involved in parturition	biological_process	5	4250	11	34367	0.00698865	0.0393245	3.67561	XM_018045796.1(LOC102173333);XM_018045804.1(LOC102173333);XM_018045808.1(LOC102173333);XM_018045812.1(LOC102173333);XM_018045817.1(LOC102173333);
GO:0070365	hepatocyte differentiation	biological_process	5	4250	11	34367	0.00698865	0.0393245	3.67561	XM_013970386.2(PROX1);XM_013970387.2(PROX1);XM_013970389.2(PROX1);XM_018060736.1(PROX1);XM_018060737.1(PROX1);
GO:1902036	regulation of hematopoietic stem cell differentiation	biological_process	5	4250	11	34367	0.00698865	0.0393245	3.67561	XM_018040020.1(SETD1A);XM_018040021.1(SETD1A);XM_018040022.1(SETD1A);XM_018040023.1(SETD1A);XM_018040024.1(SETD1A);
GO:0004683	calmodulin-dependent protein kinase activity	molecular_function	19	4250	85	34367	0.00707197	0.0396952	1.80754	XM_018038232.1(MAPKAPK3);XM_018042363.1(CAMK2G);XM_018042364.1(CAMK2G);XM_018042365.1(CAMK2G);XM_018042366.1(CAMK2G);XM_018042367.1(CAMK2G);XM_018042369.1(CAMK2G);XM_018042370.1(CAMK2G);XM_018042371.1(CAMK2G);XM_018042372.1(CAMK2G);XM_018042373.1(CAMK2G);XM_018042374.1(CAMK2G);XM_018042375.1(CAMK2G);XM_018042377.1(CAMK2G);XM_018042378.1(CAMK2G);XM_018057012.1(CAMK1D);XM_018057013.1(CAMK1D);XM_018…
GO:0008333	endosome to lysosome transport	biological_process	20	4250	91	34367	0.00707929	0.0396952	1.77722	XM_013965630.2(LOC102191519);XM_018040268.1(CLEC16A);XM_018040269.1(CLEC16A);XM_018040270.1(CLEC16A);XM_018040271.1(CLEC16A);XM_018040272.1(CLEC16A);XM_018046083.1(SNX27);XM_018046084.1(SNX27);XM_018048149.1(SCYL2);XM_018048150.1(SCYL2);XM_018059447.1(FAM160A2);XM_018059448.1(FAM160A2);XM_018059450.1(FAM160A2);XM_018059451.1(FAM160A2);XM_018059452.1(FAM160A2);XM_018059453.1(FAM160A2);XM_018059454…
GO:0048167	regulation of synaptic plasticity	biological_process	20	4250	91	34367	0.00707929	0.0396952	1.77722	XM_005699921.2(NPAS4);XM_018041460.1(CPEB3);XM_018041461.1(CPEB3);XM_018041462.1(CPEB3);XM_018041464.1(CPEB3);XM_018041465.1(CPEB3);XM_018041466.1(CPEB3);XM_018051175.1(GIPC1);XM_018051176.1(GIPC1);XM_018051177.1(GIPC1);XM_018051178.1(GIPC1);XM_018051179.1(GIPC1);XM_018054611.1(JPH4);XM_018058646.1(ADGRB1);XM_018063856.1(GRIN2C);XM_018063857.1(GRIN2C);XM_018063858.1(GRIN2C);XM_018066327.1(MAP1A);…
GO:0017022	myosin binding	molecular_function	12	4250	45	34367	0.007132	0.0399442	2.15636	XM_018046339.1(KIRREL);XM_018046340.1(KIRREL);XM_018046341.1(KIRREL);XM_018046342.1(KIRREL);XM_018051175.1(GIPC1);XM_018051176.1(GIPC1);XM_018051177.1(GIPC1);XM_018051178.1(GIPC1);XM_018051179.1(GIPC1);XM_018066992.1(TRAK1);XM_018066993.1(TRAK1);XM_018066994.1(TRAK1);
GO:0003682	chromatin binding	molecular_function	118	4250	767	34367	0.0071633	0.0400728	1.24405	XM_005679853.3(CBX5);XM_005691687.2(FOXN4);XM_005696330.3(SRF);XM_013965519.2(ARID3A);XM_018038587.1(RING1);XM_018039130.1(CDYL);XM_018039659.1(NFATC1);XM_018039661.1(NFATC1);XM_018042609.1(EGR2);XM_018042891.1(MEN1);XM_018042892.1(MEN1);XM_018043384.1(RELA);XM_018046150.1(CRTC2);XM_018046151.1(CRTC2);XM_018048592.1(NCAPD2);XM_018048593.1(NCAPD2);XM_018050487.1(ARID3A);XM_018050488.1(ARID3A);XM_0…
GO:0005886	plasma membrane	cellular_component	853	4250	6421	34367	0.00732356	0.0409218	1.07423	XM_005675110.3(ATP13A5);XM_005675358.3(PDCD10);XM_005675365.3(SLITRK3);XM_005675475.2(SLC9A9);XM_005675655.3(AGPAT3);XM_005676251.3(STEAP3);XM_005676847.3(IL22RA1);XM_005676958.2(NMUR1);XM_005677739.3(ITGA10);XM_005677740.3(ITGA10);XM_005678397.3(SLC1A7);XM_005678577.2(MPL);XM_005679299.3(STEAP4);XM_005679300.3(STEAP4);XM_005679428.3(GCC1);XM_005680331.2(ATP5B);XM_005680370.3(ESYT1);XM_005680662.…
GO:1900273	positive regulation of long-term synaptic potentiation	biological_process	11	4250	40	34367	0.00767172	0.0428174	2.22375	XM_005676431.3(CREB1);XM_018041460.1(CPEB3);XM_018041461.1(CPEB3);XM_018041462.1(CPEB3);XM_018041464.1(CPEB3);XM_018041465.1(CPEB3);XM_018041466.1(CPEB3);XM_018054660.1(NPTN);XM_018054661.1(NPTN);XM_018060284.1(CREB1);XM_018060296.1(CREB1);
GO:0000932	P-body	cellular_component	37	4250	200	34367	0.00783977	0.0436315	1.49598	XM_005676737.2(PUM1);XM_005676738.2(PUM1);XM_005676739.2(PUM1);XM_005676740.2(PUM1);XM_005676742.2(PUM1);XM_005676743.2(PUM1);XM_005692398.3(ZFP36);XM_013973701.2(PUM1);XM_013973718.2(PUM1);XM_013973724.2(PUM1);XM_013973729.2(PUM1);XM_013973741.2(PUM1);XM_018040459.1(TNRC6A);XM_018040460.1(TNRC6A);XM_018040461.1(TNRC6A);XM_018050404.1(BTBD2);XM_018051458.1(UPF1);XM_018051459.1(UPF1);XM_018053330.…
GO:0002115	store-operated calcium entry	biological_process	7	4250	20	34367	0.007872	0.0436315	2.83022	XM_005689854.3(STIM1);XM_005697716.3(ORAI3);XM_013974809.2(ORAI2);XM_018040398.1(ORAI2);XM_018059438.1(STIM1);XM_018059439.1(STIM1);XM_018059440.1(STIM1);
GO:0035455	response to interferon-alpha	biological_process	7	4250	20	34367	0.007872	0.0436315	2.83022	XM_018046195.1(ADAR);XM_018046196.1(ADAR);XM_018046197.1(ADAR);XM_018046198.1(ADAR);XM_018046199.1(ADAR);XM_018046201.1(ADAR);XM_018046202.1(ADAR);
GO:0099642	retrograde axonal protein transport	biological_process	7	4250	20	34367	0.007872	0.0436315	2.83022	XM_018042817.1(DLG2);XM_018042818.1(DLG2);XM_018042819.1(DLG2);XM_018042821.1(DLG2);XM_018066327.1(MAP1A);XM_018066328.1(MAP1A);XM_018066329.1(MAP1A);
GO:1901612	cardiolipin binding	molecular_function	7	4250	20	34367	0.007872	0.0436315	2.83022	XM_018040332.1(NME4);XM_018040334.1(NME4);XM_018058673.1(GSDMD);XM_018058674.1(GSDMD);XM_018058675.1(GSDMD);XM_018058676.1(GSDMD);XM_018058677.1(GSDMD);
GO:2000059	negative regulation of ubiquitin-dependent protein catabolic process	biological_process	7	4250	20	34367	0.007872	0.0436315	2.83022	XM_018038702.1(ANKS1A);XM_018038703.1(ANKS1A);XM_018038705.1(ANKS1A);XM_018038706.1(ANKS1A);XM_018038708.1(ANKS1A);XM_018050782.1(SGTA);XM_018050783.1(SGTA);
GO:0043123	positive regulation of I-kappaB kinase/NF-kappaB signaling	biological_process	40	4250	220	34367	0.00791468	0.0438176	1.47025	NM_001314291.1(NOD2);XM_005679252.3(NOD1);XM_005679253.3(NOD1);XM_005679254.3(NOD1);XM_013963362.2(NOD1);XM_018043384.1(RELA);XM_018047107.1(NOD1);XM_018047108.1(NOD1);XM_018049215.1(ALPK1);XM_018049216.1(ALPK1);XM_018049217.1(ALPK1);XM_018049218.1(ALPK1);XM_018049219.1(ALPK1);XM_018049220.1(ALPK1);XM_018051417.1(ATP2C1);XM_018051432.1(ATP2C1);XM_018051436.1(ATP2C1);XM_018058712.1(SHARPIN);XM_018…
GO:0071277	cellular response to calcium ion	biological_process	31	4250	161	34367	0.00796035	0.0440198	1.557	XM_005683975.3(DMTN);XM_013966099.2(DMTN);XM_013966107.2(DMTN);XM_018039275.1(CPNE5);XM_018039276.1(CPNE5);XM_018039277.1(CPNE5);XM_018039278.1(CPNE5);XM_018040393.1(LOC102184306);XM_018040394.1(LOC102184306);XM_018040605.1(EEF2K);XM_018040606.1(EEF2K);XM_018040608.1(EEF2K);XM_018043418.1(SYT7);XM_018043419.1(SYT7);XM_018043420.1(SYT7);XM_018043421.1(SYT7);XM_018043422.1(SYT7);XM_018043560.1(SYT1…
GO:0015630	microtubule cytoskeleton	cellular_component	53	4250	308	34367	0.00798383	0.044099	1.39148	XM_005678330.3(KANK4);XM_005681769.3(THAP6);XM_005697703.3(SEPT1);XM_013968734.2(KIF3B);XM_013968735.2(KIF3B);XM_018038688.1(DST);XM_018040097.1(SEPT12);XM_018040098.1(SEPT12);XM_018043690.1(MAST2);XM_018044952.1(KANK4);XM_018044960.1(KANK4);XM_018050437.1(APC2);XM_018053244.1(MAP7);XM_018053245.1(MAP7);XM_018053246.1(MAP7);XM_018053247.1(MAP7);XM_018053248.1(MAP7);XM_018053249.1(MAP7);XM_0180532…
GO:0001764	neuron migration	biological_process	44	4250	247	34367	0.00805031	0.0444152	1.44048	NM_001314259.1(PITX2);XM_005696330.3(SRF);XM_013971446.2(BAX);XM_018040435.1(RAC1);XM_018041137.1(VAX1);XM_018041925.1(POMK);XM_018041926.1(POMK);XM_018041927.1(POMK);XM_018041928.1(POMK);XM_018041929.1(POMK);XM_018041930.1(POMK);XM_018041931.1(POMK);XM_018047517.1(FEZF1);XM_018047518.1(FEZF1);XM_018048803.1(MKL1);XM_018048804.1(MKL1);XM_018049387.1(APBB2);XM_018049388.1(APBB2);XM_018049389.1(APB…
GO:0005911	cell-cell junction	cellular_component	56	4250	329	34367	0.00818056	0.0450821	1.3764	XM_005677702.3(SV2A);XM_005687901.3(PARD3);XM_005694608.3(PIK3R1);XM_005694609.3(PIK3R1);XM_013965626.2(LOC102191519);XM_013968467.2(PARD3);XM_018039603.1(LAMA1);XM_018039604.1(LAMA1);XM_018042907.1(FLRT1);XM_018046339.1(KIRREL);XM_018046340.1(KIRREL);XM_018046341.1(KIRREL);XM_018046342.1(KIRREL);XM_018046377.1(VANGL2);XM_018046378.1(VANGL2);XM_018050604.1(DBN1);XM_018057049.1(PARD3);XM_018057050…
GO:0032435	negative regulation of proteasomal ubiquitin-dependent protein catabolic process	biological_process	14	4250	57	34367	0.00834356	0.0459277	1.98612	XM_018040268.1(CLEC16A);XM_018040269.1(CLEC16A);XM_018040270.1(CLEC16A);XM_018040271.1(CLEC16A);XM_018040272.1(CLEC16A);XM_018051175.1(GIPC1);XM_018051176.1(GIPC1);XM_018051177.1(GIPC1);XM_018051178.1(GIPC1);XM_018051179.1(GIPC1);XM_018066327.1(MAP1A);XM_018066328.1(MAP1A);XM_018066329.1(MAP1A);XM_018067112.1(SMARCC1);
GO:0045732	positive regulation of protein catabolic process	biological_process	24	4250	117	34367	0.00837197	0.0459948	1.65874	XM_005698684.3(ASB5);XM_018040222.1(SMURF1);XM_018040223.1(SMURF1);XM_018040224.1(SMURF1);XM_018040225.1(SMURF1);XM_018040226.1(SMURF1);XM_018042961.1(STX5);XM_018047001.1(HECW1);XM_018047002.1(HECW1);XM_018048050.1(LRP1);XM_018048051.1(LRP1);XM_018050437.1(APC2);XM_018059638.1(SORL1);XM_018059640.1(SORL1);XM_018061038.1(RHBDD3);XM_018061039.1(RHBDD3);XM_018061040.1(RHBDD3);XM_018061041.1(RHBDD3)…
GO:0031672	A band	cellular_component	8	4250	25	34367	0.00838441	0.0459948	2.58763	XM_018040130.1(HDAC4);XM_018040136.1(HDAC4);XM_018040141.1(HDAC4);XM_018053238.1(KAT2B);XM_018060850.1(PPP1R12B);XM_018060851.1(PPP1R12B);XM_018060853.1(PPP1R12B);XM_018060854.1(PPP1R12B);
GO:0048185	activin binding	molecular_function	8	4250	25	34367	0.00838441	0.0459948	2.58763	XM_005697186.3(SMAD7);XM_018039656.1(SMAD7);XM_018040222.1(SMURF1);XM_018040223.1(SMURF1);XM_018040224.1(SMURF1);XM_018040225.1(SMURF1);XM_018040226.1(SMURF1);XM_018050505.1(FSTL3);
GO:0006941	striated muscle contraction	biological_process	9	4250	30	34367	0.00840338	0.0460463	2.42591	XM_018046318.1(ARHGEF11);XM_018046319.1(ARHGEF11);XM_018046320.1(ARHGEF11);XM_018046321.1(ARHGEF11);XM_018046322.1(ARHGEF11);XM_018046323.1(ARHGEF11);XM_018046324.1(ARHGEF11);XM_018046325.1(ARHGEF11);XM_018046326.1(ARHGEF11);
GO:0030139	endocytic vesicle	cellular_component	23	4250	111	34367	0.00858356	0.0469801	1.67555	XM_018051175.1(GIPC1);XM_018051176.1(GIPC1);XM_018051177.1(GIPC1);XM_018051178.1(GIPC1);XM_018051179.1(GIPC1);XM_018053434.1(IGF2R);XM_018060016.1(PIK3C2B);XM_018060420.1(PLEKHG5);XM_018060421.1(PLEKHG5);XM_018060422.1(PLEKHG5);XM_018060424.1(PLEKHG5);XM_018060425.1(PLEKHG5);XM_018060426.1(PLEKHG5);XM_018060427.1(PLEKHG5);XM_018064323.1(FLOT2);XM_018064324.1(FLOT2);XM_018064325.1(FLOT2);XM_018064…
GO:0030424	axon	cellular_component	110	4250	714	34367	0.00878133	0.0480079	1.2458	XM_005676431.3(CREB1);XM_005685075.3(HOMER1);XM_005690958.3(NMNAT2);XM_005690959.3(NMNAT2);XM_013970348.2(NMNAT2);XM_018038688.1(DST);XM_018040222.1(SMURF1);XM_018040223.1(SMURF1);XM_018040224.1(SMURF1);XM_018040225.1(SMURF1);XM_018040226.1(SMURF1);XM_018042491.1(CCSAP);XM_018042492.1(CCSAP);XM_018043418.1(SYT7);XM_018043419.1(SYT7);XM_018043420.1(SYT7);XM_018043421.1(SYT7);XM_018043422.1(SYT7);X…
GO:0048306	calcium-dependent protein binding	molecular_function	21	4250	99	34367	0.00893275	0.0487803	1.71529	XM_005681834.3(SEC31A);XM_005681836.3(SEC31A);XM_018042302.1(ANXA11);XM_018049651.1(SEC31A);XM_018049652.1(SEC31A);XM_018049653.1(SEC31A);XM_018049654.1(SEC31A);XM_018049655.1(SEC31A);XM_018049656.1(SEC31A);XM_018049657.1(SEC31A);XM_018049658.1(SEC31A);XM_018049659.1(SEC31A);XM_018049660.1(SEC31A);XM_018049661.1(SEC31A);XM_018049664.1(SEC31A);XM_018053709.1(CPLX2);XM_018053710.1(CPLX2);XM_0180537…
GO:0030136	clathrin-coated vesicle	cellular_component	28	4250	143	34367	0.00897188	0.0489385	1.58334	XM_018046043.1(TNK2);XM_018046047.1(TNK2);XM_018046056.1(TNK2);XM_018046059.1(TNK2);XM_018046063.1(TNK2);XM_018046066.1(TNK2);XM_018046068.1(TNK2);XM_018046073.1(TNK2);XM_018046076.1(TNK2);XM_018046092.1(TNK2);XM_018046103.1(TNK2);XM_018046122.1(TNK2);XM_018048050.1(LRP1);XM_018048051.1(LRP1);XM_018048149.1(SCYL2);XM_018048150.1(SCYL2);XM_018050939.1(DENND1C);XM_018052684.1(ASTN2);XM_018052685.1(…
GO:0000422	autophagy of mitochondrion	biological_process	17	4250	75	34367	0.00909837	0.0495722	1.83291	XM_005676570.3(ATG9A);XM_005676571.3(ATG9A);XM_005676572.3(ATG9A);XM_013972793.2(ATG9A);XM_013972796.2(ATG9A);XM_018059144.1(ATG13);XM_018059145.1(ATG13);XM_018059146.1(ATG13);XM_018059147.1(ATG13);XM_018059148.1(ATG13);XM_018059149.1(ATG13);XM_018059150.1(AMBRA1);XM_018059151.1(AMBRA1);XM_018059152.1(AMBRA1);XM_018059153.1(AMBRA1);XM_018059154.1(AMBRA1);XM_018059155.1(AMBRA1);

## Sheet: enrichment-go-TZ_48h-vs-C_48h
id	Term	Category	ListHits	ListTotal	PopHits	PopTotal	pValue	qValue	Enrichment_score	Gene
GO:0005516	calmodulin binding	molecular_function	346	13924	484	34367	7.75034e-44	5.90809e-40	1.76445	XM_005675891.3(PDE1A);XM_005677342.2(IQGAP3);XM_005679320.3(MYO1G);XM_005679491.3(CALD1);XM_005680314.2(MYO1A);XM_005683168.3(CAMK2A);XM_005683169.3(CAMK2A);XM_005683831.3(UNC13B);XM_005683832.3(UNC13B);XM_005685061.3(IQGAP2);XM_005685707.3(MYO1E);XM_005686948.3(ADCY3);XM_005692471.3(SNTB2);XM_005692619.3(KCNN4);XM_013966062.2(INVS);XM_013966063.2(INVS);XM_013968472.2(PDE1A);XM_013968476.2(PDE1A)…
GO:0000122	negative regulation of transcription by RNA polymerase II	biological_process	750	13924	1359	34367	6.92054e-29	1.87607e-25	1.36213	NM_001285646.1(BMP4);NM_001287041.1(IGF2);NM_001287231.1(DDIT3);XM_005675528.2(SOX14);XM_005677732.3(TXNIP);XM_005677991.3(TRIM33);XM_005678336.3(NFIA);XM_005678337.3(NFIA);XM_005678338.3(NFIA);XM_005678887.3(IKZF1);XM_005678888.3(IKZF1);XM_005679853.3(CBX5);XM_005680285.3(DDIT3);XM_005681059.3(LOC102178051);XM_005681305.3(PITX2);XM_005681502.3(KLF3);XM_005681503.3(KLF3);XM_005681917.3(LDB2);XM_0…
GO:0030425	dendrite	cellular_component	489	13924	821	34367	7.52421e-29	1.87607e-25	1.47009	NM_001285715.1(NGF);XM_005675416.3(MME);XM_005676392.3(ABI2);XM_005681310.3(LRIT3);XM_005683168.3(CAMK2A);XM_005683169.3(CAMK2A);XM_005683203.2(GRIA1);XM_005683204.2(GRIA1);XM_005684037.3(PTK2B);XM_005684038.3(PTK2B);XM_005684039.3(PTK2B);XM_005684040.3(PTK2B);XM_005684041.3(PTK2B);XM_005685075.3(HOMER1);XM_005685642.3(TRIM9);XM_005687443.3(HTR2A);XM_005687646.3(KLHL1);XM_005687647.3(KLHL1);XM_00…
GO:0005096	GTPase activator activity	molecular_function	399	13924	643	34367	9.84427e-29	1.87607e-25	1.53158	XM_005674953.3(ARHGAP31);XM_005674958.3(ADPRH);XM_005676193.3(RAB3GAP1);XM_005676194.3(RAB3GAP1);XM_005679177.3(DOCK4);XM_005679978.3(RACGAP1);XM_005679979.3(RACGAP1);XM_005680226.3(SRGAP1);XM_005680227.3(SRGAP1);XM_005681399.3(RAP1GDS1);XM_005681400.3(RAP1GDS1);XM_005681494.3(ARAP2);XM_005682969.3(FAM13B);XM_005682972.3(FAM13B);XM_005683063.3(ARAP3);XM_005683907.3(TBC1D2);XM_005683910.3(TBC1D2);…
GO:0005886	plasma membrane	cellular_component	2982	13924	6421	34367	7.82643e-27	1.19322e-23	1.14626	NM_001285653.1(FFAR3);NM_001285739.1(PNPLA2);NM_001314207.1(ARC);NM_001314303.1(HSPA2);XM_005674662.2(KCNE2);XM_005674708.3(CLDN8);XM_005674776.3(ROBO2);XM_005674777.3(ROBO2);XM_005674937.3(ATP6V1A);XM_005675108.3(ATP13A4);XM_005675110.3(ATP13A5);XM_005675120.3(IL1RAP);XM_005675144.3(RTP1);XM_005675196.3(AP2M1);XM_005675197.3(AP2M1);XM_005675289.3(PIK3CA);XM_005675290.3(ZMAT3);XM_005675365.3(SLIT…
GO:0003779	actin binding	molecular_function	421	13924	697	34367	9.83348e-27	1.24934e-23	1.49083	NM_001314291.1(NOD2);XM_005676771.3(PHACTR4);XM_005676775.3(PHACTR4);XM_005678666.3(LOC102169353);XM_005679320.3(MYO1G);XM_005679491.3(CALD1);XM_005680258.3(AVIL);XM_005682882.3(MISP);XM_005682967.3(KLHL3);XM_005683975.3(DMTN);XM_005685061.3(IQGAP2);XM_005686148.3(VASH1);XM_005687646.3(KLHL1);XM_005687647.3(KLHL1);XM_005689437.3(DIXDC1);XM_005691686.3(MYO1H);XM_005691841.3(COTL1);XM_005692471.3(S…
GO:0030054	cell junction	cellular_component	712	13924	1303	34367	7.50037e-26	8.1679e-23	1.34869	NM_001314207.1(ARC);XM_005676022.3(XIRP2);XM_005679431.2(LRRC4);XM_005680589.3(SYN3);XM_005680662.3(CACNG2);XM_005681564.3(KCTD8);XM_005681629.3(KDR);XM_005683168.3(CAMK2A);XM_005683169.3(CAMK2A);XM_005683203.2(GRIA1);XM_005683204.2(GRIA1);XM_005683831.3(UNC13B);XM_005683832.3(UNC13B);XM_005683907.3(TBC1D2);XM_005683910.3(TBC1D2);XM_005683911.3(TBC1D2);XM_005683953.3(GABBR2);XM_005684200.3(LGI3);…
GO:0043005	neuron projection	cellular_component	396	13924	663	34367	6.46184e-24	6.15733e-21	1.47421	XM_005677702.3(SV2A);XM_005678577.2(MPL);XM_005680258.3(AVIL);XM_005683168.3(CAMK2A);XM_005683169.3(CAMK2A);XM_005683953.3(GABBR2);XM_005684200.3(LGI3);XM_005684688.3(GABRR2);XM_005685075.3(HOMER1);XM_005692619.3(KCNN4);XM_005693329.3(RAP1GAP2);XM_005694111.3(ZACN);XM_005694936.3(SV2B);XM_005695774.3(FAM107A);XM_005695775.3(FAM107A);XM_005695777.3(FAM107A);XM_005695778.3(FAM107A);XM_005695780.3(F…
GO:0043565	sequence-specific DNA binding	molecular_function	468	13924	811	34367	1.40758e-23	1.19222e-20	1.4243	NM_001285769.1(ETS1);NM_001314259.1(PITX2);NM_001314325.1(FOXM1);XM_005675002.3(GOLGB1);XM_005675528.2(SOX14);XM_005676031.3(CSRNP3);XM_005676269.3(TSN);XM_005676270.3(TSN);XM_005676846.3(GRHL3);XM_005678887.3(IKZF1);XM_005678888.3(IKZF1);XM_005678989.3(MEOX2);XM_005679828.3(NR2C1);XM_005679954.3(TFCP2);XM_005679955.3(TFCP2);XM_005679956.3(TFCP2);XM_005680827.3(ETV6);XM_005681305.3(PITX2);XM_0056…
GO:0043025	neuronal cell body	cellular_component	421	13924	720	34367	7.95946e-23	6.0675e-20	1.4432	NM_001314207.1(ARC);XM_005675409.3(KCNAB1);XM_005675882.2(ZNF804A);XM_005678577.2(MPL);XM_005683168.3(CAMK2A);XM_005683169.3(CAMK2A);XM_005684037.3(PTK2B);XM_005684038.3(PTK2B);XM_005684039.3(PTK2B);XM_005684040.3(PTK2B);XM_005684041.3(PTK2B);XM_005687184.3(GOLGA2);XM_005687646.3(KLHL1);XM_005687647.3(KLHL1);XM_005687901.3(PARD3);XM_005689577.3(KCNC1);XM_005690991.3(KCNK2);XM_005690992.3(KCNK2);X…
GO:0014069	postsynaptic density	cellular_component	388	13924	655	34367	1.53344e-22	1.06267e-19	1.46207	XM_005678307.2(DNAJC6);XM_005680589.3(SYN3);XM_005683168.3(CAMK2A);XM_005683169.3(CAMK2A);XM_005683203.2(GRIA1);XM_005683204.2(GRIA1);XM_005683975.3(DMTN);XM_005684037.3(PTK2B);XM_005684038.3(PTK2B);XM_005684039.3(PTK2B);XM_005684040.3(PTK2B);XM_005684041.3(PTK2B);XM_005685075.3(HOMER1);XM_005687854.3(LOC102173668);XM_005690649.3(DNM3);XM_005690650.3(DNM3);XM_005690651.3(DNM3);XM_005692574.3(RPS1…
GO:0005829	cytosol	cellular_component	3536	13924	7830	34367	1.28875e-21	8.18677e-19	1.11462	NM_001285753.1(PTHLH);NM_001290120.1(OAZ2);NM_001314223.1(SLC2A1);NM_001314237.1(OPRK1);NM_001314291.1(NOD2);NM_001314303.1(HSPA2);XM_005674937.3(ATP6V1A);XM_005674953.3(ARHGAP31);XM_005675055.2(RUBCN);XM_005675056.2(RUBCN);XM_005675057.2(RUBCN);XM_005675141.3(MASP1);XM_005675253.3(IGF2BP2);XM_005675270.3(PEX5L);XM_005675313.3(TNIK);XM_005675314.3(TNIK);XM_005675315.3(TNIK);XM_005675316.3(TNIK);X…
GO:0000226	microtubule cytoskeleton organization	biological_process	212	13924	319	34367	5.40407e-21	3.16886e-18	1.6403	XM_005674680.3(SON);XM_005676582.3(LOC102178119);XM_005687901.3(PARD3);XM_005688299.3(TUBB1);XM_005694094.3(BIRC5);XM_005695427.3(MARK3);XM_005695429.3(MARK3);XM_005695430.2(MARK3);XM_005695431.3(MARK3);XM_005709596.3(CCDC8);XM_013967586.2(EML4);XM_013968467.2(PARD3);XM_013975232.2(TACC2);XM_013975233.2(TACC2);XM_013975234.2(TACC2);XM_013975235.2(TACC2);XM_018038600.1(CUL7);XM_018038601.1(CUL7);X…
GO:0030424	axon	cellular_component	412	13924	714	34367	6.65672e-21	3.62458e-18	1.42422	NM_001285715.1(NGF);XM_005675409.3(KCNAB1);XM_005675416.3(MME);XM_005676406.3(NRP2);XM_005676407.3(NRP2);XM_005676409.3(NRP2);XM_005676410.3(NRP2);XM_005676412.3(NRP2);XM_005676431.3(CREB1);XM_005677998.3(KCNA3);XM_005678200.3(NEXN);XM_005678201.2(NEXN);XM_005678644.3(PPT1);XM_005679898.3(MAP3K12);XM_005680258.3(AVIL);XM_005683168.3(CAMK2A);XM_005683169.3(CAMK2A);XM_005685075.3(HOMER1);XM_0056851…
GO:0005856	cytoskeleton	cellular_component	467	13924	832	34367	2.9329e-20	1.4905e-17	1.38539	NM_001314291.1(NOD2);XM_005674928.3(CFAP44);XM_005675253.3(IGF2BP2);XM_005675313.3(TNIK);XM_005675314.3(TNIK);XM_005675315.3(TNIK);XM_005675316.3(TNIK);XM_005676392.3(ABI2);XM_005678200.3(NEXN);XM_005678201.2(NEXN);XM_005678298.3(SGIP1);XM_005678666.3(LOC102169353);XM_005679491.3(CALD1);XM_005681893.3(EVC2);XM_005682490.2(ACTL9);XM_005682882.3(MISP);XM_005682967.3(KLHL3);XM_005683063.3(ARAP3);XM_…
GO:0004674	protein serine/threonine kinase activity	molecular_function	491	13924	883	34367	3.90098e-20	1.85857e-17	1.37246	XM_005675172.3(MAP3K13);XM_005675173.3(MAP3K13);XM_005675289.3(PIK3CA);XM_005675313.3(TNIK);XM_005675314.3(TNIK);XM_005675315.3(TNIK);XM_005675316.3(TNIK);XM_005676114.3(ACVR1C);XM_005676549.3(STK36);XM_005676550.3(STK36);XM_005677152.3(UHMK1);XM_005678693.3(STK40);XM_005679898.3(MAP3K12);XM_005679946.3(ACVR1B);XM_005680647.3(NUAK1);XM_005682573.3(DAPK3);XM_005683168.3(CAMK2A);XM_005683169.3(CAMK…
GO:0005912	adherens junction	cellular_component	104	13924	131	34367	9.88069e-20	4.43062e-17	1.95947	XM_005680013.2(RND1);XM_005685707.3(MYO1E);XM_005686767.2(CTNNA2);XM_005686768.2(CTNNA2);XM_005687901.3(PARD3);XM_005695748.3(FRMD4B);XM_005695758.3(MAGI1);XM_005699581.3(ESAM);XM_013967725.2(CTNNA2);XM_013968467.2(PARD3);XM_018038306.1(FRMD4B);XM_018038307.1(FRMD4B);XM_018040470.1(TMEM204);XM_018040557.1(CYTH3);XM_018046043.1(TNK2);XM_018046047.1(TNK2);XM_018046056.1(TNK2);XM_018046059.1(TNK2);X…
GO:0046777	protein autophosphorylation	biological_process	230	13924	360	34367	2.21597e-19	9.38463e-17	1.5769	XM_005675172.3(MAP3K13);XM_005675173.3(MAP3K13);XM_005675313.3(TNIK);XM_005675314.3(TNIK);XM_005675315.3(TNIK);XM_005675316.3(TNIK);XM_005676492.3(ERBB4);XM_005676493.3(ERBB4);XM_005676494.3(ERBB4);XM_005676495.3(ERBB4);XM_005679898.3(MAP3K12);XM_005679946.3(ACVR1B);XM_005681629.3(KDR);XM_005682573.3(DAPK3);XM_005683168.3(CAMK2A);XM_005683169.3(CAMK2A);XM_005683456.3(RIOK2);XM_005684037.3(PTK2B);…
GO:0031410	cytoplasmic vesicle	cellular_component	341	13924	582	34367	6.18335e-19	2.44531e-16	1.44614	NM_001285715.1(NGF);XM_005677359.3(RAB25);XM_005677689.3(ANP32E);XM_005677690.3(ANP32E);XM_005677901.3(LOC102179531);XM_005681344.3(CXXC4);XM_005681443.3(HERC3);XM_005683907.3(TBC1D2);XM_005683910.3(TBC1D2);XM_005683911.3(TBC1D2);XM_005683975.3(DMTN);XM_005684222.3(UBQLN1);XM_005685123.3(RAB11A);XM_005686240.3(MALL);XM_005687140.3(MAPKAP1);XM_005687443.3(HTR2A);XM_005688252.3(OPRL1);XM_005688593.…
GO:0005547	phosphatidylinositol-3,4,5-trisphosphate binding	molecular_function	85	13924	102	34367	6.41562e-19	2.44531e-16	2.05682	XM_005679320.3(MYO1G);XM_005679978.3(RACGAP1);XM_005679979.3(RACGAP1);XM_005681494.3(ARAP2);XM_005683063.3(ARAP3);XM_005685061.3(IQGAP2);XM_005687140.3(MAPKAP1);XM_005687901.3(PARD3);XM_005689984.3(ARRB1);XM_005698361.3(GBF1);XM_005698362.3(GBF1);XM_005698363.3(GBF1);XM_005698364.3(GBF1);XM_013964575.2(ARAP2);XM_013964576.2(ARAP2);XM_013964577.2(ARAP2);XM_013968467.2(PARD3);XM_013969748.2(ARRB1);…
GO:0051015	actin filament binding	molecular_function	254	13924	412	34367	2.847e-18	9.96727e-16	1.52165	XM_005676022.3(XIRP2);XM_005677622.3(TMOD4);XM_005678200.3(NEXN);XM_005678201.2(NEXN);XM_005678666.3(LOC102169353);XM_005678667.2(LOC102169353);XM_005680258.3(AVIL);XM_005680314.2(MYO1A);XM_005683842.3(TPM2);XM_005683975.3(DMTN);XM_005685061.3(IQGAP2);XM_005685707.3(MYO1E);XM_005686767.2(CTNNA2);XM_005686768.2(CTNNA2);XM_005689491.3(TAGLN);XM_005693774.3(WIPF2);XM_013962974.2(LOC102169353);XM_013…
GO:0000118	histone deacetylase complex	cellular_component	99	13924	126	34367	2.87656e-18	9.96727e-16	1.93929	XM_005679853.3(CBX5);XM_013965716.2(SAP30L);XM_018038405.1(HDAC11);XM_018039088.1(TRERF1);XM_018039089.1(TRERF1);XM_018039090.1(TRERF1);XM_018039091.1(TRERF1);XM_018039092.1(TRERF1);XM_018039093.1(TRERF1);XM_018039094.1(TRERF1);XM_018040130.1(HDAC4);XM_018040136.1(HDAC4);XM_018040141.1(HDAC4);XM_018042696.1(MTA2);XM_018043879.1(TAL1);XM_018043887.1(TAL1);XM_018043891.1(TAL1);XM_018047609.1(TBL1XR…
GO:0035023	regulation of Rho protein signal transduction	biological_process	160	13924	234	34367	5.46064e-18	1.80985e-15	1.68765	XM_005675418.3(ARHGEF26);XM_005680278.3(ARHGEF25);XM_005682495.3(VAV1);XM_005683157.3(ARHGEF37);XM_005692399.3(PLEKHG2);XM_005698780.3(DLC1);XM_005698781.3(DLC1);XM_013965960.2(KANK1);XM_013971101.2(PLEKHG2);XM_018038320.1(FGD5);XM_018038321.1(FGD5);XM_018038322.1(FGD5);XM_018038858.1(FLOT1);XM_018038859.1(FLOT1);XM_018039184.1(FGD2);XM_018039185.1(FGD2);XM_018039186.1(FGD2);XM_018039187.1(FGD2);…
GO:0045296	cadherin binding	molecular_function	264	13924	436	34367	1.78241e-17	5.66139e-15	1.4945	XM_005675249.3(MB21D2);XM_005675823.3(LOC102190997);XM_005678666.3(LOC102169353);XM_005679491.3(CALD1);XM_005680723.3(PPFIBP1);XM_005683907.3(TBC1D2);XM_005683910.3(TBC1D2);XM_005683911.3(TBC1D2);XM_005685346.3(CDH24);XM_005686767.2(CTNNA2);XM_005686768.2(CTNNA2);XM_005688694.3(PTPRT);XM_005691420.3(P2RX4);XM_005692098.3(CDH8);XM_005692102.3(CDH5);XM_005693265.3(RPL23A);XM_005694985.3(UNC45A);XM_…
GO:0030018	Z disc	cellular_component	222	13924	354	34367	2.26e-17	6.8912e-15	1.54784	XM_005676022.3(XIRP2);XM_005676825.2(TRIM63);XM_005678200.3(NEXN);XM_005678201.2(NEXN);XM_005685075.3(HOMER1);XM_005685718.3(MYZAP);XM_005689567.3(SCN3B);XM_005689568.3(SCN3B);XM_005691015.3(PPP2R5A);XM_005695795.3(FLNB);XM_005695796.3(FLNB);XM_005695797.3(FLNB);XM_005695798.3(FLNB);XM_005695799.3(FLNB);XM_005695800.3(FLNB);XM_005695801.3(SLMAP);XM_005695802.3(SLMAP);XM_005695803.3(SLMAP);XM_0056…
GO:0030426	growth cone	cellular_component	189	13924	291	34367	2.79208e-17	8.18615e-15	1.60305	XM_005675882.2(ZNF804A);XM_005679898.3(MAP3K12);XM_005684037.3(PTK2B);XM_005684038.3(PTK2B);XM_005684039.3(PTK2B);XM_005684040.3(PTK2B);XM_005684041.3(PTK2B);XM_005697805.3(ORAI2);XM_005697806.3(ORAI2);XM_005697807.3(ORAI2);XM_005698972.3(EXOC8);XM_013962524.2(LRIG2);XM_013963750.2(MAP3K12);XM_013965080.2(ADGRL1);XM_013972781.2(SNX18);XM_013974809.2(ORAI2);XM_018040036.1(MAPK8IP3);XM_018040037.1(…
GO:0005863	striated muscle myosin thick filament	cellular_component	48	13924	50	34367	6.23862e-17	1.76137e-14	2.36946	XM_018051517.1(OBSCN);XM_018051518.1(OBSCN);XM_018051520.1(OBSCN);XM_018051521.1(OBSCN);XM_018051522.1(OBSCN);XM_018051523.1(OBSCN);XM_018051524.1(OBSCN);XM_018051525.1(OBSCN);XM_018051526.1(OBSCN);XM_018051527.1(OBSCN);XM_018051528.1(OBSCN);XM_018051529.1(OBSCN);XM_018051530.1(OBSCN);XM_018051531.1(OBSCN);XM_018051532.1(OBSCN);XM_018051533.1(OBSCN);XM_018051534.1(OBSCN);XM_018051536.1(OBSCN);XM_…
GO:0050885	neuromuscular process controlling balance	biological_process	94	13924	121	34367	7.93777e-17	2.16106e-14	1.91743	XM_005683313.3(TIFAB);XM_005694082.3(GAA);XM_013964068.2(RBFOX2);XM_013964076.2(RBFOX2);XM_013964078.2(RBFOX2);XM_013972367.2(GAA);XM_013972368.2(GAA);XM_018041095.1(GIGYF2);XM_018041098.1(GIGYF2);XM_018041103.1(GIGYF2);XM_018041734.1(HMX3);XM_018042398.1(KCNMA1);XM_018042399.1(KCNMA1);XM_018042401.1(KCNMA1);XM_018042403.1(KCNMA1);XM_018042404.1(KCNMA1);XM_018042405.1(KCNMA1);XM_018042406.1(KCNMA…
GO:0005089	Rho guanyl-nucleotide exchange factor activity	molecular_function	149	13924	220	34367	2.74937e-16	7.22705e-14	1.67163	XM_005675418.3(ARHGEF26);XM_005680278.3(ARHGEF25);XM_005682495.3(VAV1);XM_005683157.3(ARHGEF37);XM_005692399.3(PLEKHG2);XM_013971101.2(PLEKHG2);XM_018038320.1(FGD5);XM_018038321.1(FGD5);XM_018038322.1(FGD5);XM_018039184.1(FGD2);XM_018039185.1(FGD2);XM_018039186.1(FGD2);XM_018039187.1(FGD2);XM_018039188.1(FGD2);XM_018041175.1(DOCK1);XM_018041176.1(DOCK1);XM_018041816.1(ARHGEF10);XM_018045796.1(LOC…
GO:0017124	SH3 domain binding	molecular_function	187	13924	292	34367	3.44862e-16	8.76295e-14	1.58065	XM_005674953.3(ARHGAP31);XM_005676392.3(ABI2);XM_005676716.3(KHDRBS1);XM_005678298.3(SGIP1);XM_005678307.2(DNAJC6);XM_005679177.3(DOCK4);XM_005684517.3(GJA1);XM_005688626.3(ELMO2);XM_005699104.3(MYPN);XM_013962523.2(PTPN22);XM_013962763.2(SGIP1);XM_013962777.2(DNAJC6);XM_018038218.1(DOCK3);XM_018038219.1(DOCK3);XM_018038220.1(DOCK3);XM_018038221.1(DOCK3);XM_018038222.1(DOCK3);XM_018038223.1(DOCK3…
GO:0030010	establishment of cell polarity	biological_process	82	13924	103	34367	5.45415e-16	1.34119e-13	1.96496	XM_005687901.3(PARD3);XM_005690561.3(SDCCAG8);XM_005695427.3(MARK3);XM_005695429.3(MARK3);XM_005695430.2(MARK3);XM_005695431.3(MARK3);XM_013968467.2(PARD3);XM_013970100.2(SDCCAG8);XM_013970101.2(SDCCAG8);XM_013970102.2(SDCCAG8);XM_013970103.2(SDCCAG8);XM_018041426.1(RAB11FIP2);XM_018043180.1(MARK2);XM_018043181.1(MARK2);XM_018043182.1(MARK2);XM_018043183.1(MARK2);XM_018043184.1(MARK2);XM_01804318…
GO:0005925	focal adhesion	cellular_component	346	13924	612	34367	5.66398e-16	1.34927e-13	1.39541	NM_001314184.1(ITGAV);XM_005674953.3(ARHGAP31);XM_005677614.3(PIP5K1A);XM_005677615.3(PIP5K1A);XM_005677617.3(PIP5K1A);XM_005678200.3(NEXN);XM_005678201.2(NEXN);XM_005680723.3(PPFIBP1);XM_005681792.3(SCARB2);XM_005682882.3(MISP);XM_005684037.3(PTK2B);XM_005684038.3(PTK2B);XM_005684039.3(PTK2B);XM_005684040.3(PTK2B);XM_005684041.3(PTK2B);XM_005686846.3(EHD3);XM_005687664.3(LMO7);XM_005687665.3(LMO…
GO:0030506	ankyrin binding	molecular_function	73	13924	89	34367	1.06273e-15	2.45491e-13	2.02447	XM_013973549.2(KCTD6);XM_018038396.1(SCN5A);XM_018038397.1(SCN5A);XM_018038398.1(SCN5A);XM_018046953.1(FLNC);XM_018046954.1(FLNC);XM_018046955.1(FLNC);XM_018048329.1(LOC102180704);XM_018051517.1(OBSCN);XM_018051518.1(OBSCN);XM_018051520.1(OBSCN);XM_018051521.1(OBSCN);XM_018051522.1(OBSCN);XM_018051523.1(OBSCN);XM_018051524.1(OBSCN);XM_018051525.1(OBSCN);XM_018051526.1(OBSCN);XM_018051527.1(OBSCN)…
GO:0098978	glutamatergic synapse	cellular_component	423	13924	778	34367	2.25718e-15	5.06072e-13	1.34196	NM_001314207.1(ARC);XM_005675120.3(IL1RAP);XM_005675313.3(TNIK);XM_005675314.3(TNIK);XM_005675315.3(TNIK);XM_005675316.3(TNIK);XM_005676406.3(NRP2);XM_005676407.3(NRP2);XM_005676409.3(NRP2);XM_005676410.3(NRP2);XM_005676412.3(NRP2);XM_005676492.3(ERBB4);XM_005676493.3(ERBB4);XM_005676494.3(ERBB4);XM_005676495.3(ERBB4);XM_005677702.3(SV2A);XM_005677998.3(KCNA3);XM_005678056.3(PLPPR4);XM_005679431.…
GO:0065003	protein-containing complex assembly	biological_process	122	13924	174	34367	2.40766e-15	5.24389e-13	1.73057	NM_001314223.1(SLC2A1);XM_005675120.3(IL1RAP);XM_005678603.3(PPIH);XM_005683975.3(DMTN);XM_005684037.3(PTK2B);XM_005684038.3(PTK2B);XM_005684039.3(PTK2B);XM_005684040.3(PTK2B);XM_005684041.3(PTK2B);XM_005685276.3(SLC7A7);XM_005687901.3(PARD3);XM_005695740.3(MITF);XM_005695758.3(MAGI1);XM_013963731.2(NCKAP1L);XM_013966099.2(DMTN);XM_013966107.2(DMTN);XM_013966483.2(MDN1);XM_013966888.2(SLC7A7);XM_…
GO:0060083	smooth muscle contraction involved in micturition	biological_process	37	13924	37	34367	2.94888e-15	6.24425e-13	2.46818	XM_018042398.1(KCNMA1);XM_018042399.1(KCNMA1);XM_018042401.1(KCNMA1);XM_018042403.1(KCNMA1);XM_018042404.1(KCNMA1);XM_018042405.1(KCNMA1);XM_018042406.1(KCNMA1);XM_018042407.1(KCNMA1);XM_018042408.1(KCNMA1);XM_018042409.1(KCNMA1);XM_018042410.1(KCNMA1);XM_018042411.1(KCNMA1);XM_018042412.1(KCNMA1);XM_018042413.1(KCNMA1);XM_018042414.1(KCNMA1);XM_018042415.1(KCNMA1);XM_018042416.1(KCNMA1);XM_01804…
GO:0043198	dendritic shaft	cellular_component	68	13924	82	34367	3.42307e-15	7.05245e-13	2.04679	XM_005675882.2(ZNF804A);XM_005690521.3(CNIH3);XM_005695650.3(GRM7);XM_018039074.1(SYNGAP1);XM_018039075.1(SYNGAP1);XM_018039076.1(SYNGAP1);XM_018039077.1(SYNGAP1);XM_018039078.1(SYNGAP1);XM_018039081.1(SYNGAP1);XM_018039082.1(SYNGAP1);XM_018043217.1(KIRREL3);XM_018043218.1(KIRREL3);XM_018043522.1(GRM5);XM_018043523.1(GRM5);XM_018043524.1(GRM5);XM_018043603.1(CNIH2);XM_018046339.1(KIRREL);XM_01804…
GO:0007612	learning	biological_process	82	13924	105	34367	4.26381e-15	8.55342e-13	1.92753	NM_001314207.1(ARC);XM_005679509.3(PTN);XM_005679510.3(PTN);XM_005679907.2(AAAS);XM_005692215.3(ATXN1L);XM_005699921.2(NPAS4);XM_013965891.2(SLC24A2);XM_013965892.2(SLC24A2);XM_013965894.2(SLC24A2);XM_018038408.1(SLC6A1);XM_018041005.1(GRIN2A);XM_018043149.1(SHANK2);XM_018046194.1(CHRNB2);XM_018046828.1(CNTNAP2);XM_018047095.1(SYNJ1);XM_018047148.1(SYNJ1);XM_018047201.1(SYNJ1);XM_018047230.1(PRKA…
GO:0060341	regulation of cellular localization	biological_process	40	13924	41	34367	4.84432e-15	9.24021e-13	2.40798	XM_005687901.3(PARD3);XM_005692148.2(PARD6A);XM_005692149.2(PARD6A);XM_013968467.2(PARD3);XM_018039768.1(PARD6G);XM_018049187.1(CAMK2D);XM_018049188.1(CAMK2D);XM_018049189.1(CAMK2D);XM_018049190.1(CAMK2D);XM_018049192.1(CAMK2D);XM_018049193.1(CAMK2D);XM_018049194.1(CAMK2D);XM_018049195.1(CAMK2D);XM_018049196.1(CAMK2D);XM_018049197.1(CAMK2D);XM_018049198.1(CAMK2D);XM_018049199.1(CAMK2D);XM_0180492…
GO:0005737	cytoplasm	cellular_component	3823	13924	8677	34367	4.84859e-15	9.24021e-13	1.08746	NM_001285629.1(FASN);NM_001285703.1(HSP70.1);NM_001285739.1(PNPLA2);NM_001285769.1(ETS1);NM_001287231.1(DDIT3);NM_001287236.1(NPPA);NM_001290120.1(OAZ2);NM_001314207.1(ARC);NM_001314259.1(PITX2);NM_001314291.1(NOD2);NM_001314303.1(HSPA2);XM_005674928.3(CFAP44);XM_005675172.3(MAP3K13);XM_005675173.3(MAP3K13);XM_005675253.3(IGF2BP2);XM_005675289.3(PIK3CA);XM_005675313.3(TNIK);XM_005675314.3(TNIK);X…
GO:0006468	protein phosphorylation	biological_process	436	13924	809	34367	5.61045e-15	1.04313e-12	1.3302	XM_005675172.3(MAP3K13);XM_005675173.3(MAP3K13);XM_005675289.3(PIK3CA);XM_005675313.3(TNIK);XM_005675314.3(TNIK);XM_005675315.3(TNIK);XM_005675316.3(TNIK);XM_005676114.3(ACVR1C);XM_005676431.3(CREB1);XM_005676549.3(STK36);XM_005676550.3(STK36);XM_005679898.3(MAP3K12);XM_005679946.3(ACVR1B);XM_005680266.3(CDK4);XM_005680647.3(NUAK1);XM_005680985.3(CCND2);XM_005681085.3(PDGFB);XM_005682573.3(DAPK3)…
GO:0007416	synapse assembly	biological_process	97	13924	131	34367	6.43866e-15	1.16862e-12	1.82759	XM_005676492.3(ERBB4);XM_005676493.3(ERBB4);XM_005676494.3(ERBB4);XM_005676495.3(ERBB4);XM_005680918.3(CLSTN3);XM_005684816.2(GJA10);XM_005690649.3(DNM3);XM_005690650.3(DNM3);XM_005690651.3(DNM3);XM_013964654.2(ADGRL3);XM_013964655.2(ADGRL3);XM_013964656.2(ADGRL3);XM_013964661.2(ADGRL3);XM_013964662.2(ADGRL3);XM_013964665.2(ADGRL3);XM_013964666.2(ADGRL3);XM_013970161.2(DNM3);XM_013970162.2(DNM3);…
GO:0007269	neurotransmitter secretion	biological_process	67	13924	81	34367	7.03965e-15	1.24798e-12	2.04158	XM_005680589.3(SYN3);XM_018039141.1(GRM4);XM_018039142.1(GRM4);XM_018039143.1(GRM4);XM_018039144.1(GRM4);XM_018039145.1(GRM4);XM_018043398.1(NRXN2);XM_018043399.1(NRXN2);XM_018043400.1(NRXN2);XM_018043401.1(NRXN2);XM_018043402.1(NRXN2);XM_018043403.1(NRXN2);XM_018043404.1(NRXN2);XM_018043405.1(NRXN2);XM_018043406.1(NRXN2);XM_018043407.1(NRXN2);XM_018043408.1(NRXN2);XM_018043409.1(NRXN2);XM_018043…
GO:0007165	signal transduction	biological_process	569	13924	1097	34367	8.04602e-15	1.39397e-12	1.28022	XM_005675490.2(GRK7);XM_005675891.3(PDE1A);XM_005676431.3(CREB1);XM_005676492.3(ERBB4);XM_005676493.3(ERBB4);XM_005676494.3(ERBB4);XM_005676495.3(ERBB4);XM_005676716.3(KHDRBS1);XM_005677204.3(CD244);XM_005677614.3(PIP5K1A);XM_005677615.3(PIP5K1A);XM_005677617.3(PIP5K1A);XM_005679252.3(NOD1);XM_005679253.3(NOD1);XM_005679254.3(NOD1);XM_005679946.3(ACVR1B);XM_005680003.3(LMBR1L);XM_005680004.3(LMBR…
GO:0035371	microtubule plus-end	cellular_component	66	13924	80	34367	1.44409e-14	2.44629e-12	2.03625	XM_018038668.1(DST);XM_018038669.1(DST);XM_018038670.1(DST);XM_018038671.1(DST);XM_018038672.1(DST);XM_018038673.1(DST);XM_018038674.1(DST);XM_018038675.1(DST);XM_018038676.1(DST);XM_018038677.1(DST);XM_018038678.1(DST);XM_018038679.1(DST);XM_018038680.1(DST);XM_018038681.1(DST);XM_018038682.1(DST);XM_018038683.1(DST);XM_018038684.1(DST);XM_018038685.1(DST);XM_018038686.1(DST);XM_018038687.1(DST)…
GO:0045892	negative regulation of transcription, DNA-templated	biological_process	503	13924	957	34367	1.63195e-14	2.70442e-12	1.29728	NM_001285646.1(BMP4);NM_001287231.1(DDIT3);XM_005675528.2(SOX14);XM_005676716.3(KHDRBS1);XM_005677423.2(PBXIP1);XM_005677424.2(PBXIP1);XM_005677991.3(TRIM33);XM_005678622.3(SCMH1);XM_005678887.3(IKZF1);XM_005678888.3(IKZF1);XM_005679023.2(FERD3L);XM_005679853.3(CBX5);XM_005680143.3(PRICKLE1);XM_005680285.3(DDIT3);XM_005680607.3(RBFOX2);XM_005680608.3(RBFOX2);XM_005680611.3(RBFOX2);XM_005680750.3(…
GO:0033268	node of Ranvier	cellular_component	44	13924	47	34367	1.87227e-14	3.03666e-12	2.31064	XM_005690643.3(MYOC);XM_005690644.3(MYOC);XM_018047744.1(SCN8A);XM_018047745.1(SCN8A);XM_018047746.1(SCN8A);XM_018047747.1(SCN8A);XM_018047748.1(SCN8A);XM_018048329.1(LOC102180704);XM_018057536.1(KCNQ2);XM_018057537.1(KCNQ2);XM_018057538.1(KCNQ2);XM_018057539.1(KCNQ2);XM_018057540.1(KCNQ2);XM_018057541.1(KCNQ2);XM_018057543.1(KCNQ2);XM_018057544.1(KCNQ2);XM_018057545.1(KCNQ2);XM_018058576.1(KCNQ3…
GO:0000978	RNA polymerase II proximal promoter sequence-specific DNA binding	molecular_function	451	13924	846	34367	2.00842e-14	3.18963e-12	1.31578	NM_001285733.1(MYOG);NM_001285769.1(ETS1);NM_001287231.1(DDIT3);NM_001314259.1(PITX2);XM_005676431.3(CREB1);XM_005677795.3(TBX15);XM_005678569.3(MED8);XM_005678708.3(AGO1);XM_005678887.3(IKZF1);XM_005678888.3(IKZF1);XM_005678989.3(MEOX2);XM_005679954.3(TFCP2);XM_005679955.3(TFCP2);XM_005679956.3(TFCP2);XM_005680285.3(DDIT3);XM_005681305.3(PITX2);XM_005682285.3(JUNB);XM_005682962.2(SMAD5);XM_00568…
GO:0005938	cell cortex	cellular_component	208	13924	342	34367	2.32472e-14	3.6166e-12	1.50112	NM_001314207.1(ARC);XM_005680013.2(RND1);XM_005682882.3(MISP);XM_005683084.3(FGF1);XM_005684037.3(PTK2B);XM_005684038.3(PTK2B);XM_005684039.3(PTK2B);XM_005684040.3(PTK2B);XM_005684041.3(PTK2B);XM_005686885.3(NRBP1);XM_005687532.3(FRY);XM_005687901.3(PARD3);XM_005690978.3(HMCN1);XM_005691412.3(RHOF);XM_005692148.2(PARD6A);XM_005692149.2(PARD6A);XM_005695650.3(GRM7);XM_005695795.3(FLNB);XM_00569579…
GO:0045211	postsynaptic membrane	cellular_component	292	13924	512	34367	2.41758e-14	3.68584e-12	1.40764	XM_005676492.3(ERBB4);XM_005676493.3(ERBB4);XM_005676494.3(ERBB4);XM_005676495.3(ERBB4);XM_005680918.3(CLSTN3);XM_005681564.3(KCTD8);XM_005683203.2(GRIA1);XM_005683204.2(GRIA1);XM_005683953.3(GABBR2);XM_005684688.3(GABRR2);XM_005685075.3(HOMER1);XM_005690149.3(CHRM4);XM_005690521.3(CNIH3);XM_005690649.3(DNM3);XM_005690650.3(DNM3);XM_005690651.3(DNM3);XM_005695650.3(GRM7);XM_005697689.3(PRRT2);XM_…
GO:0001012	RNA polymerase II regulatory region DNA binding	molecular_function	41	13924	43	34367	2.61122e-14	3.903e-12	2.35339	XM_018057831.1(RBL1);XM_018057832.1(RBL1);XM_018061380.1(NCOR2);XM_018061381.1(NCOR2);XM_018061382.1(NCOR2);XM_018061383.1(NCOR2);XM_018061384.1(NCOR2);XM_018061385.1(NCOR2);XM_018061386.1(NCOR2);XM_018061387.1(NCOR2);XM_018061388.1(NCOR2);XM_018061389.1(NCOR2);XM_018061390.1(NCOR2);XM_018061391.1(NCOR2);XM_018061393.1(NCOR2);XM_018061394.1(NCOR2);XM_018061395.1(NCOR2);XM_018061396.1(NCOR2);XM_01…
GO:0032266	phosphatidylinositol-3-phosphate binding	molecular_function	69	13924	86	34367	5.46716e-14	8.01465e-12	1.98029	XM_005685493.3(ZFYVE19);XM_005686007.3(ZFYVE26);XM_005687901.3(PARD3);XM_005691967.3(SNX20);XM_005692690.3(PLEKHA4);XM_013965716.2(SAP30L);XM_013966981.2(ZFYVE19);XM_013968467.2(PARD3);XM_018040672.1(WIPI2);XM_018040673.1(WIPI2);XM_018040674.1(WIPI2);XM_018040720.1(TECPR1);XM_018040721.1(TECPR1);XM_018040722.1(TECPR1);XM_018041252.1(SH3PXD2A);XM_018041253.1(SH3PXD2A);XM_018041254.1(SH3PXD2A);XM_0…
GO:0005524	ATP binding	molecular_function	1418	13924	3024	34367	6.12187e-14	8.80509e-12	1.15737	NM_001285703.1(HSP70.1);NM_001314291.1(NOD2);NM_001314303.1(HSPA2);XM_005674937.3(ATP6V1A);XM_005675108.3(ATP13A4);XM_005675110.3(ATP13A5);XM_005675172.3(MAP3K13);XM_005675173.3(MAP3K13);XM_005675289.3(PIK3CA);XM_005675313.3(TNIK);XM_005675314.3(TNIK);XM_005675315.3(TNIK);XM_005675316.3(TNIK);XM_005675490.2(GRK7);XM_005676114.3(ACVR1C);XM_005676173.3(ACVR2A);XM_005676492.3(ERBB4);XM_005676493.3(E…
GO:0001078	proximal promoter DNA-binding transcription repressor activity, RNA polymerase II-specific	molecular_function	193	13924	315	34367	7.20765e-14	1.01748e-11	1.51225	XM_005677795.3(TBX15);XM_005681305.3(PITX2);XM_005683211.3(HAND1);XM_005683271.3(ZNF692);XM_005684779.3(TCF21);XM_005689120.3(HEY1);XM_005692158.3(THAP11);XM_013968979.2(SNAI1);XM_013970386.2(PROX1);XM_013970387.2(PROX1);XM_013970389.2(PROX1);XM_013971223.2(OVOL3);XM_013971473.2(IRF3);XM_013971753.2(MZF1);XM_013975541.2(IRF2BP2);XM_018039226.1(E2F3);XM_018039295.1(FOXQ1);XM_018039574.1(TSHZ1);XM_…
GO:0030036	actin cytoskeleton organization	biological_process	187	13924	304	34367	1.02875e-13	1.42585e-11	1.51826	XM_005675512.3(MRAS);XM_005676022.3(XIRP2);XM_005676771.3(PHACTR4);XM_005676775.3(PHACTR4);XM_005683975.3(DMTN);XM_005687646.3(KLHL1);XM_005687647.3(KLHL1);XM_005695795.3(FLNB);XM_005695796.3(FLNB);XM_005695797.3(FLNB);XM_005695798.3(FLNB);XM_005695799.3(FLNB);XM_005695800.3(FLNB);XM_005696330.3(SRF);XM_013965960.2(KANK1);XM_013966022.2(TESK1);XM_013966099.2(DMTN);XM_013966107.2(DMTN);XM_01803832…
GO:0034765	regulation of ion transmembrane transport	biological_process	152	13924	238	34367	2.69881e-13	3.67375e-11	1.57632	XM_005677234.3(KCNJ10);XM_005677998.3(KCNA3);XM_005683764.2(KCNV2);XM_005687000.3(KCNF1);XM_005689577.3(KCNC1);XM_005691485.3(TPCN1);XM_005692524.3(KCNK6);XM_005693739.1(CACNB1);XM_005696286.3(KCNK5);XM_005699628.3(KCNJ1);XM_013963409.2(KCND2);XM_013963554.2(CLCN1);XM_013964033.2(CLCN2);XM_013964037.2(CLCN2);XM_013964117.2(CLIC6);XM_013968999.2(KCNQ5);XM_013969206.2(SCN7A);XM_013969283.2(KCNH7);X…
GO:0099560	synaptic membrane adhesion	biological_process	55	13924	65	34367	2.82036e-13	3.77187e-11	2.08846	XM_005675120.3(IL1RAP);XM_005675365.3(SLITRK3);XM_005679431.2(LRRC4);XM_005695257.3(LRFN5);XM_013962581.2(NTNG1);XM_018042909.1(PTPRF);XM_018042916.1(PTPRF);XM_018042923.1(PTPRF);XM_018042929.1(PTPRF);XM_018042936.1(PTPRF);XM_018042947.1(PTPRF);XM_018042954.1(PTPRF);XM_018042960.1(PTPRF);XM_018042964.1(PTPRF);XM_018042973.1(PTPRF);XM_018043145.1(LRFN4);XM_018043146.1(LRFN4);XM_018043350.1(IGSF9B)…
GO:0005604	basement membrane	cellular_component	107	13924	154	34367	3.15778e-13	4.11207e-11	1.71491	XM_005690572.2(USH2A);XM_005690978.3(HMCN1);XM_005691247.2(FREM3);XM_005694623.3(ERBIN);XM_005694625.3(ERBIN);XM_013964480.2(NPNT);XM_013965444.2(SPARC);XM_013970343.2(LAMC1);XM_013972717.2(ERBIN);XM_013972718.2(ERBIN);XM_013972719.2(ERBIN);XM_013972720.2(ERBIN);XM_013972721.2(ERBIN);XM_013972723.2(ERBIN);XM_013972724.2(ERBIN);XM_013972725.2(ERBIN);XM_013972726.2(ERBIN);XM_013973500.2(LOC10217924…
GO:0007399	nervous system development	biological_process	262	13924	458	34367	3.18263e-13	4.11207e-11	1.41193	XM_005675433.3(MBNL1);XM_005675528.2(SOX14);XM_005676492.3(ERBB4);XM_005676493.3(ERBB4);XM_005676494.3(ERBB4);XM_005676495.3(ERBB4);XM_005678644.3(PPT1);XM_005679745.3(NAV3);XM_005679746.3(NAV3);XM_005680258.3(AVIL);XM_005680607.3(RBFOX2);XM_005680608.3(RBFOX2);XM_005680611.3(RBFOX2);XM_005682388.3(ELAVL3);XM_005682389.3(ELAVL3);XM_005683796.3(VPS13A);XM_005686036.3(DPF3);XM_005686096.3(FOS);XM_0…
GO:0008134	transcription factor binding	molecular_function	340	13924	621	34367	3.71363e-13	4.71816e-11	1.35134	XM_005675897.3(NEUROD1);XM_005676549.3(STK36);XM_005676550.3(STK36);XM_005679954.3(TFCP2);XM_005679955.3(TFCP2);XM_005679956.3(TFCP2);XM_005680607.3(RBFOX2);XM_005680608.3(RBFOX2);XM_005680611.3(RBFOX2);XM_005681305.3(PITX2);XM_005682058.3(TRIM11);XM_005682285.3(JUNB);XM_005686941.3(DNMT3A);XM_005689120.3(HEY1);XM_005689984.3(ARRB1);XM_005690741.3(PER3);XM_005692148.2(PARD6A);XM_005692149.2(PARD6…
GO:0098793	presynapse	cellular_component	124	13924	186	34367	4.80036e-13	5.99888e-11	1.64546	XM_005675313.3(TNIK);XM_005675314.3(TNIK);XM_005675882.2(ZNF804A);XM_005677234.3(KCNJ10);XM_005678397.3(SLC1A7);XM_005683832.3(UNC13B);XM_005689726.3(PPFIBP2);XM_005689727.3(PPFIBP2);XM_005690649.3(DNM3);XM_005690650.3(DNM3);XM_005690651.3(DNM3);XM_005697689.3(PRRT2);XM_013964598.2(TNIK);XM_013969467.2(BACE1);XM_013970161.2(DNM3);XM_013970162.2(DNM3);XM_013973553.2(ITPR1);XM_013973555.2(ITPR1);XM…
GO:0046330	positive regulation of JNK cascade	biological_process	97	13924	137	34367	6.53177e-13	8.03091e-11	1.74755	NM_001314291.1(NOD2);XM_005679252.3(NOD1);XM_005679253.3(NOD1);XM_005679254.3(NOD1);XM_005683093.3(SH3RF2);XM_005684037.3(PTK2B);XM_005684038.3(PTK2B);XM_005684039.3(PTK2B);XM_005684040.3(PTK2B);XM_005684041.3(PTK2B);XM_005684842.3(MAP3K5);XM_005687562.3(TNFRSF19);XM_005693314.3(SERPINF2);XM_005693315.3(SERPINF2);XM_013963362.2(NOD1);XM_013965657.2(SH3RF2);XM_013965658.2(SH3RF2);XM_013965659.2(SH…
GO:0003714	transcription corepressor activity	molecular_function	256	13924	448	34367	6.96677e-13	8.4298e-11	1.41039	XM_005677423.2(PBXIP1);XM_005677424.2(PBXIP1);XM_005677795.3(TBX15);XM_005679865.3(HOXC6);XM_005680607.3(RBFOX2);XM_005680608.3(RBFOX2);XM_005680611.3(RBFOX2);XM_005682254.3(DNAJB1);XM_005682565.3(SIRT6);XM_005683657.3(NFIB);XM_005685261.3(PRMT5);XM_005685262.3(PRMT5);XM_005689120.3(HEY1);XM_005693071.3(TRIM28);XM_005695648.2(LMCD1);XM_005695706.3(BHLHE40);XM_005698203.3(ANKRD1);XM_013964068.2(RB…
GO:0006970	response to osmotic stress	biological_process	50	13924	58	34367	7.74522e-13	9.22529e-11	2.12775	XM_005684037.3(PTK2B);XM_005684038.3(PTK2B);XM_005684039.3(PTK2B);XM_005684040.3(PTK2B);XM_005684041.3(PTK2B);XM_005685715.3(AQP9);XM_005698354.3(NOLC1);XM_005698355.2(NOLC1);XM_018040776.1(TSC22D4);XM_018042398.1(KCNMA1);XM_018042399.1(KCNMA1);XM_018042401.1(KCNMA1);XM_018042403.1(KCNMA1);XM_018042404.1(KCNMA1);XM_018042405.1(KCNMA1);XM_018042406.1(KCNMA1);XM_018042407.1(KCNMA1);XM_018042408.1(K…
GO:0086002	cardiac muscle cell action potential involved in contraction	biological_process	44	13924	49	34367	8.05955e-13	9.45199e-11	2.21633	XM_005674662.2(KCNE2);XM_005689567.3(SCN3B);XM_005689568.3(SCN3B);XM_005694470.3(KCNJ2);XM_013969560.2(SCN2B);XM_018038396.1(SCN5A);XM_018038397.1(SCN5A);XM_018038398.1(SCN5A);XM_018047279.1(CACNA2D1);XM_018047280.1(CACNA2D1);XM_018047281.1(CACNA2D1);XM_018047282.1(CACNA2D1);XM_018047283.1(CACNA2D1);XM_018047284.1(CACNA2D1);XM_018048691.1(CACNA1C);XM_018048692.1(CACNA1C);XM_018048693.1(CACNA1C);X…
GO:0042383	sarcolemma	cellular_component	188	13924	311	34367	8.84691e-13	1.02182e-10	1.49202	XM_005680302.3(STAC3);XM_005693736.3(CACNB1);XM_005693737.2(CACNB1);XM_005695085.3(CIB2);XM_005695088.3(CIB2);XM_005695646.3(CAV3);XM_005695801.3(SLMAP);XM_005695802.3(SLMAP);XM_005695803.3(SLMAP);XM_005695804.3(SLMAP);XM_005695805.3(SLMAP);XM_005695806.3(SLMAP);XM_005695807.3(SLMAP);XM_005695808.3(SLMAP);XM_005695809.3(SLMAP);XM_005695810.3(SLMAP);XM_005695811.3(SLMAP);XM_005695812.3(SLMAP);XM_0…
GO:0003682	chromatin binding	molecular_function	407	13924	767	34367	9.02044e-13	1.02631e-10	1.30971	XM_005675067.2(RNF168);XM_005675528.2(SOX14);XM_005675897.3(NEUROD1);XM_005676769.3(RCC1);XM_005677421.3(PYGO2);XM_005679853.3(CBX5);XM_005682565.3(SIRT6);XM_005683971.2(NPM2);XM_005686096.3(FOS);XM_005686575.3(MSH2);XM_005686939.3(ASXL2);XM_005686941.3(DNMT3A);XM_005688562.3(L3MBTL1);XM_005689046.3(NCOA2);XM_005689052.3(NCOA2);XM_005691687.2(FOXN4);XM_005693071.3(TRIM28);XM_005693742.2(MED1);XM_…
GO:0050839	cell adhesion molecule binding	molecular_function	90	13924	125	34367	9.29193e-13	1.04165e-10	1.77709	XM_005677184.3(NECTIN4);XM_005677185.3(NECTIN4);XM_005677187.3(NECTIN4);XM_005690978.3(HMCN1);XM_005697163.3(SLC14A2);XM_013962581.2(NTNG1);XM_013965080.2(ADGRL1);XM_013969498.2(CADM1);XM_013974430.2(SLC14A2);XM_018041005.1(GRIN2A);XM_018041616.1(ADAM8);XM_018041617.1(ADAM8);XM_018041618.1(ADAM8);XM_018042103.1(TENM3);XM_018042105.1(TENM3);XM_018042106.1(TENM3);XM_018042909.1(PTPRF);XM_018042916.…
GO:0004111	creatine kinase activity	molecular_function	34	13924	35	34367	9.4622e-13	1.04537e-10	2.39766	XM_005692636.2(CKM);XM_005692637.3(CKM);XM_005695305.3(CKMT1A);XM_018050059.1(CKMT2);XM_018054930.1(MAP4K4);XM_018054931.1(MAP4K4);XM_018054932.1(MAP4K4);XM_018054933.1(MAP4K4);XM_018054934.1(MAP4K4);XM_018054935.1(MAP4K4);XM_018054936.1(MAP4K4);XM_018054937.1(MAP4K4);XM_018054938.1(MAP4K4);XM_018054939.1(MAP4K4);XM_018054940.1(MAP4K4);XM_018054941.1(MAP4K4);XM_018054942.1(MAP4K4);XM_018054943.1(…
GO:0008285	negative regulation of cell proliferation	biological_process	261	13924	460	34367	1.22142e-12	1.33013e-10	1.40043	NM_001285581.1(INHBA);NM_001285733.1(MYOG);XM_005676492.3(ERBB4);XM_005676493.3(ERBB4);XM_005676494.3(ERBB4);XM_005676495.3(ERBB4);XM_005678156.3(DDAH1);XM_005680816.3(CDKN1B);XM_005682565.3(SIRT6);XM_005682621.3(IRF1);XM_005683534.3(PINX1);XM_005683657.3(NFIB);XM_005684037.3(PTK2B);XM_005684038.3(PTK2B);XM_005684039.3(PTK2B);XM_005684040.3(PTK2B);XM_005684041.3(PTK2B);XM_005684517.3(GJA1);XM_005…
GO:0051056	regulation of small GTPase mediated signal transduction	biological_process	166	13924	269	34367	1.65225e-12	1.75949e-10	1.52312	XM_005674953.3(ARHGAP31);XM_005675418.3(ARHGEF26);XM_005679978.3(RACGAP1);XM_005679979.3(RACGAP1);XM_005680226.3(SRGAP1);XM_005681494.3(ARAP2);XM_005682969.3(FAM13B);XM_005682972.3(FAM13B);XM_005683063.3(ARAP3);XM_005690541.3(CDC42BPA);XM_005691412.3(RHOF);XM_005692399.3(PLEKHG2);XM_005693329.3(RAP1GAP2);XM_013962679.2(SYDE2);XM_013964575.2(ARAP2);XM_013964576.2(ARAP2);XM_013964577.2(ARAP2);XM_01…
GO:0032014	positive regulation of ARF protein signal transduction	biological_process	30	13924	30	34367	1.66185e-12	1.75949e-10	2.46818	XM_018039484.1(MAPRE2);XM_018039485.1(MAPRE2);XM_018039486.1(MAPRE2);XM_018054930.1(MAP4K4);XM_018054931.1(MAP4K4);XM_018054932.1(MAP4K4);XM_018054933.1(MAP4K4);XM_018054934.1(MAP4K4);XM_018054935.1(MAP4K4);XM_018054936.1(MAP4K4);XM_018054937.1(MAP4K4);XM_018054938.1(MAP4K4);XM_018054939.1(MAP4K4);XM_018054940.1(MAP4K4);XM_018054941.1(MAP4K4);XM_018054942.1(MAP4K4);XM_018054943.1(MAP4K4);XM_01805…
GO:0097109	neuroligin family protein binding	molecular_function	36	13924	38	34367	1.88497e-12	1.96837e-10	2.33828	XM_018043398.1(NRXN2);XM_018043399.1(NRXN2);XM_018043400.1(NRXN2);XM_018043401.1(NRXN2);XM_018043402.1(NRXN2);XM_018043403.1(NRXN2);XM_018043404.1(NRXN2);XM_018043405.1(NRXN2);XM_018043406.1(NRXN2);XM_018043407.1(NRXN2);XM_018043408.1(NRXN2);XM_018043409.1(NRXN2);XM_018043410.1(NRXN2);XM_018043411.1(NRXN2);XM_018043412.1(NRXN2);XM_018043413.1(NRXN2);XM_018043414.1(NRXN2);XM_018043415.1(NRXN2);XM_…
GO:0045104	intermediate filament cytoskeleton organization	biological_process	54	13924	65	34367	2.11157e-12	2.1752e-10	2.05049	XM_005678666.3(LOC102169353);XM_005678667.2(LOC102169353);XM_005694623.3(ERBIN);XM_005694625.3(ERBIN);XM_005701851.3(KRT74);XM_013962974.2(LOC102169353);XM_013962976.2(LOC102169353);XM_013972717.2(ERBIN);XM_013972718.2(ERBIN);XM_013972719.2(ERBIN);XM_013972720.2(ERBIN);XM_013972721.2(ERBIN);XM_013972723.2(ERBIN);XM_013972724.2(ERBIN);XM_013972725.2(ERBIN);XM_013972726.2(ERBIN);XM_018038668.1(DST)…
GO:0000900	translation repressor activity, mRNA regulatory element binding	molecular_function	40	13924	44	34367	3.56408e-12	3.62253e-10	2.2438	XM_013972982.2(CPEB1);XM_018039731.1(CELF4);XM_018039732.1(CELF4);XM_018039734.1(CELF4);XM_018039735.1(CELF4);XM_018039736.1(CELF4);XM_018039737.1(CELF4);XM_018039738.1(CELF4);XM_018039744.1(CELF4);XM_018039745.1(CELF4);XM_018039746.1(CELF4);XM_018039747.1(CELF4);XM_018039749.1(CELF4);XM_018039751.1(CELF4);XM_018039753.1(CELF4);XM_018041460.1(CPEB3);XM_018041461.1(CPEB3);XM_018041462.1(CPEB3);XM_…
GO:0019904	protein domain specific binding	molecular_function	237	13924	414	34367	3.79788e-12	3.80938e-10	1.41295	XM_005675409.3(KCNAB1);XM_005676716.3(KHDRBS1);XM_005678307.2(DNAJC6);XM_005678443.3(FAF1);XM_005678887.3(IKZF1);XM_005678888.3(IKZF1);XM_005680007.2(WNT1);XM_005681895.2(STX18);XM_005682058.3(TRIM11);XM_005684842.3(MAP3K5);XM_005684954.3(PLG);XM_005686033.3(RGS6);XM_005689046.3(NCOA2);XM_005689052.3(NCOA2);XM_005689437.3(DIXDC1);XM_005691168.3(ARFIP1);XM_005691169.3(ARFIP1);XM_005691170.3(ARFIP1…
GO:0060999	positive regulation of dendritic spine development	biological_process	53	13924	64	34367	4.35042e-12	4.30691e-10	2.04397	XM_005674758.3(C1H21orf91);XM_013962879.2(FOXO6);XM_018041460.1(CPEB3);XM_018041461.1(CPEB3);XM_018041462.1(CPEB3);XM_018041464.1(CPEB3);XM_018041465.1(CPEB3);XM_018041466.1(CPEB3);XM_018041612.1(NEURL1);XM_018041613.1(NEURL1);XM_018042598.1(FOXO6);XM_018043149.1(SHANK2);XM_018047398.1(PPP1R9A);XM_018047399.1(PPP1R9A);XM_018047400.1(PPP1R9A);XM_018047401.1(PPP1R9A);XM_018047402.1(PPP1R9A);XM_0180…
GO:0045794	negative regulation of cell volume	biological_process	35	13924	37	34367	4.41845e-12	4.31818e-10	2.33477	XM_018042398.1(KCNMA1);XM_018042399.1(KCNMA1);XM_018042401.1(KCNMA1);XM_018042403.1(KCNMA1);XM_018042404.1(KCNMA1);XM_018042405.1(KCNMA1);XM_018042406.1(KCNMA1);XM_018042407.1(KCNMA1);XM_018042408.1(KCNMA1);XM_018042409.1(KCNMA1);XM_018042410.1(KCNMA1);XM_018042411.1(KCNMA1);XM_018042412.1(KCNMA1);XM_018042413.1(KCNMA1);XM_018042414.1(KCNMA1);XM_018042415.1(KCNMA1);XM_018042416.1(KCNMA1);XM_01804…
GO:0060072	large conductance calcium-activated potassium channel activity	molecular_function	32	13924	33	34367	5.45605e-12	5.26474e-10	2.39339	XM_018042394.1(KCNMA1);XM_018042395.1(KCNMA1);XM_018042396.1(KCNMA1);XM_018042397.1(KCNMA1);XM_018042398.1(KCNMA1);XM_018042399.1(KCNMA1);XM_018042400.1(KCNMA1);XM_018042401.1(KCNMA1);XM_018042402.1(KCNMA1);XM_018042403.1(KCNMA1);XM_018042404.1(KCNMA1);XM_018042405.1(KCNMA1);XM_018042406.1(KCNMA1);XM_018042407.1(KCNMA1);XM_018042408.1(KCNMA1);XM_018042409.1(KCNMA1);XM_018042410.1(KCNMA1);XM_01804…
GO:0051693	actin filament capping	biological_process	39	13924	43	34367	8.02323e-12	7.64514e-10	2.23859	XM_005680258.3(AVIL);XM_005683975.3(DMTN);XM_013966099.2(DMTN);XM_013966107.2(DMTN);XM_018043084.1(SPTBN2);XM_018043085.1(SPTBN2);XM_018043086.1(SPTBN2);XM_018047366.1(SCIN);XM_018052256.1(DMTN);XM_018052258.1(DMTN);XM_018052259.1(DMTN);XM_018052260.1(DMTN);XM_018052261.1(DMTN);XM_018052262.1(DMTN);XM_018052263.1(DMTN);XM_018052264.1(DMTN);XM_018054066.1(SPTB);XM_018054413.1(SPTBN5);XM_018055241.…
GO:0030056	hemidesmosome	cellular_component	41	13924	46	34367	8.804e-12	8.23912e-10	2.1999	XM_005694623.3(ERBIN);XM_005694625.3(ERBIN);XM_013972717.2(ERBIN);XM_013972718.2(ERBIN);XM_013972719.2(ERBIN);XM_013972720.2(ERBIN);XM_013972721.2(ERBIN);XM_013972723.2(ERBIN);XM_013972724.2(ERBIN);XM_013972725.2(ERBIN);XM_013972726.2(ERBIN);XM_018038668.1(DST);XM_018038669.1(DST);XM_018038670.1(DST);XM_018038671.1(DST);XM_018038672.1(DST);XM_018038673.1(DST);XM_018038674.1(DST);XM_018038675.1(DS…
GO:0030520	intracellular estrogen receptor signaling pathway	biological_process	43	13924	49	34367	8.86275e-12	8.23912e-10	2.16596	XM_005680607.3(RBFOX2);XM_005680608.3(RBFOX2);XM_005680611.3(RBFOX2);XM_013964068.2(RBFOX2);XM_013964076.2(RBFOX2);XM_013964078.2(RBFOX2);XM_018048239.1(RBFOX2);XM_018048240.1(RBFOX2);XM_018048241.1(RBFOX2);XM_018048242.1(RBFOX2);XM_018048243.1(RBFOX2);XM_018048244.1(RBFOX2);XM_018048245.1(RBFOX2);XM_018048246.1(RBFOX2);XM_018048247.1(RBFOX2);XM_018048248.1(RBFOX2);XM_018048249.1(RBFOX2);XM_01804…
GO:0005198	structural molecule activity	molecular_function	200	13924	341	34367	9.05188e-12	8.31356e-10	1.44762	NM_001285774.1(KRTAP3-1);XM_005674708.3(CLDN8);XM_005675525.3(CLDN18);XM_005675526.3(CLDN18);XM_005677570.3(C3H1orf68);XM_005678666.3(LOC102169353);XM_005678667.2(LOC102169353);XM_005679934.3(KRT4);XM_005679937.3(LOC102184223);XM_005679941.3(LOC102185150);XM_005680101.2(KRT80);XM_005681834.3(SEC31A);XM_005681836.3(SEC31A);XM_005682690.3(LMNB1);XM_005686079.3(ISCA2);XM_005686080.3(ISCA2);XM_005686…
GO:0051011	microtubule minus-end binding	molecular_function	28	13924	28	34367	1.01486e-11	9.20988e-10	2.46818	XM_005678666.3(LOC102169353);XM_005678667.2(LOC102169353);XM_013962974.2(LOC102169353);XM_013962976.2(LOC102169353);XM_018042104.1(LOC102169353);XM_018042111.1(LOC102169353);XM_018042117.1(LOC102169353);XM_018042120.1(LOC102169353);XM_018042126.1(LOC102169353);XM_018042139.1(LOC102169353);XM_018042141.1(LOC102169353);XM_018042144.1(LOC102169353);XM_018051160.1(CAMSAP3);XM_018051161.1(CAMSAP3);XM_…
GO:0005249	voltage-gated potassium channel activity	molecular_function	83	13924	116	34367	1.21014e-11	1.08528e-09	1.76603	XM_005675409.3(KCNAB1);XM_005677998.3(KCNA3);XM_005683764.2(KCNV2);XM_005687000.3(KCNF1);XM_005689577.3(KCNC1);XM_005690878.3(LRRC38);XM_005696286.3(KCNK5);XM_013963409.2(KCND2);XM_013968999.2(KCNQ5);XM_013969283.2(KCNH7);XM_013969285.2(KCNH7);XM_013972609.2(KCNH4);XM_013972798.2(HCN1);XM_018039398.1(KCNG2);XM_018042398.1(KCNMA1);XM_018042399.1(KCNMA1);XM_018042401.1(KCNMA1);XM_018042403.1(KCNMA1…
GO:0045944	positive regulation of transcription by RNA polymerase II	biological_process	839	13924	1739	34367	1.32131e-11	1.17121e-09	1.1908	NM_001285581.1(INHBA);NM_001285733.1(MYOG);NM_001285769.1(ETS1);NM_001314259.1(PITX2);NM_001314291.1(NOD2);NM_001314325.1(FOXM1);XM_005675897.3(NEUROD1);XM_005676031.3(CSRNP3);XM_005676173.3(ACVR2A);XM_005676431.3(CREB1);XM_005676432.3(CREB1);XM_005676846.3(GRHL3);XM_005678336.3(NFIA);XM_005678337.3(NFIA);XM_005678338.3(NFIA);XM_005678708.3(AGO1);XM_005678887.3(IKZF1);XM_005678888.3(IKZF1);XM_005…
GO:0019901	protein kinase binding	molecular_function	408	13924	781	34367	1.48025e-11	1.297e-09	1.2894	NM_001314291.1(NOD2);XM_005677702.3(SV2A);XM_005678443.3(FAF1);XM_005679509.3(PTN);XM_005679510.3(PTN);XM_005679898.3(MAP3K12);XM_005679978.3(RACGAP1);XM_005679979.3(RACGAP1);XM_005680013.2(RND1);XM_005680816.3(CDKN1B);XM_005680985.3(CCND2);XM_005682572.3(EEF2);XM_005684842.3(MAP3K5);XM_005685449.3(SLC12A6);XM_005685450.3(SLC12A6);XM_005686129.3(NEK9);XM_005686574.3(CALM2);XM_005686575.3(MSH2);XM…
GO:0051017	actin filament bundle assembly	biological_process	80	13924	111	34367	1.54753e-11	1.34055e-09	1.77887	XM_005680013.2(RND1);XM_005683975.3(DMTN);XM_005691412.3(RHOF);XM_005695774.3(FAM107A);XM_005695775.3(FAM107A);XM_005695777.3(FAM107A);XM_005695778.3(FAM107A);XM_005695780.3(FAM107A);XM_013966099.2(DMTN);XM_013966107.2(DMTN);XM_013973631.2(FAM107A);XM_013973632.2(FAM107A);XM_018038251.1(FAM107A);XM_018038252.1(FAM107A);XM_018039015.1(NEDD9);XM_018040314.1(ESPNL);XM_018043534.1(RHOD);XM_018046908.…
GO:0007155	cell adhesion	biological_process	417	13924	801	34367	1.65319e-11	1.41599e-09	1.28493	NM_001285692.1(BCNT);NM_001314316.1(ITGAL);XM_005675709.3(COL6A6);XM_005676406.3(NRP2);XM_005676407.3(NRP2);XM_005676409.3(NRP2);XM_005676410.3(NRP2);XM_005676412.3(NRP2);XM_005678039.3(LOC102175177);XM_005678041.3(LOC102175177);XM_005680647.3(NUAK1);XM_005680723.3(PPFIBP1);XM_005680940.3(CD4);XM_005681454.3(IBSP);XM_005683395.3(VCAN);XM_005687901.3(PARD3);XM_005688201.3(SIGLEC1);XM_005689190.3(G…
GO:0005654	nucleoplasm	cellular_component	2137	13924	4757	34367	1.70058e-11	1.44039e-09	1.10879	NM_001285733.1(MYOG);NM_001285753.1(PTHLH);NM_001285769.1(ETS1);XM_005675055.2(RUBCN);XM_005675056.2(RUBCN);XM_005675057.2(RUBCN);XM_005675141.3(MASP1);XM_005675290.3(ZMAT3);XM_005675313.3(TNIK);XM_005675314.3(TNIK);XM_005675315.3(TNIK);XM_005675316.3(TNIK);XM_005675433.3(MBNL1);XM_005675840.3(WDR33);XM_005675897.3(NEUROD1);XM_005675898.2(CWC22);XM_005675899.3(CWC22);XM_005676282.3(NABP1);XM_0056…
GO:0032956	regulation of actin cytoskeleton organization	biological_process	92	13924	133	34367	2.08621e-11	1.7476e-09	1.70732	XM_005676846.3(GRHL3);XM_005680013.2(RND1);XM_005683975.3(DMTN);XM_005689437.3(DIXDC1);XM_005691412.3(RHOF);XM_005695774.3(FAM107A);XM_005695775.3(FAM107A);XM_005695777.3(FAM107A);XM_005695778.3(FAM107A);XM_005695780.3(FAM107A);XM_013966099.2(DMTN);XM_013966107.2(DMTN);XM_013973631.2(FAM107A);XM_013973632.2(FAM107A);XM_018038251.1(FAM107A);XM_018038252.1(FAM107A);XM_018039565.1(SIGLEC15);XM_01803…
GO:0060213	positive regulation of nuclear-transcribed mRNA poly(A) tail shortening	biological_process	33	13924	35	34367	2.41672e-11	2.00246e-09	2.32715	XM_005692049.3(CNOT1);XM_005692050.3(CNOT1);XM_005692051.3(CNOT1);XM_005692398.3(ZFP36);XM_013964362.2(TNRC6B);XM_013971001.2(CNOT1);XM_013971002.2(CNOT1);XM_013971003.2(CNOT1);XM_018040459.1(TNRC6A);XM_018040460.1(TNRC6A);XM_018040461.1(TNRC6A);XM_018041460.1(CPEB3);XM_018041461.1(CPEB3);XM_018041462.1(CPEB3);XM_018041464.1(CPEB3);XM_018041465.1(CPEB3);XM_018041466.1(CPEB3);XM_018041920.1(CNOT7)…
GO:0070571	negative regulation of neuron projection regeneration	biological_process	27	13924	27	34367	2.50776e-11	2.05556e-09	2.46818	XM_018054930.1(MAP4K4);XM_018054931.1(MAP4K4);XM_018054932.1(MAP4K4);XM_018054933.1(MAP4K4);XM_018054934.1(MAP4K4);XM_018054935.1(MAP4K4);XM_018054936.1(MAP4K4);XM_018054937.1(MAP4K4);XM_018054938.1(MAP4K4);XM_018054939.1(MAP4K4);XM_018054940.1(MAP4K4);XM_018054941.1(MAP4K4);XM_018054942.1(MAP4K4);XM_018054943.1(MAP4K4);XM_018054944.1(MAP4K4);XM_018054945.1(MAP4K4);XM_018054946.1(MAP4K4);XM_01805…
GO:0017137	Rab GTPase binding	molecular_function	197	13924	338	34367	2.80243e-11	2.27265e-09	1.43856	XM_005674958.3(ADPRH);XM_005676193.3(RAB3GAP1);XM_005676194.3(RAB3GAP1);XM_005678389.3(YIPF1);XM_005683688.3(RIC1);XM_005683907.3(TBC1D2);XM_005683910.3(TBC1D2);XM_005683911.3(TBC1D2);XM_005691547.3(RPH3A);XM_005693417.3(ANKFY1);XM_005693418.3(ANKFY1);XM_005695338.3(GOLGA5);XM_005696846.3(TBC1D7);XM_005696849.2(TBC1D7);XM_005698407.3(HPS6);XM_013962624.2(EVI5);XM_013962625.2(EVI5);XM_013962626.2(…
GO:0031532	actin cytoskeleton reorganization	biological_process	90	13924	130	34367	3.19594e-11	2.56449e-09	1.70874	XM_005675313.3(TNIK);XM_005675314.3(TNIK);XM_005675315.3(TNIK);XM_005675316.3(TNIK);XM_005677614.3(PIP5K1A);XM_005677615.3(PIP5K1A);XM_005677617.3(PIP5K1A);XM_005678031.3(S1PR1);XM_005686993.3(LPIN1);XM_005690541.3(CDC42BPA);XM_013963507.2(MKLN1);XM_013964598.2(TNIK);XM_013964609.2(TNIK);XM_013965817.2(FER);XM_013965818.2(FER);XM_013967784.2(ANTXR1);XM_013974149.2(PHACTR1);XM_018039146.1(PHACTR1)…
GO:0010801	negative regulation of peptidyl-threonine phosphorylation	biological_process	45	13924	53	34367	3.35165e-11	2.66142e-09	2.09563	XM_005683975.3(DMTN);XM_005687901.3(PARD3);XM_005697186.3(SMAD7);XM_013964061.2(EIF4G1);XM_013964066.2(EIF4G1);XM_013966099.2(DMTN);XM_013966107.2(DMTN);XM_013968467.2(PARD3);XM_018039656.1(SMAD7);XM_018047119.1(EIF4G1);XM_018047130.1(EIF4G1);XM_018047144.1(EIF4G1);XM_018047153.1(EIF4G1);XM_018047161.1(EIF4G1);XM_018052256.1(DMTN);XM_018052258.1(DMTN);XM_018052259.1(DMTN);XM_018052260.1(DMTN);XM_…
GO:0014704	intercalated disc	cellular_component	81	13924	114	34367	3.81284e-11	2.99642e-09	1.75371	XM_005684517.3(GJA1);XM_005695223.3(AKAP6);XM_013964275.2(KCNA5);XM_013972225.2(JUP);XM_013972226.2(JUP);XM_013972881.2(DES);XM_018038396.1(SCN5A);XM_018038397.1(SCN5A);XM_018038398.1(SCN5A);XM_018039719.1(CDH2);XM_018049197.1(CAMK2D);XM_018049200.1(CAMK2D);XM_018049201.1(CAMK2D);XM_018049203.1(CAMK2D);XM_018051517.1(OBSCN);XM_018051518.1(OBSCN);XM_018051520.1(OBSCN);XM_018051521.1(OBSCN);XM_0180…
GO:0099059	integral component of presynaptic active zone membrane	cellular_component	37	13924	41	34367	4.03768e-11	3.14074e-09	2.22739	XM_018039719.1(CDH2);XM_018042394.1(KCNMA1);XM_018042395.1(KCNMA1);XM_018042396.1(KCNMA1);XM_018042397.1(KCNMA1);XM_018042398.1(KCNMA1);XM_018042400.1(KCNMA1);XM_018042401.1(KCNMA1);XM_018042402.1(KCNMA1);XM_018042403.1(KCNMA1);XM_018042406.1(KCNMA1);XM_018042417.1(KCNMA1);XM_018042418.1(KCNMA1);XM_018047617.1(ATP2B1);XM_018054660.1(NPTN);XM_018054661.1(NPTN);XM_018054663.1(NPTN);XM_018054664.1(N…
GO:1903393	positive regulation of adherens junction organization	biological_process	41	13924	47	34367	4.17859e-11	3.21751e-09	2.1531	XM_018039484.1(MAPRE2);XM_018039485.1(MAPRE2);XM_018039486.1(MAPRE2);XM_018049841.1(ADD1);XM_018049842.1(ADD1);XM_018049843.1(ADD1);XM_018049844.1(ADD1);XM_018049845.1(ADD1);XM_018049846.1(ADD1);XM_018049847.1(ADD1);XM_018049848.1(ADD1);XM_018049849.1(ADD1);XM_018049850.1(ADD1);XM_018054930.1(MAP4K4);XM_018054931.1(MAP4K4);XM_018054932.1(MAP4K4);XM_018054933.1(MAP4K4);XM_018054934.1(MAP4K4);XM_01…
GO:0007420	brain development	biological_process	214	13924	374	34367	4.36426e-11	3.32688e-09	1.41228	NM_001314259.1(PITX2);XM_005674776.3(ROBO2);XM_005674777.3(ROBO2);XM_005675213.3(B3GNT5);XM_005675409.3(KCNAB1);XM_005676193.3(RAB3GAP1);XM_005676194.3(RAB3GAP1);XM_005676549.3(STK36);XM_005676550.3(STK36);XM_005677421.3(PYGO2);XM_005678031.3(S1PR1);XM_005678644.3(PPT1);XM_005681730.3(UTP3);XM_005689190.3(GRHL2);XM_005689191.3(GRHL2);XM_005689192.3(GRHL2);XM_005689577.3(KCNC1);XM_005689965.3(C2CD…
GO:0030507	spectrin binding	molecular_function	59	13924	76	34367	4.65191e-11	3.51104e-09	1.91609	XM_005683975.3(DMTN);XM_013966099.2(DMTN);XM_013966107.2(DMTN);XM_013966514.2(EPB41L2);XM_018048555.1(GNB3);XM_018049841.1(ADD1);XM_018049842.1(ADD1);XM_018049843.1(ADD1);XM_018049844.1(ADD1);XM_018049845.1(ADD1);XM_018049846.1(ADD1);XM_018049847.1(ADD1);XM_018049848.1(ADD1);XM_018049849.1(ADD1);XM_018049850.1(ADD1);XM_018051160.1(CAMSAP3);XM_018051161.1(CAMSAP3);XM_018051162.1(CAMSAP3);XM_018051…
GO:2000463	positive regulation of excitatory postsynaptic potential	biological_process	51	13924	63	34367	5.80609e-11	4.3392e-09	1.99805	XM_005684037.3(PTK2B);XM_005684038.3(PTK2B);XM_005684039.3(PTK2B);XM_005684040.3(PTK2B);XM_005684041.3(PTK2B);XM_018041005.1(GRIN2A);XM_018043149.1(SHANK2);XM_018048998.1(SHANK3);XM_018048999.1(SHANK3);XM_018049000.1(SHANK3);XM_018049002.1(SHANK3);XM_018049003.1(SHANK3);XM_018050604.1(DBN1);XM_018055211.1(NRXN1);XM_018055212.1(NRXN1);XM_018055213.1(NRXN1);XM_018055214.1(NRXN1);XM_018055215.1(NRXN…
GO:0005884	actin filament	cellular_component	96	13924	142	34367	5.96467e-11	4.41443e-09	1.66863	XM_005682573.3(DAPK3);XM_005683842.3(TPM2);XM_005683975.3(DMTN);XM_005693774.3(WIPF2);XM_005709498.3(LOC102172768);XM_013966099.2(DMTN);XM_013966107.2(DMTN);XM_013973453.2(LOC102172768);XM_013973454.2(LOC102172768);XM_013977053.2(TPM3);XM_018039696.1(YES1);XM_018039992.1(SH2B2);XM_018042437.1(ACTA1);XM_018043180.1(MARK2);XM_018043181.1(MARK2);XM_018043182.1(MARK2);XM_018043183.1(MARK2);XM_0180431…
GO:0071805	potassium ion transmembrane transport	biological_process	90	13924	131	34367	6.14872e-11	4.45623e-09	1.6957	XM_005674662.2(KCNE2);XM_005675475.2(SLC9A9);XM_005677998.3(KCNA3);XM_005683764.2(KCNV2);XM_005687000.3(KCNF1);XM_005689577.3(KCNC1);XM_005690878.3(LRRC38);XM_005690991.3(KCNK2);XM_005690992.3(KCNK2);XM_005692524.3(KCNK6);XM_005692619.3(KCNN4);XM_005696286.3(KCNK5);XM_005698393.3(PKD2L1);XM_013963409.2(KCND2);XM_013964275.2(KCNA5);XM_013968999.2(KCNQ5);XM_013969283.2(KCNH7);XM_013969285.2(KCNH7);…
GO:0034465	response to carbon monoxide	biological_process	26	13924	26	34367	6.19651e-11	4.45623e-09	2.46818	XM_018042398.1(KCNMA1);XM_018042399.1(KCNMA1);XM_018042401.1(KCNMA1);XM_018042403.1(KCNMA1);XM_018042404.1(KCNMA1);XM_018042405.1(KCNMA1);XM_018042406.1(KCNMA1);XM_018042407.1(KCNMA1);XM_018042408.1(KCNMA1);XM_018042409.1(KCNMA1);XM_018042410.1(KCNMA1);XM_018042411.1(KCNMA1);XM_018042412.1(KCNMA1);XM_018042413.1(KCNMA1);XM_018042414.1(KCNMA1);XM_018042415.1(KCNMA1);XM_018042416.1(KCNMA1);XM_01804…
GO:0060073	micturition	biological_process	26	13924	26	34367	6.19651e-11	4.45623e-09	2.46818	XM_018042398.1(KCNMA1);XM_018042399.1(KCNMA1);XM_018042401.1(KCNMA1);XM_018042403.1(KCNMA1);XM_018042404.1(KCNMA1);XM_018042405.1(KCNMA1);XM_018042406.1(KCNMA1);XM_018042407.1(KCNMA1);XM_018042408.1(KCNMA1);XM_018042409.1(KCNMA1);XM_018042410.1(KCNMA1);XM_018042411.1(KCNMA1);XM_018042412.1(KCNMA1);XM_018042413.1(KCNMA1);XM_018042414.1(KCNMA1);XM_018042415.1(KCNMA1);XM_018042416.1(KCNMA1);XM_01804…
GO:0005543	phospholipid binding	molecular_function	125	13924	197	34367	6.38291e-11	4.54737e-09	1.56611	XM_005678298.3(SGIP1);XM_005678299.3(SGIP1);XM_005678301.3(SGIP1);XM_005683831.3(UNC13B);XM_005683832.3(UNC13B);XM_005687198.3(GLE1);XM_005689482.3(APOA4);XM_005691168.3(ARFIP1);XM_005691169.3(ARFIP1);XM_005691170.3(ARFIP1);XM_005691171.3(ARFIP1);XM_013962763.2(SGIP1);XM_013962765.2(SGIP1);XM_013967945.2(GLE1);XM_013970488.2(ARFIP1);XM_013970489.2(ARFIP1);XM_013972419.2(PLA2G2F);XM_018039237.1(PA…
GO:0097118	neuroligin clustering involved in postsynaptic membrane assembly	biological_process	29	13924	30	34367	7.50119e-11	5.29459e-09	2.38591	XM_018043398.1(NRXN2);XM_018043399.1(NRXN2);XM_018043400.1(NRXN2);XM_018043401.1(NRXN2);XM_018043402.1(NRXN2);XM_018043403.1(NRXN2);XM_018043404.1(NRXN2);XM_018043405.1(NRXN2);XM_018043406.1(NRXN2);XM_018043407.1(NRXN2);XM_018043408.1(NRXN2);XM_018043409.1(NRXN2);XM_018043414.1(NRXN2);XM_018043415.1(NRXN2);XM_018047275.1(MAGI2);XM_018047276.1(MAGI2);XM_018055211.1(NRXN1);XM_018055212.1(NRXN1);XM_…
GO:0097104	postsynaptic membrane assembly	biological_process	34	13924	37	34367	7.74709e-11	5.41799e-09	2.26806	XM_018043398.1(NRXN2);XM_018043399.1(NRXN2);XM_018043400.1(NRXN2);XM_018043401.1(NRXN2);XM_018043402.1(NRXN2);XM_018043403.1(NRXN2);XM_018043404.1(NRXN2);XM_018043405.1(NRXN2);XM_018043406.1(NRXN2);XM_018043407.1(NRXN2);XM_018043408.1(NRXN2);XM_018043409.1(NRXN2);XM_018043414.1(NRXN2);XM_018043415.1(NRXN2);XM_018055211.1(NRXN1);XM_018055212.1(NRXN1);XM_018055213.1(NRXN1);XM_018055214.1(NRXN1);XM_…
GO:1900273	positive regulation of long-term synaptic potentiation	biological_process	36	13924	40	34367	9.02431e-11	6.20379e-09	2.22137	XM_005676431.3(CREB1);XM_018041005.1(GRIN2A);XM_018041460.1(CPEB3);XM_018041461.1(CPEB3);XM_018041462.1(CPEB3);XM_018041464.1(CPEB3);XM_018041465.1(CPEB3);XM_018041466.1(CPEB3);XM_018048456.1(GRIN2B);XM_018048998.1(SHANK3);XM_018048999.1(SHANK3);XM_018049000.1(SHANK3);XM_018049002.1(SHANK3);XM_018049003.1(SHANK3);XM_018050523.1(APP);XM_018050579.1(APP);XM_018050752.1(APP);XM_018050829.1(APP);XM_0…
GO:2000311	regulation of AMPA receptor activity	biological_process	40	13924	46	34367	9.03346e-11	6.20379e-09	2.14625	XM_005680662.3(CACNG2);XM_005690521.3(CNIH3);XM_005697611.3(CACNG3);XM_013974976.2(SHISA9);XM_013974977.2(SHISA9);XM_018043149.1(SHANK2);XM_018043603.1(CNIH2);XM_018048828.1(SHISA8);XM_018048997.1(MAPK8IP2);XM_018048998.1(SHANK3);XM_018048999.1(SHANK3);XM_018049000.1(SHANK3);XM_018049002.1(SHANK3);XM_018049003.1(SHANK3);XM_018062835.1(SHANK1);XM_018062836.1(SHANK1);XM_018062837.1(SHANK1);XM_01806…
GO:1903799	negative regulation of production of miRNAs involved in gene silencing by miRNA	biological_process	38	13924	43	34367	9.39974e-11	6.3977e-09	2.18119	XM_018041773.1(ZC3H12A);XM_018041783.1(ZC3H12A);XM_018041789.1(ZC3H12A);XM_018061380.1(NCOR2);XM_018061381.1(NCOR2);XM_018061382.1(NCOR2);XM_018061383.1(NCOR2);XM_018061384.1(NCOR2);XM_018061385.1(NCOR2);XM_018061386.1(NCOR2);XM_018061387.1(NCOR2);XM_018061388.1(NCOR2);XM_018061389.1(NCOR2);XM_018061390.1(NCOR2);XM_018061391.1(NCOR2);XM_018061393.1(NCOR2);XM_018061394.1(NCOR2);XM_018061395.1(NCOR…
GO:0001764	neuron migration	biological_process	150	13924	247	34367	1.04981e-10	7.08205e-09	1.4989	NM_001314259.1(PITX2);XM_005680460.2(NEUROD4);XM_005684517.3(GJA1);XM_005684804.3(PEX7);XM_005690561.3(SDCCAG8);XM_005695522.3(CCR4);XM_005696330.3(SRF);XM_013964654.2(ADGRL3);XM_013964655.2(ADGRL3);XM_013964656.2(ADGRL3);XM_013964661.2(ADGRL3);XM_013964662.2(ADGRL3);XM_013964665.2(ADGRL3);XM_013964666.2(ADGRL3);XM_013970100.2(SDCCAG8);XM_013970101.2(SDCCAG8);XM_013970102.2(SDCCAG8);XM_013970103.…
GO:0031432	titin binding	molecular_function	56	13924	72	34367	1.26911e-10	8.48637e-09	1.9197	XM_005676825.2(TRIM63);XM_005686574.3(CALM2);XM_005698203.3(ANKRD1);XM_018049197.1(CAMK2D);XM_018049198.1(CAMK2D);XM_018049200.1(CAMK2D);XM_018049201.1(CAMK2D);XM_018049203.1(CAMK2D);XM_018051517.1(OBSCN);XM_018051518.1(OBSCN);XM_018051520.1(OBSCN);XM_018051521.1(OBSCN);XM_018051522.1(OBSCN);XM_018051523.1(OBSCN);XM_018051524.1(OBSCN);XM_018051525.1(OBSCN);XM_018051526.1(OBSCN);XM_018051527.1(OBS…
GO:0005901	caveola	cellular_component	86	13924	125	34367	1.4478e-10	9.597e-09	1.69811	XM_005676284.3(SDPR);XM_005679159.2(CAV1);XM_005679160.3(CAV1);XM_005682375.3(LDLR);XM_005687443.3(HTR2A);XM_005695223.3(AKAP6);XM_005695646.3(CAV3);XM_013963409.2(KCND2);XM_013965499.2(ADRA1B);XM_018038396.1(SCN5A);XM_018038397.1(SCN5A);XM_018038398.1(SCN5A);XM_018041294.1(MYOF);XM_018041295.1(MYOF);XM_018041296.1(MYOF);XM_018041297.1(MYOF);XM_018042398.1(KCNMA1);XM_018042399.1(KCNMA1);XM_018042…
GO:0010724	regulation of definitive erythrocyte differentiation	biological_process	25	13924	25	34367	1.53105e-10	9.97538e-09	2.46818	XM_013964068.2(RBFOX2);XM_013964076.2(RBFOX2);XM_013964078.2(RBFOX2);XM_018048239.1(RBFOX2);XM_018048240.1(RBFOX2);XM_018048241.1(RBFOX2);XM_018048242.1(RBFOX2);XM_018048243.1(RBFOX2);XM_018048244.1(RBFOX2);XM_018048245.1(RBFOX2);XM_018048246.1(RBFOX2);XM_018048247.1(RBFOX2);XM_018048248.1(RBFOX2);XM_018048249.1(RBFOX2);XM_018048250.1(RBFOX2);XM_018048251.1(RBFOX2);XM_018048252.1(RBFOX2);XM_01804…
GO:0030120	vesicle coat	cellular_component	25	13924	25	34367	1.53105e-10	9.97538e-09	2.46818	XM_005681834.3(SEC31A);XM_005681836.3(SEC31A);XM_013975140.2(SEC31B);XM_013975141.2(SEC31B);XM_013975142.2(SEC31B);XM_018041508.1(SEC31B);XM_018041509.1(SEC31B);XM_018041510.1(SEC31B);XM_018041511.1(SEC31B);XM_018041512.1(SEC31B);XM_018041513.1(SEC31B);XM_018041514.1(SEC31B);XM_018041515.1(SEC31B);XM_018049651.1(SEC31A);XM_018049652.1(SEC31A);XM_018049653.1(SEC31A);XM_018049654.1(SEC31A);XM_01804…
GO:0008091	spectrin	cellular_component	33	13924	36	34367	1.76249e-10	1.12903e-08	2.2625	XM_013966514.2(EPB41L2);XM_018043084.1(SPTBN2);XM_018043085.1(SPTBN2);XM_018043086.1(SPTBN2);XM_018053206.1(EPB41L2);XM_018053207.1(EPB41L2);XM_018053208.1(EPB41L2);XM_018053209.1(EPB41L2);XM_018053210.1(EPB41L2);XM_018053212.1(EPB41L2);XM_018053213.1(EPB41L2);XM_018053214.1(EPB41L2);XM_018053215.1(EPB41L2);XM_018053216.1(EPB41L2);XM_018054066.1(SPTB);XM_018054413.1(SPTBN5);XM_018055241.1(SPTBN1)…
GO:1900153	positive regulation of nuclear-transcribed mRNA catabolic process, deadenylation-dependent decay	biological_process	33	13924	36	34367	1.76249e-10	1.12903e-08	2.2625	XM_005692049.3(CNOT1);XM_005692050.3(CNOT1);XM_005692051.3(CNOT1);XM_005692398.3(ZFP36);XM_013964362.2(TNRC6B);XM_013967250.2(ZFP36L1);XM_013967582.2(ZFP36L2);XM_013971001.2(CNOT1);XM_013971002.2(CNOT1);XM_013971003.2(CNOT1);XM_018041334.1(NANOS1);XM_018041460.1(CPEB3);XM_018041461.1(CPEB3);XM_018041462.1(CPEB3);XM_018041464.1(CPEB3);XM_018041465.1(CPEB3);XM_018041466.1(CPEB3);XM_018041920.1(CNOT…
GO:0097116	gephyrin clustering involved in postsynaptic density assembly	biological_process	28	13924	29	34367	1.79318e-10	1.13912e-08	2.38307	XM_018043398.1(NRXN2);XM_018043399.1(NRXN2);XM_018043400.1(NRXN2);XM_018043401.1(NRXN2);XM_018043402.1(NRXN2);XM_018043403.1(NRXN2);XM_018043404.1(NRXN2);XM_018043405.1(NRXN2);XM_018043406.1(NRXN2);XM_018043407.1(NRXN2);XM_018043408.1(NRXN2);XM_018043409.1(NRXN2);XM_018043414.1(NRXN2);XM_018043415.1(NRXN2);XM_018055211.1(NRXN1);XM_018055212.1(NRXN1);XM_018055213.1(NRXN1);XM_018055214.1(NRXN1);XM_…
GO:0009952	anterior/posterior pattern specification	biological_process	95	13924	142	34367	1.82401e-10	1.14913e-08	1.65125	NM_001314207.1(ARC);XM_005675897.3(NEUROD1);XM_005676173.3(ACVR2A);XM_005678622.3(SCMH1);XM_005679865.3(HOXC6);XM_005683788.3(PCSK5);XM_005683789.3(PCSK5);XM_005687047.3(OTX1);XM_005694276.3(HOXB9);XM_013962931.2(SCMH1);XM_013963366.2(HOXA9);XM_013963742.2(HOXC9);XM_013965990.2(PCSK5);XM_013968695.2(HOXD3);XM_013968710.2(HOXD9);XM_013972223.2(PCGF2);XM_013972224.2(PCGF2);XM_018038587.1(RING1);XM_…
GO:0043010	camera-type eye development	biological_process	66	13924	90	34367	2.68212e-10	1.6696e-08	1.81	XM_005676193.3(RAB3GAP1);XM_005676194.3(RAB3GAP1);XM_005676392.3(ABI2);XM_005681305.3(PITX2);XM_005689190.3(GRHL2);XM_005689191.3(GRHL2);XM_005689192.3(GRHL2);XM_005691180.1(MAB21L2);XM_005691805.3(TMEM231);XM_005695740.3(MITF);XM_013964506.2(BMPR1B);XM_013964800.2(CC2D2A);XM_013964801.2(CC2D2A);XM_013964802.2(CC2D2A);XM_013964803.2(CC2D2A);XM_013973641.2(MITF);XM_013974207.2(FOXC1);XM_018039726.…
GO:0005903	brush border	cellular_component	80	13924	115	34367	2.69396e-10	1.6696e-08	1.717	XM_005675416.3(MME);XM_005680314.2(MYO1A);XM_005685707.3(MYO1E);XM_005695795.3(FLNB);XM_005695796.3(FLNB);XM_005695797.3(FLNB);XM_005695798.3(FLNB);XM_005695799.3(FLNB);XM_005695800.3(FLNB);XM_013965593.2(MME);XM_013965596.2(MME);XM_013965601.2(MME);XM_013965603.2(MME);XM_013965606.2(MME);XM_013977053.2(TPM3);XM_018041768.1(LOC102173362);XM_018046154.1(TPM3);XM_018046155.1(TPM3);XM_018046156.1(TP…
GO:0015629	actin cytoskeleton	cellular_component	249	13924	453	34367	3.00681e-10	1.84846e-08	1.35668	NM_001314207.1(ARC);XM_005676284.3(SDPR);XM_005678666.3(LOC102169353);XM_005678667.2(LOC102169353);XM_005679491.3(CALD1);XM_005680013.2(RND1);XM_005680258.3(AVIL);XM_005681059.3(LOC102178051);XM_005683842.3(TPM2);XM_005683975.3(DMTN);XM_005685061.3(IQGAP2);XM_005685707.3(MYO1E);XM_005686767.2(CTNNA2);XM_005686768.2(CTNNA2);XM_005694771.3(FYB);XM_005694772.3(FYB);XM_005695795.3(FLNB);XM_005695796.…
GO:0071625	vocalization behavior	biological_process	30	13924	32	34367	3.0525e-10	1.856e-08	2.31392	XM_018043149.1(SHANK2);XM_018043407.1(NRXN2);XM_018043408.1(NRXN2);XM_018043409.1(NRXN2);XM_018046828.1(CNTNAP2);XM_018048998.1(SHANK3);XM_018048999.1(SHANK3);XM_018049000.1(SHANK3);XM_018049002.1(SHANK3);XM_018049003.1(SHANK3);XM_018055211.1(NRXN1);XM_018055212.1(NRXN1);XM_018055213.1(NRXN1);XM_018055214.1(NRXN1);XM_018055215.1(NRXN1);XM_018055216.1(NRXN1);XM_018055217.1(NRXN1);XM_018055218.1(NR…
GO:0003705	transcription factor activity, RNA polymerase II distal enhancer sequence-specific binding	molecular_function	71	13924	99	34367	3.06777e-10	1.856e-08	1.77011	NM_001285733.1(MYOG);XM_005676431.3(CREB1);XM_005679865.3(HOXC6);XM_005695731.3(FOXP1);XM_005695736.3(FOXP1);XM_005695740.3(MITF);XM_005696330.3(SRF);XM_013962880.2(POU3F3);XM_013973641.2(MITF);XM_013974207.2(FOXC1);XM_018039309.1(FOXF2);XM_018040881.1(GTF2IRD1);XM_018041003.1(TFAP4);XM_018041004.1(TFAP4);XM_018043384.1(RELA);XM_018046387.1(USF1);XM_018046390.1(USF1);XM_018046391.1(USF1);XM_01804…
GO:0051020	GTPase binding	molecular_function	47	13924	58	34367	3.1042e-10	1.86325e-08	2.00008	XM_005695543.3(GOLGA4);XM_005695544.2(GOLGA4);XM_005695545.3(GOLGA4);XM_005695546.3(GOLGA4);XM_005695547.3(GOLGA4);XM_005698211.3(MARCH5);XM_013967810.2(PREB);XM_018041058.1(ATG16L1);XM_018041061.1(ATG16L1);XM_018041065.1(ATG16L1);XM_018041069.1(ATG16L1);XM_018042008.1(RRAGC);XM_018047398.1(PPP1R9A);XM_018047399.1(PPP1R9A);XM_018047400.1(PPP1R9A);XM_018047401.1(PPP1R9A);XM_018047402.1(PPP1R9A);XM…
GO:0042641	actomyosin	cellular_component	32	13924	35	34367	4.00014e-10	2.38227e-08	2.25663	XM_005678518.3(LURAP1);XM_005690541.3(CDC42BPA);XM_005697074.3(LOC102174891);XM_005697075.3(LOC102174891);XM_018040130.1(HDAC4);XM_018040136.1(HDAC4);XM_018040141.1(HDAC4);XM_018050605.1(DBN1);XM_018050606.1(DBN1);XM_018053238.1(KAT2B);XM_018054211.1(MYO5A);XM_018062839.1(MYH14);XM_018062840.1(MYH14);XM_018062841.1(MYH14);XM_018062842.1(MYH14);XM_018064334.1(MYO18A);XM_018064335.1(MYO18A);XM_0180…
GO:0034185	apolipoprotein binding	molecular_function	27	13924	28	34367	4.28161e-10	2.53013e-08	2.38003	XM_013966067.2(LPL);XM_018044317.1(LRP8);XM_018044318.1(LRP8);XM_018044319.1(LRP8);XM_018044321.1(LRP8);XM_018044328.1(LRP8);XM_018044333.1(LRP8);XM_018044342.1(LRP8);XM_018044348.1(LRP8);XM_018048050.1(LRP1);XM_018048051.1(LRP1);XM_018048470.1(LRP6);XM_018048471.1(LRP6);XM_018048472.1(LRP6);XM_018059128.1(LRP4);XM_018059129.1(LRP4);XM_018059130.1(LRP4);XM_018065286.1(MAPT);XM_018065287.1(MAPT);X…
GO:0019228	neuronal action potential	biological_process	57	13924	75	34367	4.33417e-10	2.54149e-08	1.87582	XM_005680231.3(KCNMB4);XM_013963409.2(KCND2);XM_013969206.2(SCN7A);XM_018038396.1(SCN5A);XM_018038397.1(SCN5A);XM_018038398.1(SCN5A);XM_018040760.1(LOC102177581);XM_018040761.1(LOC102177581);XM_018042398.1(KCNMA1);XM_018042399.1(KCNMA1);XM_018042401.1(KCNMA1);XM_018042403.1(KCNMA1);XM_018042404.1(KCNMA1);XM_018042405.1(KCNMA1);XM_018042406.1(KCNMA1);XM_018042407.1(KCNMA1);XM_018042408.1(KCNMA1);X…
GO:0061564	axon development	biological_process	36	13924	41	34367	4.4928e-10	2.6144e-08	2.16719	XM_013966130.2(NEFM);XM_018040036.1(MAPK8IP3);XM_018040037.1(MAPK8IP3);XM_018040038.1(MAPK8IP3);XM_018040039.1(MAPK8IP3);XM_018040040.1(MAPK8IP3);XM_018040041.1(MAPK8IP3);XM_018040042.1(MAPK8IP3);XM_018040043.1(MAPK8IP3);XM_018040044.1(MAPK8IP3);XM_018040045.1(MAPK8IP3);XM_018040046.1(MAPK8IP3);XM_018040047.1(MAPK8IP3);XM_018040048.1(MAPK8IP3);XM_018040049.1(MAPK8IP3);XM_018043180.1(MARK2);XM_018…
[truncated: 1,621 more rows]
