# Supplementary material for: Temporal transcriptomic changes in microRNAs involved in the host immune response and metabolism during Neospora caninum infection
Source: Parasit Vectors. 2023 Jan 24;16:28. doi: 10.1186/s13071-023-05665-9 (PMC9872418; doi:10.1186/s13071-023-05665-9)
Supplement: Supplementary file 7 — Additional file 7: Data S7. Kyoto Encyclopedia of Genes and Genomes (KEGG) enrichment analysis of targets for all the DEmiRNAs. [file 13071_2023_5665_MOESM7_ESM.xlsx]

## Sheet: enrichment-kegg-TZ_24h-vs-C_24h
id	Term	ListHits	ListTotal	PopHits	PopTotal	pValue	qValue	Enrichment_score	Gene
ko00310	Lysine degradation	50	1660	145	14120	5.29533e-13	1.21263e-10	2.93311	XM_005682692.3(ALDH7A1);XM_018040020.1(SETD1A);XM_018040021.1(SETD1A);XM_018040022.1(SETD1A);XM_018040023.1(SETD1A);XM_018040024.1(SETD1A);XM_018046667.1(KMT2C);XM_018046668.1(KMT2C);XM_018046669.1(KMT2C);XM_018046670.1(KMT2C);XM_018046671.1(KMT2C);XM_018046672.1(KMT2C);XM_018046673.1(KMT2C);XM_018046674.1(KMT2C);XM_018046675.1(KMT2C);XM_018046676.1(KMT2C);XM_018046677.1(KMT2C);XM_018046678.1(KMT…
ko04391	Hippo signaling pathway - fly	58	1660	210	14120	2.3413e-10	2.68079e-08	2.34928	XM_005675134.3(LPP);XM_005681861.3(MAPK10);XM_005681862.2(MAPK10);XM_005681863.3(MAPK10);XM_005683109.3(PPP2R2B);XM_005687901.3(PARD3);XM_013964768.2(MAPK10);XM_013964774.2(MAPK10);XM_013966626.2(ZDHHC14);XM_013968467.2(PARD3);XM_018038905.1(TEAD3);XM_018038906.1(TEAD3);XM_018039768.1(PARD6G);XM_018046708.1(LPP);XM_018046713.1(LPP);XM_018046723.1(LPP);XM_018046727.1(LPP);XM_018046735.1(LPP);XM_01…
ko04919	Thyroid hormone signaling pathway	68	1660	268	14120	3.92982e-10	2.99977e-08	2.15824	NM_001285553.1(TSC2);NM_001285748.1(MTOR);XM_005678520.3(PIK3R3);XM_005694608.3(PIK3R1);XM_005694609.3(PIK3R1);XM_005696367.3(RCAN2);XM_005698927.2(THRB);XM_018039084.1(RCAN2);XM_018039085.1(RCAN2);XM_018039824.1(TSC2);XM_018039825.1(TSC2);XM_018039826.1(TSC2);XM_018039827.1(TSC2);XM_018039828.1(TSC2);XM_018039829.1(TSC2);XM_018039830.1(TSC2);XM_018040244.1(CREBBP);XM_018040359.1(PDPK1);XM_018040…
ko04666	Fc gamma R-mediated phagocytosis	57	1660	215	14120	1.80473e-09	1.03321e-07	2.25509	XM_005678520.3(PIK3R3);XM_005694608.3(PIK3R1);XM_005694609.3(PIK3R1);XM_018040435.1(RAC1);XM_018040436.1(RAC1);XM_018040780.1(MAPK3);XM_018040965.1(LIMK1);XM_018042911.1(RPS6KB2);XM_018042912.1(RPS6KB2);XM_018043071.1(GAB2);XM_018046989.1(AMPH);XM_018050526.1(PLPP2);XM_018050527.1(PLPP2);XM_018052715.1(GSN);XM_018052716.1(GSN);XM_018055606.1(ASAP3);XM_018055681.1(ASAP2);XM_018055682.1(ASAP2);XM_0…
ko04925	Aldosterone synthesis and secretion	60	1660	241	14120	9.11277e-09	4.17365e-07	2.11768	XM_005676431.3(CREB1);XM_005676432.3(CREB1);XM_005686948.3(ADCY3);XM_005697161.1(MC2R);XM_018042363.1(CAMK2G);XM_018042364.1(CAMK2G);XM_018042365.1(CAMK2G);XM_018042366.1(CAMK2G);XM_018042367.1(CAMK2G);XM_018042369.1(CAMK2G);XM_018042370.1(CAMK2G);XM_018042371.1(CAMK2G);XM_018042372.1(CAMK2G);XM_018042373.1(CAMK2G);XM_018042374.1(CAMK2G);XM_018042375.1(CAMK2G);XM_018042377.1(CAMK2G);XM_018042378.…
ko04713	Circadian entrainment	63	1660	261	14120	1.40408e-08	5.35891e-07	2.05318	XM_005676431.3(CREB1);XM_005676432.3(CREB1);XM_005686948.3(ADCY3);XM_005695932.3(GNAI2);XM_013970552.2(GRIA2);XM_018040197.1(PER2);XM_018040207.1(PER2);XM_018040780.1(MAPK3);XM_018042363.1(CAMK2G);XM_018042364.1(CAMK2G);XM_018042365.1(CAMK2G);XM_018042366.1(CAMK2G);XM_018042367.1(CAMK2G);XM_018042369.1(CAMK2G);XM_018042370.1(CAMK2G);XM_018042371.1(CAMK2G);XM_018042372.1(CAMK2G);XM_018042373.1(CAM…
ko04722	Neurotrophin signaling pathway	74	1660	333	14120	3.43898e-08	1.12504e-06	1.89023	XM_005678520.3(PIK3R3);XM_005681861.3(MAPK10);XM_005681862.2(MAPK10);XM_005681863.3(MAPK10);XM_005694608.3(PIK3R1);XM_005694609.3(PIK3R1);XM_013964768.2(MAPK10);XM_013964774.2(MAPK10);XM_013971446.2(BAX);XM_018040178.1(SH2B1);XM_018040179.1(SH2B1);XM_018040180.1(SH2B1);XM_018040181.1(SH2B1);XM_018040183.1(SH2B1);XM_018040359.1(PDPK1);XM_018040360.1(PDPK1);XM_018040435.1(RAC1);XM_018040436.1(RAC1)…
ko04020	Calcium signaling pathway	89	1660	439	14120	1.36687e-07	3.8344e-06	1.72446	XM_005680373.3(ERBB3);XM_005683143.3(ADRB2);XM_005685051.3(DRD1);XM_005686948.3(ADCY3);XM_005689854.3(STIM1);XM_005697716.3(ORAI3);XM_013963623.2(HTR5A);XM_013974809.2(ORAI2);XM_018038465.1(OXTR);XM_018040398.1(ORAI2);XM_018041800.1(ADRB3);XM_018042363.1(CAMK2G);XM_018042364.1(CAMK2G);XM_018042365.1(CAMK2G);XM_018042366.1(CAMK2G);XM_018042367.1(CAMK2G);XM_018042369.1(CAMK2G);XM_018042370.1(CAMK2G…
ko04144	Endocytosis	122	1660	659	14120	1.50697e-07	3.8344e-06	1.57471	NM_001285703.1(HSP70.1);XM_005678307.2(DNAJC6);XM_005680373.3(ERBB3);XM_005681629.3(KDR);XM_005683063.3(ARAP3);XM_005683143.3(ADRB2);XM_005685846.3(SNX1);XM_005687901.3(PARD3);XM_005693863.2(VPS25);XM_005695149.3(PML);XM_005695151.2(PML);XM_005695154.3(PML);XM_005698535.3(GRK5);XM_013962777.2(DNAJC6);XM_013966776.2(SMAD3);XM_013968467.2(PARD3);XM_013974027.2(LOC102178315);XM_018039376.1(VPS4B);XM…
ko04620	Toll-like receptor signaling pathway	50	1660	213	14120	1.04868e-06	2.40148e-05	1.99672	NM_001285686.1(TLR9);XM_005678520.3(PIK3R3);XM_005681861.3(MAPK10);XM_005681862.2(MAPK10);XM_005681863.3(MAPK10);XM_005694608.3(PIK3R1);XM_005694609.3(PIK3R1);XM_005695421.3(TRAF3);XM_013964768.2(MAPK10);XM_013964774.2(MAPK10);XM_013970466.2(TLR2);XM_013973268.2(TRAF3);XM_018040435.1(RAC1);XM_018040436.1(RAC1);XM_018040780.1(MAPK3);XM_018041970.1(IKBKB);XM_018041971.1(IKBKB);XM_018043302.1(TIRAP)…
ko04668	TNF signaling pathway	55	1660	246	14120	1.59444e-06	3.31934e-05	1.90175	NM_001285765.1(MMP14);NM_001314269.1(MMP9);NM_001314291.1(NOD2);XM_005676431.3(CREB1);XM_005676432.3(CREB1);XM_005678520.3(PIK3R3);XM_005681861.3(MAPK10);XM_005681862.2(MAPK10);XM_005681863.3(MAPK10);XM_005694608.3(PIK3R1);XM_005694609.3(PIK3R1);XM_005695421.3(TRAF3);XM_013964768.2(MAPK10);XM_013964774.2(MAPK10);XM_013973268.2(TRAF3);XM_018039176.1(LTA);XM_018039177.1(LTA);XM_018040780.1(MAPK3);X…
ko04910	Insulin signaling pathway	67	1660	332	14120	5.64172e-06	0.000107663	1.71658	NM_001285553.1(TSC2);NM_001285629.1(FASN);NM_001285748.1(MTOR);NM_001285755.1(SREBF1);XM_005676677.3(EIF4E2);XM_005676678.3(EIF4E2);XM_005678520.3(PIK3R3);XM_005681861.3(MAPK10);XM_005681862.2(MAPK10);XM_005681863.3(MAPK10);XM_005694608.3(PIK3R1);XM_005694609.3(PIK3R1);XM_013962471.2(PRKAB2);XM_013964768.2(MAPK10);XM_013964774.2(MAPK10);XM_018039824.1(TSC2);XM_018039825.1(TSC2);XM_018039826.1(TSC…
ko04912	GnRH signaling pathway	54	1660	253	14120	8.49934e-06	0.000149719	1.81552	NM_001285765.1(MMP14);XM_005681861.3(MAPK10);XM_005681862.2(MAPK10);XM_005681863.3(MAPK10);XM_005684707.2(CGA);XM_005686948.3(ADCY3);XM_013964768.2(MAPK10);XM_013964774.2(MAPK10);XM_018040780.1(MAPK3);XM_018042363.1(CAMK2G);XM_018042364.1(CAMK2G);XM_018042365.1(CAMK2G);XM_018042366.1(CAMK2G);XM_018042367.1(CAMK2G);XM_018042369.1(CAMK2G);XM_018042370.1(CAMK2G);XM_018042371.1(CAMK2G);XM_018042372.1…
ko04917	Prolactin signaling pathway	43	1660	188	14120	1.17107e-05	0.000191553	1.94553	NM_001285669.1(PRLR);XM_005678520.3(PIK3R3);XM_005681861.3(MAPK10);XM_005681862.2(MAPK10);XM_005681863.3(MAPK10);XM_005684085.3(GALT);XM_005684087.3(GALT);XM_005684707.2(CGA);XM_005690078.3(ELF5);XM_005694608.3(PIK3R1);XM_005694609.3(PIK3R1);XM_013964768.2(MAPK10);XM_013964774.2(MAPK10);XM_013966145.2(GALT);XM_013972803.2(PRLR);XM_013972804.2(PRLR);XM_013972806.2(PRLR);XM_013972808.2(PRLR);XM_018…
ko04350	TGF-beta signaling pathway	40	1660	171	14120	1.33303e-05	0.00020351	1.98971	NM_001314259.1(PITX2);XM_005681305.3(PITX2);XM_005697186.3(SMAD7);XM_013964506.2(BMPR1B);XM_013966776.2(SMAD3);XM_018039535.1(SMAD4);XM_018039656.1(SMAD7);XM_018040222.1(SMURF1);XM_018040223.1(SMURF1);XM_018040224.1(SMURF1);XM_018040225.1(SMURF1);XM_018040226.1(SMURF1);XM_018040244.1(CREBBP);XM_018040780.1(MAPK3);XM_018042149.1(BMP8A);XM_018042911.1(RPS6KB2);XM_018042912.1(RPS6KB2);XM_018047520.1…
ko04150	mTOR signaling pathway	69	1660	356	14120	1.70314e-05	0.000243762	1.64864	NM_001285553.1(TSC2);NM_001285748.1(MTOR);XM_005676677.3(EIF4E2);XM_005676678.3(EIF4E2);XM_005678520.3(PIK3R3);XM_005679452.3(ATP6V1F);XM_005694608.3(PIK3R1);XM_005694609.3(PIK3R1);XM_013970544.2(FNIP2);XM_018039824.1(TSC2);XM_018039825.1(TSC2);XM_018039826.1(TSC2);XM_018039827.1(TSC2);XM_018039828.1(TSC2);XM_018039829.1(TSC2);XM_018039830.1(TSC2);XM_018040086.1(NPRL3);XM_018040087.1(NPRL3);XM_01…
ko04630	Jak-STAT signaling pathway	62	1660	314	14120	2.5134e-05	0.00033857	1.67953	NM_001285669.1(PRLR);NM_001285748.1(MTOR);XM_005675181.3(THPO);XM_005675182.3(THPO);XM_005675183.3(THPO);XM_005676847.3(IL22RA1);XM_005678520.3(PIK3R3);XM_005678577.2(MPL);XM_005690416.3(IL10);XM_005691626.3(OSM);XM_005694608.3(PIK3R1);XM_005694609.3(PIK3R1);XM_005697626.3(IL4R);XM_005697818.2(EPO);XM_013972125.2(CSF3);XM_013972126.2(CSF3);XM_013972803.2(PRLR);XM_013972804.2(PRLR);XM_013972806.2(…
ko04024	cAMP signaling pathway	88	1660	493	14120	3.52856e-05	0.000442558	1.51832	XM_005676431.3(CREB1);XM_005676432.3(CREB1);XM_005678520.3(PIK3R3);XM_005681861.3(MAPK10);XM_005681862.2(MAPK10);XM_005681863.3(MAPK10);XM_005683063.3(ARAP3);XM_005683143.3(ADRB2);XM_005685051.3(DRD1);XM_005686948.3(ADCY3);XM_005692844.3(RRAS);XM_005694608.3(PIK3R1);XM_005694609.3(PIK3R1);XM_005695932.3(GNAI2);XM_005697161.1(MC2R);XM_013964768.2(MAPK10);XM_013964774.2(MAPK10);XM_013970552.2(GRIA2…
ko04152	AMPK signaling pathway	64	1660	331	14120	3.67188e-05	0.000442558	1.64467	NM_001285553.1(TSC2);NM_001285629.1(FASN);NM_001285748.1(MTOR);NM_001285755.1(SREBF1);XM_005676431.3(CREB1);XM_005676432.3(CREB1);XM_005678520.3(PIK3R3);XM_005683109.3(PPP2R2B);XM_005691015.3(PPP2R5A);XM_005694608.3(PIK3R1);XM_005694609.3(PIK3R1);XM_005699866.3(PPP2R5B);XM_013962471.2(PRKAB2);XM_013968474.2(PFKFB3);XM_018039824.1(TSC2);XM_018039825.1(TSC2);XM_018039826.1(TSC2);XM_018039827.1(TSC2…
ko04080	Neuroactive ligand-receptor interaction	90	1660	513	14120	5.59489e-05	0.000640615	1.49228	NM_001285669.1(PRLR);XM_005676958.2(NMUR1);XM_005678756.2(PRLH);XM_005683143.3(ADRB2);XM_005684707.2(CGA);XM_005685051.3(DRD1);XM_005687901.3(PARD3);XM_005688252.3(OPRL1);XM_005697159.2(MC5R);XM_005697161.1(MC2R);XM_005698927.2(THRB);XM_013963623.2(HTR5A);XM_013964334.2(GALR3);XM_013967412.2(ADRA2B);XM_013968467.2(PARD3);XM_013970552.2(GRIA2);XM_013971523.2(PTGIR);XM_013972803.2(PRLR);XM_01397280…
ko04725	Cholinergic synapse	57	1660	292	14120	7.31244e-05	0.000797404	1.66042	XM_005676431.3(CREB1);XM_005676432.3(CREB1);XM_005678520.3(PIK3R3);XM_005686948.3(ADCY3);XM_005694608.3(PIK3R1);XM_005694609.3(PIK3R1);XM_005695932.3(GNAI2);XM_018040780.1(MAPK3);XM_018042363.1(CAMK2G);XM_018042364.1(CAMK2G);XM_018042365.1(CAMK2G);XM_018042366.1(CAMK2G);XM_018042367.1(CAMK2G);XM_018042369.1(CAMK2G);XM_018042370.1(CAMK2G);XM_018042371.1(CAMK2G);XM_018042372.1(CAMK2G);XM_018042373.…
ko04012	ErbB signaling pathway	55	1660	280	14120	8.16457e-05	0.000849858	1.67083	NM_001285748.1(MTOR);XM_005678520.3(PIK3R3);XM_005680373.3(ERBB3);XM_005681861.3(MAPK10);XM_005681862.2(MAPK10);XM_005681863.3(MAPK10);XM_005694608.3(PIK3R1);XM_005694609.3(PIK3R1);XM_013964768.2(MAPK10);XM_013964774.2(MAPK10);XM_018040780.1(MAPK3);XM_018042363.1(CAMK2G);XM_018042364.1(CAMK2G);XM_018042365.1(CAMK2G);XM_018042366.1(CAMK2G);XM_018042367.1(CAMK2G);XM_018042369.1(CAMK2G);XM_018042370…
ko04621	NOD-like receptor signaling pathway	27	1660	108	14120	9.86598e-05	0.000982308	2.12651	NM_001314291.1(NOD2);XM_005679252.3(NOD1);XM_005679253.3(NOD1);XM_005679254.3(NOD1);XM_005681861.3(MAPK10);XM_005681862.2(MAPK10);XM_005681863.3(MAPK10);XM_005695112.3(PSTPIP1);XM_005695113.3(PSTPIP1);XM_013963362.2(NOD1);XM_013964768.2(MAPK10);XM_013964774.2(MAPK10);XM_013972605.2(NLRP1);XM_013974710.2(MEFV);XM_018040780.1(MAPK3);XM_018041970.1(IKBKB);XM_018041971.1(IKBKB);XM_018043384.1(RELA);X…
ko00563	Glycosylphosphatidylinositol(GPI)-anchor biosynthesis	19	1660	66	14120	0.00014456	0.00137935	2.4487	XM_005683824.3(PIGO);XM_005683825.3(PIGO);XM_005683827.3(PIGO);XM_018039958.1(PIGQ);XM_018039959.1(PIGQ);XM_018039960.1(PIGQ);XM_018039961.1(PIGQ);XM_018046347.1(PIGZ);XM_018046352.1(PIGZ);XM_018046357.1(PIGZ);XM_018046364.1(PIGZ);XM_018046370.1(PIGZ);XM_018046373.1(PIGZ);XM_018046376.1(PIGZ);XM_018046379.1(PIGZ);XM_018046382.1(PIGZ);XM_018046389.1(PIGZ);XM_018046399.1(PIGZ);XM_018046400.1(PIGZ);
ko04211	Longevity regulating pathway	48	1660	247	14120	0.00029238	0.0026782	1.65299	NM_001285553.1(TSC2);NM_001285748.1(MTOR);XM_005676431.3(CREB1);XM_005676432.3(CREB1);XM_005676677.3(EIF4E2);XM_005676678.3(EIF4E2);XM_005678520.3(PIK3R3);XM_005686948.3(ADCY3);XM_005694608.3(PIK3R1);XM_005694609.3(PIK3R1);XM_013962471.2(PRKAB2);XM_013971446.2(BAX);XM_018039824.1(TSC2);XM_018039825.1(TSC2);XM_018039826.1(TSC2);XM_018039827.1(TSC2);XM_018039828.1(TSC2);XM_018039829.1(TSC2);XM_0180…
ko04370	VEGF signaling pathway	36	1660	171	14120	0.000339327	0.00298869	1.79074	XM_005678520.3(PIK3R3);XM_005681629.3(KDR);XM_005694608.3(PIK3R1);XM_005694609.3(PIK3R1);XM_018038232.1(MAPKAPK3);XM_018040435.1(RAC1);XM_018040436.1(RAC1);XM_018040780.1(MAPK3);XM_018048951.1(MAPK11);XM_018048952.1(MAPK11);XM_018048956.1(MAPK12);XM_018048957.1(MAPK12);XM_018050520.1(SHC2);XM_018055438.1(PPP3R1);XM_018055439.1(PPP3R1);XM_018057837.1(SRC);XM_018057838.1(SRC);XM_018057839.1(SRC);XM…
ko04066	HIF-1 signaling pathway	46	1660	238	14120	0.00043846	0.00371879	1.64402	NM_001285748.1(MTOR);XM_005676677.3(EIF4E2);XM_005676678.3(EIF4E2);XM_005678520.3(PIK3R3);XM_005694608.3(PIK3R1);XM_005694609.3(PIK3R1);XM_005697818.2(EPO);XM_013968474.2(PFKFB3);XM_018040152.1(TCEB2);XM_018040244.1(CREBBP);XM_018040780.1(MAPK3);XM_018042326.1(HK1);XM_018042363.1(CAMK2G);XM_018042364.1(CAMK2G);XM_018042365.1(CAMK2G);XM_018042366.1(CAMK2G);XM_018042367.1(CAMK2G);XM_018042369.1(CAM…
ko04622	RIG-I-like receptor signaling pathway	33	1660	157	14120	0.000605137	0.00494916	1.78789	XM_005681861.3(MAPK10);XM_005681862.2(MAPK10);XM_005681863.3(MAPK10);XM_005683566.3(DDX58);XM_005695421.3(TRAF3);XM_013964768.2(MAPK10);XM_013964774.2(MAPK10);XM_013973268.2(TRAF3);XM_018041970.1(IKBKB);XM_018041971.1(IKBKB);XM_018043384.1(RELA);XM_018048951.1(MAPK11);XM_018048952.1(MAPK11);XM_018048956.1(MAPK12);XM_018048957.1(MAPK12);XM_018049689.1(MAPK10);XM_018049691.1(MAPK10);XM_018049970.1(…
ko04728	Dopaminergic synapse	63	1660	358	14120	0.00064385	0.00508419	1.49687	XM_005676431.3(CREB1);XM_005676432.3(CREB1);XM_005678877.3(DDC);XM_005681861.3(MAPK10);XM_005681862.2(MAPK10);XM_005681863.3(MAPK10);XM_005683109.3(PPP2R2B);XM_005685051.3(DRD1);XM_005691015.3(PPP2R5A);XM_005695932.3(GNAI2);XM_005699866.3(PPP2R5B);XM_013963104.2(DDC);XM_013964768.2(MAPK10);XM_013964774.2(MAPK10);XM_013970552.2(GRIA2);XM_018042363.1(CAMK2G);XM_018042364.1(CAMK2G);XM_018042365.1(CA…
ko04320	Dorso-ventral axis formation	17	1660	64	14120	0.000884295	0.00675012	2.25941	XM_018039419.1(SPIRE1);XM_018039420.1(SPIRE1);XM_018039421.1(SPIRE1);XM_018039423.1(SPIRE1);XM_018039424.1(SPIRE1);XM_018040780.1(MAPK3);XM_018041460.1(CPEB3);XM_018041461.1(CPEB3);XM_018041462.1(CPEB3);XM_018041463.1(CPEB3);XM_018041464.1(CPEB3);XM_018041465.1(CPEB3);XM_018041466.1(CPEB3);XM_018051292.1(NOTCH3);XM_018051293.1(NOTCH3);XM_018052836.1(PIWIL2);XM_018056124.1(NOTCH1);
ko04380	Osteoclast differentiation	51	1660	280	14120	0.000928561	0.00685937	1.54931	XM_005676431.3(CREB1);XM_005676432.3(CREB1);XM_005678520.3(PIK3R3);XM_005681861.3(MAPK10);XM_005681862.2(MAPK10);XM_005681863.3(MAPK10);XM_005694608.3(PIK3R1);XM_005694609.3(PIK3R1);XM_013964768.2(MAPK10);XM_013964774.2(MAPK10);XM_018039659.1(NFATC1);XM_018039661.1(NFATC1);XM_018040435.1(RAC1);XM_018040436.1(RAC1);XM_018040780.1(MAPK3);XM_018041970.1(IKBKB);XM_018041971.1(IKBKB);XM_018043071.1(GA…
ko04720	Long-term potentiation	39	1660	200	14120	0.000966713	0.00691804	1.65867	XM_013970552.2(GRIA2);XM_018040244.1(CREBBP);XM_018040780.1(MAPK3);XM_018042363.1(CAMK2G);XM_018042364.1(CAMK2G);XM_018042365.1(CAMK2G);XM_018042366.1(CAMK2G);XM_018042367.1(CAMK2G);XM_018042369.1(CAMK2G);XM_018042370.1(CAMK2G);XM_018042371.1(CAMK2G);XM_018042372.1(CAMK2G);XM_018042373.1(CAMK2G);XM_018042374.1(CAMK2G);XM_018042375.1(CAMK2G);XM_018042377.1(CAMK2G);XM_018042378.1(CAMK2G);XM_0180486…
ko04390	Hippo signaling pathway	69	1660	413	14120	0.00154665	0.0107328	1.4211	XM_005683084.3(FGF1);XM_005683109.3(PPP2R2B);XM_005687901.3(PARD3);XM_005697186.3(SMAD7);XM_013964506.2(BMPR1B);XM_013966776.2(SMAD3);XM_013968467.2(PARD3);XM_018038905.1(TEAD3);XM_018038906.1(TEAD3);XM_018039535.1(SMAD4);XM_018039656.1(SMAD7);XM_018039768.1(PARD6G);XM_018042149.1(BMP8A);XM_018042817.1(DLG2);XM_018042818.1(DLG2);XM_018042819.1(DLG2);XM_018042821.1(DLG2);XM_018042823.1(DLG2);XM_01…
ko04013	MAPK signaling pathway - fly	40	1660	215	14120	0.00210539	0.0141804	1.58252	XM_005675313.3(TNIK);XM_005675314.3(TNIK);XM_005675315.3(TNIK);XM_005675316.3(TNIK);XM_005681861.3(MAPK10);XM_005681862.2(MAPK10);XM_005681863.3(MAPK10);XM_013964506.2(BMPR1B);XM_013964598.2(TNIK);XM_013964609.2(TNIK);XM_013964768.2(MAPK10);XM_013964774.2(MAPK10);XM_013970386.2(PROX1);XM_013970387.2(PROX1);XM_013970389.2(PROX1);XM_018038921.1(RREB1);XM_018040435.1(RAC1);XM_018040436.1(RAC1);XM_01…
ko04520	Adherens junction	47	1660	265	14120	0.00251445	0.0164517	1.50862	XM_005687901.3(PARD3);XM_013966776.2(SMAD3);XM_013968467.2(PARD3);XM_013968979.2(SNAI1);XM_018039535.1(SMAD4);XM_018040244.1(CREBBP);XM_018040435.1(RAC1);XM_018040436.1(RAC1);XM_018040780.1(MAPK3);XM_018042909.1(PTPRF);XM_018042916.1(PTPRF);XM_018042923.1(PTPRF);XM_018042929.1(PTPRF);XM_018042936.1(PTPRF);XM_018042947.1(PTPRF);XM_018042954.1(PTPRF);XM_018042960.1(PTPRF);XM_018042964.1(PTPRF);XM_0…
ko04921	Oxytocin signaling pathway	67	1660	409	14120	0.00294395	0.0187268	1.39341	XM_005678520.3(PIK3R3);XM_005680662.3(CACNG2);XM_005686948.3(ADCY3);XM_005694608.3(PIK3R1);XM_005694609.3(PIK3R1);XM_005695932.3(GNAI2);XM_013962471.2(PRKAB2);XM_018038465.1(OXTR);XM_018039659.1(NFATC1);XM_018039661.1(NFATC1);XM_018040605.1(EEF2K);XM_018040606.1(EEF2K);XM_018040608.1(EEF2K);XM_018040780.1(MAPK3);XM_018042363.1(CAMK2G);XM_018042364.1(CAMK2G);XM_018042365.1(CAMK2G);XM_018042366.1(C…
ko04062	Chemokine signaling pathway	62	1660	377	14120	0.00376832	0.0233228	1.39887	XM_005678520.3(PIK3R3);XM_005682417.3(CCL25);XM_005682418.3(CCL25);XM_005686948.3(ADCY3);XM_005687901.3(PARD3);XM_005694608.3(PIK3R1);XM_005694609.3(PIK3R1);XM_005695932.3(GNAI2);XM_005698535.3(GRK5);XM_013964718.2(LOC102181854);XM_013965198.2(CCL25);XM_013965199.2(CCL25);XM_013965200.1(CCL25);XM_013965201.1(CCL25);XM_013968467.2(PARD3);XM_018040435.1(RAC1);XM_018040436.1(RAC1);XM_018040780.1(MAP…
ko04623	Cytosolic DNA-sensing pathway	23	1660	110	14120	0.00408514	0.0244245	1.77853	XM_005681111.3(POLR3H);XM_005681112.3(POLR3H);XM_005682900.3(POLR2E);XM_005683566.3(DDX58);XM_018041970.1(IKBKB);XM_018041971.1(IKBKB);XM_018043384.1(RELA);XM_018046195.1(ADAR);XM_018046196.1(ADAR);XM_018046197.1(ADAR);XM_018046198.1(ADAR);XM_018046199.1(ADAR);XM_018046201.1(ADAR);XM_018046202.1(ADAR);XM_018049970.1(TMEM173);XM_018050470.1(POLR2E);XM_018060083.1(IKBKE);XM_018060085.1(IKBKE);XM_01…
ko04512	ECM-receptor interaction	35	1660	189	14120	0.00415963	0.0244245	1.57519	XM_005677702.3(SV2A);XM_005677739.3(ITGA10);XM_005677740.3(ITGA10);XM_013963034.2(COL6A3);XM_013972060.2(GP1BA);XM_018038908.1(TNXB);XM_018039603.1(LAMA1);XM_018039604.1(LAMA1);XM_018039638.1(LAMA3);XM_018040698.1(COL6A3);XM_018040704.1(COL6A3);XM_018040712.1(COL6A3);XM_018040719.1(COL6A3);XM_018040727.1(COL6A3);XM_018040741.1(COL6A3);XM_018048607.1(VWF);XM_018052331.1(COL6A2);XM_018053668.1(THBS…
ko00561	Glycerolipid metabolism	27	1660	141	14120	0.0069794	0.0399571	1.62881	NM_001285761.1(AGPAT1);XM_005675655.3(AGPAT3);XM_005682692.3(ALDH7A1);XM_005686247.3(GPAT2);XM_005693177.3(DGKE);XM_005697069.3(LPIN2);XM_005697070.2(LPIN2);XM_013966067.2(LPL);XM_013973951.2(AGPAT1);XM_013973952.2(AGPAT1);XM_013974287.2(LPIN2);XM_018038493.1(AGPAT1);XM_018038494.1(AGPAT1);XM_018038495.1(AGPAT1);XM_018039476.1(LPIN2);XM_018042657.1(PNPLA2);XM_018050170.1(DGKG);XM_018050526.1(PLPP…
ko04151	PI3K-Akt signaling pathway	109	1660	741	14120	0.00729261	0.0407319	1.25122	NM_001285553.1(TSC2);NM_001285669.1(PRLR);NM_001285748.1(MTOR);XM_005676431.3(CREB1);XM_005676432.3(CREB1);XM_005676677.3(EIF4E2);XM_005676678.3(EIF4E2);XM_005677739.3(ITGA10);XM_005677740.3(ITGA10);XM_005678520.3(PIK3R3);XM_005680266.3(CDK4);XM_005680984.3(FGF6);XM_005681629.3(KDR);XM_005683084.3(FGF1);XM_005683109.3(PPP2R2B);XM_005691015.3(PPP2R5A);XM_005691626.3(OSM);XM_005694608.3(PIK3R1);XM_…
ko04261	Adrenergic signaling in cardiomyocytes	62	1660	389	14120	0.0075766	0.0413105	1.35572	XM_005676431.3(CREB1);XM_005676432.3(CREB1);XM_005678520.3(PIK3R3);XM_005680662.3(CACNG2);XM_005683109.3(PPP2R2B);XM_005683143.3(ADRB2);XM_005686948.3(ADCY3);XM_005691015.3(PPP2R5A);XM_005694608.3(PIK3R1);XM_005694609.3(PIK3R1);XM_005695932.3(GNAI2);XM_005699866.3(PPP2R5B);XM_018040780.1(MAPK3);XM_018042363.1(CAMK2G);XM_018042364.1(CAMK2G);XM_018042365.1(CAMK2G);XM_018042366.1(CAMK2G);XM_01804236…

## Sheet: enrichment-kegg-TZ_48h-vs-C_48h
id	Term	ListHits	ListTotal	PopHits	PopTotal	pValue	qValue	Enrichment_score	Gene
ko04020	Calcium signaling pathway	269	5276	439	14120	5.76811e-25	1.43049e-22	1.6399	XM_005675891.3(PDE1A);XM_005676492.3(ERBB4);XM_005676493.3(ERBB4);XM_005676494.3(ERBB4);XM_005676495.3(ERBB4);XM_005680373.3(ERBB3);XM_005680737.3(ITPR2);XM_005681912.3(CD38);XM_005682579.3(TBXA2R);XM_005683143.3(ADRB2);XM_005683168.3(CAMK2A);XM_005683169.3(CAMK2A);XM_005684037.3(PTK2B);XM_005684038.3(PTK2B);XM_005684039.3(PTK2B);XM_005684040.3(PTK2B);XM_005684041.3(PTK2B);XM_005686574.3(CALM2);X…
ko04010	MAPK signaling pathway	368	5276	692	14120	3.23981e-18	4.01737e-16	1.42322	NM_001285703.1(HSP70.1);NM_001285715.1(NGF);NM_001287231.1(DDIT3);NM_001314303.1(HSPA2);XM_005675172.3(MAP3K13);XM_005675173.3(MAP3K13);XM_005675344.3(MECOM);XM_005675345.2(MECOM);XM_005675347.3(MECOM);XM_005675512.3(MRAS);XM_005677146.3(HSPA6);XM_005679898.3(MAP3K12);XM_005680285.3(DDIT3);XM_005680662.3(CACNG2);XM_005680984.3(FGF6);XM_005681085.3(PDGFB);XM_005681861.3(MAPK10);XM_005681862.2(MAPK…
ko04360	Axon guidance	287	5276	521	14120	4.60523e-17	3.80699e-15	1.47426	XM_005674776.3(ROBO2);XM_005674777.3(ROBO2);XM_005674780.3(ROBO1);XM_005674783.3(ROBO1);XM_005674785.3(ROBO1);XM_005674982.3(GSK3B);XM_005675289.3(PIK3CA);XM_005678520.3(PIK3R3);XM_005679077.3(SEMA3E);XM_005679158.3(MET);XM_005679431.2(LRRC4);XM_005680013.2(RND1);XM_005680226.3(SRGAP1);XM_005680227.3(SRGAP1);XM_005683168.3(CAMK2A);XM_005683169.3(CAMK2A);XM_005684336.3(RGS3);XM_005689556.3(ARHGEF1…
ko04725	Cholinergic synapse	176	5276	292	14120	9.55126e-16	5.92178e-14	1.61309	NM_001314213.1(BCL2);XM_005675289.3(PIK3CA);XM_005676431.3(CREB1);XM_005676432.3(CREB1);XM_005678520.3(PIK3R3);XM_005679511.3(CREB3L2);XM_005680737.3(ITPR2);XM_005683168.3(CAMK2A);XM_005683169.3(CAMK2A);XM_005686096.3(FOS);XM_005686948.3(ADCY3);XM_005690149.3(CHRM4);XM_005694470.3(KCNJ2);XM_005694608.3(PIK3R1);XM_005694609.3(PIK3R1);XM_005695932.3(GNAI2);XM_013968999.2(KCNQ5);XM_013973553.2(ITPR1…
ko04015	Rap1 signaling pathway	304	5276	573	14120	4.85793e-15	2.40953e-13	1.41987	NM_001285538.1(ITGB2);NM_001285715.1(NGF);NM_001314316.1(ITGAL);XM_005675289.3(PIK3CA);XM_005675512.3(MRAS);XM_005678520.3(PIK3R3);XM_005679158.3(MET);XM_005679177.3(DOCK4);XM_005680984.3(FGF6);XM_005681085.3(PDGFB);XM_005681629.3(KDR);XM_005683063.3(ARAP3);XM_005683084.3(FGF1);XM_005686574.3(CALM2);XM_005686948.3(ADCY3);XM_005687901.3(PARD3);XM_005691309.3(PDGFC);XM_005692148.2(PARD6A);XM_005692…
ko04713	Circadian entrainment	159	5276	261	14120	6.27283e-15	2.59277e-13	1.63037	XM_005676431.3(CREB1);XM_005676432.3(CREB1);XM_005683168.3(CAMK2A);XM_005683169.3(CAMK2A);XM_005683203.2(GRIA1);XM_005683204.2(GRIA1);XM_005686096.3(FOS);XM_005686574.3(CALM2);XM_005686948.3(ADCY3);XM_005690741.3(PER3);XM_005693625.3(RASD1);XM_005695932.3(GNAI2);XM_013968728.2(LOC108633189);XM_013973553.2(ITPR1);XM_013973554.2(ITPR1);XM_013973555.2(ITPR1);XM_013973556.2(ITPR1);XM_013973557.2(ITPR…
ko04912	GnRH signaling pathway	154	5276	253	14120	1.85261e-14	6.23343e-13	1.62903	NM_001285765.1(MMP14);XM_005680737.3(ITPR2);XM_005681861.3(MAPK10);XM_005681862.2(MAPK10);XM_005681863.3(MAPK10);XM_005683168.3(CAMK2A);XM_005683169.3(CAMK2A);XM_005684037.3(PTK2B);XM_005684038.3(PTK2B);XM_005684039.3(PTK2B);XM_005684040.3(PTK2B);XM_005684041.3(PTK2B);XM_005684707.2(CGA);XM_005685526.3(PLA2G4F);XM_005686574.3(CALM2);XM_005686948.3(ADCY3);XM_005694472.3(MAP2K6);XM_013964590.2(PLD1…
ko04925	Aldosterone synthesis and secretion	148	5276	241	14120	2.11332e-14	6.23343e-13	1.64352	XM_005676431.3(CREB1);XM_005676432.3(CREB1);XM_005679511.3(CREB3L2);XM_005680737.3(ITPR2);XM_005682375.3(LDLR);XM_005683168.3(CAMK2A);XM_005683169.3(CAMK2A);XM_005686574.3(CALM2);XM_005686948.3(ADCY3);XM_013968728.2(LOC108633189);XM_013973553.2(ITPR1);XM_013973554.2(ITPR1);XM_013973555.2(ITPR1);XM_013973556.2(ITPR1);XM_013973557.2(ITPR1);XM_018038897.1(ITPR3);XM_018038920.1(LOC102174710);XM_01804…
ko04072	Phospholipase D signaling pathway	215	5276	382	14120	2.26213e-14	6.23343e-13	1.50628	NM_001285553.1(TSC2);NM_001285748.1(MTOR);NM_001285761.1(AGPAT1);NM_001314283.1(TSC1);XM_005675289.3(PIK3CA);XM_005675512.3(MRAS);XM_005675655.3(AGPAT3);XM_005677614.3(PIP5K1A);XM_005677615.3(PIP5K1A);XM_005677617.3(PIP5K1A);XM_005678520.3(PIK3R3);XM_005681085.3(PDGFB);XM_005684037.3(PTK2B);XM_005684038.3(PTK2B);XM_005684039.3(PTK2B);XM_005684040.3(PTK2B);XM_005684041.3(PTK2B);XM_005684184.3(SYK)…
ko04012	ErbB signaling pathway	166	5276	280	14120	5.04388e-14	1.25088e-12	1.58665	NM_001285748.1(MTOR);XM_005674982.3(GSK3B);XM_005675289.3(PIK3CA);XM_005676492.3(ERBB4);XM_005676493.3(ERBB4);XM_005676494.3(ERBB4);XM_005676495.3(ERBB4);XM_005678520.3(PIK3R3);XM_005680373.3(ERBB3);XM_005680816.3(CDKN1B);XM_005681861.3(MAPK10);XM_005681862.2(MAPK10);XM_005681863.3(MAPK10);XM_005683168.3(CAMK2A);XM_005683169.3(CAMK2A);XM_005685801.3(SHC4);XM_005690923.3(ABL2);XM_005694608.3(PIK3R…
ko04144	Endocytosis	336	5276	659	14120	2.18647e-13	4.9295e-12	1.36453	NM_001285703.1(HSP70.1);NM_001314303.1(HSPA2);XM_005675196.3(AP2M1);XM_005675197.3(AP2M1);XM_005675490.2(GRK7);XM_005676492.3(ERBB4);XM_005676493.3(ERBB4);XM_005676494.3(ERBB4);XM_005676495.3(ERBB4);XM_005677146.3(HSPA6);XM_005677614.3(PIP5K1A);XM_005677615.3(PIP5K1A);XM_005677617.3(PIP5K1A);XM_005678307.2(DNAJC6);XM_005679158.3(MET);XM_005679159.2(CAV1);XM_005679160.3(CAV1);XM_005680373.3(ERBB3)…
ko04911	Insulin secretion	144	5276	239	14120	4.12969e-13	8.5347e-12	1.61248	NM_001314223.1(SLC2A1);XM_005676431.3(CREB1);XM_005676432.3(CREB1);XM_005677233.3(LOC102186539);XM_005679511.3(CREB3L2);XM_005680231.3(KCNMB4);XM_005683168.3(CAMK2A);XM_005683169.3(CAMK2A);XM_005686948.3(ADCY3);XM_005692619.3(KCNN4);XM_005693697.2(GIP);XM_013968728.2(LOC108633189);XM_013971419.2(KCNN4);XM_013972245.2(ATP1B2);XM_018038897.1(ITPR3);XM_018040729.1(ADCY9);XM_018041038.1(STX1A);XM_018…
ko04530	Tight junction	203	5276	365	14120	5.84222e-13	1.11452e-11	1.48845	XM_005674708.3(CLDN8);XM_005675512.3(MRAS);XM_005675525.3(CLDN18);XM_005675526.3(CLDN18);XM_005680266.3(CDK4);XM_005683109.3(PPP2R2B);XM_005686767.2(CTNNA2);XM_005686768.2(CTNNA2);XM_005687901.3(PARD3);XM_005689465.2(CLDN25);XM_005692148.2(PARD6A);XM_005692149.2(PARD6A);XM_005692844.3(RRAS);XM_005695758.3(MAGI1);XM_005695932.3(GNAI2);XM_005697074.3(LOC102174891);XM_005697075.3(LOC102174891);XM_00…
ko04024	cAMP signaling pathway	259	5276	493	14120	2.28253e-12	4.04333e-11	1.40599	XM_005675289.3(PIK3CA);XM_005676431.3(CREB1);XM_005676432.3(CREB1);XM_005677233.3(LOC102186539);XM_005678520.3(PIK3R3);XM_005679511.3(CREB3L2);XM_005680800.3(PDE3A);XM_005681861.3(MAPK10);XM_005681862.2(MAPK10);XM_005681863.3(MAPK10);XM_005682112.2(PDE4C);XM_005682114.3(PDE4C);XM_005682495.3(VAV1);XM_005683063.3(ARAP3);XM_005683143.3(ADRB2);XM_005683168.3(CAMK2A);XM_005683169.3(CAMK2A);XM_0056832…
ko04921	Oxytocin signaling pathway	220	5276	409	14120	5.58491e-12	9.23373e-11	1.43956	XM_005675289.3(PIK3CA);XM_005678520.3(PIK3R3);XM_005680367.3(MYL6B);XM_005680662.3(CACNG2);XM_005680737.3(ITPR2);XM_005681912.3(CD38);XM_005682572.3(EEF2);XM_005683168.3(CAMK2A);XM_005683169.3(CAMK2A);XM_005685526.3(PLA2G4F);XM_005686096.3(FOS);XM_005686574.3(CALM2);XM_005686948.3(ADCY3);XM_005693736.3(CACNB1);XM_005693737.2(CACNB1);XM_005693739.1(CACNB1);XM_005694470.3(KCNJ2);XM_005694608.3(PIK3…
ko04750	Inflammatory mediator regulation of TRP channels	160	5276	282	14120	2.08169e-11	3.22662e-10	1.51845	NM_001285715.1(NGF);XM_005675120.3(IL1RAP);XM_005675289.3(PIK3CA);XM_005678520.3(PIK3R3);XM_005680737.3(ITPR2);XM_005681861.3(MAPK10);XM_005681862.2(MAPK10);XM_005681863.3(MAPK10);XM_005683168.3(CAMK2A);XM_005683169.3(CAMK2A);XM_005685526.3(PLA2G4F);XM_005686574.3(CALM2);XM_005686948.3(ADCY3);XM_005687443.3(HTR2A);XM_005694472.3(MAP2K6);XM_005694608.3(PIK3R1);XM_005694609.3(PIK3R1);XM_013962789.2…
ko04910	Insulin signaling pathway	183	5276	332	14120	2.30289e-11	3.35951e-10	1.47517	NM_001285553.1(TSC2);NM_001285629.1(FASN);NM_001285748.1(MTOR);NM_001285755.1(SREBF1);NM_001314283.1(TSC1);XM_005674982.3(GSK3B);XM_005675289.3(PIK3CA);XM_005676676.2(EIF4E2);XM_005676677.3(EIF4E2);XM_005676678.3(EIF4E2);XM_005678520.3(PIK3R3);XM_005681861.3(MAPK10);XM_005681862.2(MAPK10);XM_005681863.3(MAPK10);XM_005681959.3(LOC102189022);XM_005685801.3(SHC4);XM_005685884.3(SOCS4);XM_005686574.3…
ko04666	Fc gamma R-mediated phagocytosis	127	5276	215	14120	6.64415e-11	9.15416e-10	1.58087	XM_005675289.3(PIK3CA);XM_005677150.3(LOC102186356);XM_005677151.3(LOC102186356);XM_005677614.3(PIP5K1A);XM_005677615.3(PIP5K1A);XM_005677617.3(PIP5K1A);XM_005678520.3(PIK3R3);XM_005682495.3(VAV1);XM_005684184.3(SYK);XM_005684185.3(SYK);XM_005684187.3(SYK);XM_005684188.3(SYK);XM_005684191.3(SYK);XM_005694608.3(PIK3R1);XM_005694609.3(PIK3R1);XM_013964590.2(PLD1);XM_013966200.2(SYK);XM_018040435.1(…
ko04722	Neurotrophin signaling pathway	180	5276	333	14120	2.86045e-10	3.73363e-09	1.44663	NM_001285715.1(NGF);NM_001314213.1(BCL2);XM_005674982.3(GSK3B);XM_005675289.3(PIK3CA);XM_005678520.3(PIK3R3);XM_005681861.3(MAPK10);XM_005681862.2(MAPK10);XM_005681863.3(MAPK10);XM_005683168.3(CAMK2A);XM_005683169.3(CAMK2A);XM_005684842.3(MAP3K5);XM_005685801.3(SHC4);XM_005686574.3(CALM2);XM_005694608.3(PIK3R1);XM_005694609.3(PIK3R1);XM_005695611.3(IRAK2);XM_013964768.2(MAPK10);XM_013964774.2(MAP…
ko04320	Dorso-ventral axis formation	48	5276	64	14120	9.3528e-10	1.15975e-08	2.0072	NM_001285769.1(ETS1);XM_005680827.3(ETV6);XM_013972982.2(CPEB1);XM_018038808.1(NOTCH4);XM_018038809.1(NOTCH4);XM_018039419.1(SPIRE1);XM_018039420.1(SPIRE1);XM_018039421.1(SPIRE1);XM_018039423.1(SPIRE1);XM_018039424.1(SPIRE1);XM_018040780.1(MAPK3);XM_018041460.1(CPEB3);XM_018041461.1(CPEB3);XM_018041462.1(CPEB3);XM_018041463.1(CPEB3);XM_018041464.1(CPEB3);XM_018041465.1(CPEB3);XM_018041466.1(CPEB3…
ko04270	Vascular smooth muscle contraction	175	5276	328	14120	1.91356e-09	2.25982e-08	1.42789	NM_001287236.1(NPPA);XM_005679491.3(CALD1);XM_005680231.3(KCNMB4);XM_005680367.3(MYL6B);XM_005680737.3(ITPR2);XM_005685526.3(PLA2G4F);XM_005686574.3(CALM2);XM_005686948.3(ADCY3);XM_005688233.3(ADRA1D);XM_005689556.3(ARHGEF12);XM_005691200.3(EDNRA);XM_005694239.3(ADORA2B);XM_013965499.2(ADRA1B);XM_013967227.2(PRKCH);XM_013968728.2(LOC108633189);XM_013971523.2(PTGIR);XM_013972419.2(PLA2G2F);XM_0139…
ko04810	Regulation of actin cytoskeleton	255	5276	511	14120	2.76406e-09	3.11585e-08	1.33552	NM_001285538.1(ITGB2);NM_001314184.1(ITGAV);NM_001314316.1(ITGAL);XM_005675289.3(PIK3CA);XM_005675512.3(MRAS);XM_005676392.3(ABI2);XM_005677342.2(IQGAP3);XM_005677614.3(PIP5K1A);XM_005677615.3(PIP5K1A);XM_005677617.3(PIP5K1A);XM_005677739.3(ITGA10);XM_005677740.3(ITGA10);XM_005678520.3(PIK3R3);XM_005680984.3(FGF6);XM_005681085.3(PDGFB);XM_005682495.3(VAV1);XM_005683084.3(FGF1);XM_005685061.3(IQGA…
ko04971	Gastric acid secretion	103	5276	179	14120	2.85074e-08	3.07384e-07	1.53998	XM_005674662.2(KCNE2);XM_005677233.3(LOC102186539);XM_005677234.3(KCNJ10);XM_005680737.3(ITPR2);XM_005683168.3(CAMK2A);XM_005683169.3(CAMK2A);XM_005686574.3(CALM2);XM_005686948.3(ADCY3);XM_005690991.3(KCNK2);XM_005690992.3(KCNK2);XM_005694470.3(KCNJ2);XM_005695932.3(GNAI2);XM_005699628.3(KCNJ1);XM_013968728.2(LOC108633189);XM_013972245.2(ATP1B2);XM_013973553.2(ITPR1);XM_013973554.2(ITPR1);XM_0139…
ko04150	mTOR signaling pathway	183	5276	356	14120	3.32894e-08	3.43991e-07	1.37572	NM_001285553.1(TSC2);NM_001285748.1(MTOR);NM_001314283.1(TSC1);XM_005674937.3(ATP6V1A);XM_005674982.3(GSK3B);XM_005675289.3(PIK3CA);XM_005676676.2(EIF4E2);XM_005676677.3(EIF4E2);XM_005676678.3(EIF4E2);XM_005678520.3(PIK3R3);XM_005679452.3(ATP6V1F);XM_005680007.2(WNT1);XM_005683637.3(RRAGA);XM_005686382.3(ATP6V1B1);XM_005687140.3(MAPKAP1);XM_005691915.3(SLC7A5);XM_005694608.3(PIK3R1);XM_005694609.…
ko04923	Regulation of lipolysis in adipocytes	81	5276	134	14120	4.46515e-08	4.42943e-07	1.61775	NM_001285739.1(PNPLA2);XM_005675289.3(PIK3CA);XM_005678520.3(PIK3R3);XM_005683143.3(ADRB2);XM_005684061.3(AQP7);XM_005684062.3(AQP7);XM_005684707.2(CGA);XM_005686948.3(ADCY3);XM_005694608.3(PIK3R1);XM_005694609.3(PIK3R1);XM_005695932.3(GNAI2);XM_013968728.2(LOC108633189);XM_018040729.1(ADCY9);XM_018041139.1(PRKG1);XM_018041140.1(PRKG1);XM_018041732.1(ADRB1);XM_018041800.1(ADRB3);XM_018042656.1(PN…
ko04924	Renin secretion	100	5276	174	14120	4.91854e-08	4.66551e-07	1.53809	XM_005675891.3(PDE1A);XM_005676431.3(CREB1);XM_005676432.3(CREB1);XM_005680737.3(ITPR2);XM_005680800.3(PDE3A);XM_005683143.3(ADRB2);XM_005686574.3(CALM2);XM_005691200.3(EDNRA);XM_005694470.3(KCNJ2);XM_005695932.3(GNAI2);XM_013968472.2(PDE1A);XM_013968476.2(PDE1A);XM_013968481.2(PDE1A);XM_013968728.2(LOC108633189);XM_013973553.2(ITPR1);XM_013973554.2(ITPR1);XM_013973555.2(ITPR1);XM_013973556.2(ITP…
ko04745	Phototransduction - fly	59	5276	90	14120	5.07938e-08	4.66551e-07	1.75444	XM_005683168.3(CAMK2A);XM_005683169.3(CAMK2A);XM_005686574.3(CALM2);XM_013973553.2(ITPR1);XM_013973554.2(ITPR1);XM_013973555.2(ITPR1);XM_013973556.2(ITPR1);XM_013973557.2(ITPR1);XM_018042363.1(CAMK2G);XM_018042364.1(CAMK2G);XM_018042365.1(CAMK2G);XM_018042366.1(CAMK2G);XM_018042367.1(CAMK2G);XM_018042369.1(CAMK2G);XM_018042370.1(CAMK2G);XM_018042371.1(CAMK2G);XM_018042372.1(CAMK2G);XM_018042373.1…
ko04066	HIF-1 signaling pathway	129	5276	238	14120	7.62327e-08	6.75204e-07	1.45058	NM_001285748.1(MTOR);NM_001287236.1(NPPA);NM_001314213.1(BCL2);NM_001314223.1(SLC2A1);XM_005675289.3(PIK3CA);XM_005675551.3(LOC102172205);XM_005676676.2(EIF4E2);XM_005676677.3(EIF4E2);XM_005676678.3(EIF4E2);XM_005678520.3(PIK3R3);XM_005680816.3(CDKN1B);XM_005683168.3(CAMK2A);XM_005683169.3(CAMK2A);XM_005693454.3(ENO3);XM_005693455.3(ENO3);XM_005693850.2(STAT3);XM_005694608.3(PIK3R1);XM_005694609.…
ko04721	Synaptic vesicle cycle	96	5276	167	14120	8.915e-08	7.62386e-07	1.53845	XM_005674937.3(ATP6V1A);XM_005675196.3(AP2M1);XM_005675197.3(AP2M1);XM_005679452.3(ATP6V1F);XM_005683831.3(UNC13B);XM_005683832.3(UNC13B);XM_005686382.3(ATP6V1B1);XM_005690649.3(DNM3);XM_005690650.3(DNM3);XM_005690651.3(DNM3);XM_005696607.3(ATP6V1G2);XM_013963581.2(ATP6V0E2);XM_013970161.2(DNM3);XM_013970162.2(DNM3);XM_013971564.2(AP2S1);XM_018040027.1(STX1B);XM_018041038.1(STX1A);XM_018041039.1(…
ko04720	Long-term potentiation	111	5276	200	14120	1.1965e-07	9.89104e-07	1.48533	XM_005680737.3(ITPR2);XM_005683168.3(CAMK2A);XM_005683169.3(CAMK2A);XM_005683203.2(GRIA1);XM_005683204.2(GRIA1);XM_005686574.3(CALM2);XM_013973553.2(ITPR1);XM_013973554.2(ITPR1);XM_013973555.2(ITPR1);XM_013973556.2(ITPR1);XM_013973557.2(ITPR1);XM_018038897.1(ITPR3);XM_018040244.1(CREBBP);XM_018040780.1(MAPK3);XM_018041005.1(GRIN2A);XM_018042363.1(CAMK2G);XM_018042364.1(CAMK2G);XM_018042365.1(CAMK…
ko00604	Glycosphingolipid biosynthesis - ganglio series	29	5276	36	14120	1.40847e-07	1.12677e-06	2.15588	XM_005680275.3(B4GALNT1);XM_005680276.3(B4GALNT1);XM_005680759.2(ST8SIA1);XM_013967928.2(ST6GALNAC6);XM_013974425.2(ST8SIA5);XM_013974426.2(ST8SIA5);XM_018038588.1(B3GALT4);XM_018038589.1(B3GALT4);XM_018045571.1(ST6GALNAC3);XM_018045577.1(ST6GALNAC5);XM_018048409.1(ST8SIA1);XM_018055827.1(ST6GALNAC6);XM_018055828.1(ST6GALNAC6);XM_018055829.1(ST6GALNAC6);XM_018055830.1(ST6GALNAC6);XM_018055831.1(S…
ko04261	Adrenergic signaling in cardiomyocytes	194	5276	389	14120	2.33141e-07	1.80685e-06	1.3347	NM_001314190.1(TNNT2);NM_001314213.1(BCL2);XM_005675289.3(PIK3CA);XM_005676431.3(CREB1);XM_005676432.3(CREB1);XM_005677233.3(LOC102186539);XM_005678520.3(PIK3R3);XM_005679511.3(CREB3L2);XM_005680662.3(CACNG2);XM_005683109.3(PPP2R2B);XM_005683143.3(ADRB2);XM_005683168.3(CAMK2A);XM_005683169.3(CAMK2A);XM_005686574.3(CALM2);XM_005686948.3(ADCY3);XM_005688233.3(ADRA1D);XM_005691015.3(PPP2R5A);XM_0056…
ko04970	Salivary secretion	101	5276	184	14120	8.7857e-07	6.60258e-06	1.46904	XM_005677233.3(LOC102186539);XM_005680737.3(ITPR2);XM_005681912.3(CD38);XM_005683143.3(ADRB2);XM_005686574.3(CALM2);XM_005686948.3(ADCY3);XM_005688233.3(ADRA1D);XM_005692619.3(KCNN4);XM_013965499.2(ADRA1B);XM_013968728.2(LOC108633189);XM_013971419.2(KCNN4);XM_013972245.2(ATP1B2);XM_013973553.2(ITPR1);XM_013973554.2(ITPR1);XM_013973555.2(ITPR1);XM_013973556.2(ITPR1);XM_013973557.2(ITPR1);XM_018038…
ko04724	Glutamatergic synapse	150	5276	294	14120	1.00426e-06	7.32516e-06	1.36544	XM_005678397.3(SLC1A7);XM_005680051.3(SLC38A1);XM_005680737.3(ITPR2);XM_005683203.2(GRIA1);XM_005683204.2(GRIA1);XM_005685075.3(HOMER1);XM_005685526.3(PLA2G4F);XM_005686948.3(ADCY3);XM_005695649.3(GRM7);XM_005695650.3(GRM7);XM_005695932.3(GNAI2);XM_013963851.2(SLC38A1);XM_013964590.2(PLD1);XM_013968728.2(LOC108633189);XM_013973553.2(ITPR1);XM_013973554.2(ITPR1);XM_013973555.2(ITPR1);XM_013973556.…
ko04611	Platelet activation	136	5276	263	14120	1.23342e-06	8.73966e-06	1.38393	XM_005675289.3(PIK3CA);XM_005678520.3(PIK3R3);XM_005680737.3(ITPR2);XM_005682579.3(TBXA2R);XM_005684184.3(SYK);XM_005684185.3(SYK);XM_005684187.3(SYK);XM_005684188.3(SYK);XM_005684191.3(SYK);XM_005685526.3(PLA2G4F);XM_005686948.3(ADCY3);XM_005689556.3(ARHGEF12);XM_005689854.3(STIM1);XM_005694608.3(PIK3R1);XM_005694609.3(PIK3R1);XM_005695932.3(GNAI2);XM_005697074.3(LOC102174891);XM_005697075.3(LOC…
ko04340	Hedgehog signaling pathway	84	5276	150	14120	2.44379e-06	1.6835e-05	1.49871	NM_001314213.1(BCL2);XM_005674982.3(GSK3B);XM_005678551.3(PTCH2);XM_005680985.3(CCND2);XM_005681893.3(EVC2);XM_005685664.3(CSNK1G1);XM_005685666.3(CSNK1G1);XM_005689984.3(ARRB1);XM_013969748.2(ARRB1);XM_013975113.2(SUFU);XM_013975114.2(SUFU);XM_013975115.2(SUFU);XM_018039337.1(BCL2);XM_018039338.1(BCL2);XM_018040222.1(SMURF1);XM_018040223.1(SMURF1);XM_018040224.1(SMURF1);XM_018040225.1(SMURF1);XM…
ko04070	Phosphatidylinositol signaling system	132	5276	258	14120	3.64146e-06	2.44076e-05	1.36925	XM_005675289.3(PIK3CA);XM_005677614.3(PIP5K1A);XM_005677615.3(PIP5K1A);XM_005677617.3(PIP5K1A);XM_005678520.3(PIK3R3);XM_005680737.3(ITPR2);XM_005683466.3(PPIP5K2);XM_005686574.3(CALM2);XM_005687933.3(PIP4K2A);XM_005689279.3(IMPA1);XM_005693177.3(DGKE);XM_005694608.3(PIK3R1);XM_005694609.3(PIK3R1);XM_005695950.3(IP6K1);XM_013973420.2(MTMR14);XM_013973421.2(MTMR14);XM_013973422.2(MTMR14);XM_013973…
ko04139	Regulation of mitophagy - yeast	40	5276	60	14120	3.81871e-06	2.49221e-05	1.78418	NM_001285748.1(MTOR);XM_005677614.3(PIP5K1A);XM_005677615.3(PIP5K1A);XM_005677617.3(PIP5K1A);XM_018038791.1(MAPK14);XM_018038792.1(MAPK14);XM_018038793.1(MAPK14);XM_018046069.1(PIP5K1A);XM_018048315.1(DNM1L);XM_018048316.1(DNM1L);XM_018048317.1(DNM1L);XM_018048319.1(DNM1L);XM_018048320.1(DNM1L);XM_018048321.1(DNM1L);XM_018048322.1(DNM1L);XM_018048956.1(MAPK12);XM_018048957.1(MAPK12);XM_018049812.…
ko00310	Lysine degradation	81	5276	145	14120	4.17974e-06	2.65789e-05	1.49502	XM_005683509.3(AADAT);XM_005686557.3(CAMKMT);XM_013965100.2(GCDH);XM_013965831.2(AADAT);XM_013969234.2(LOC102181796);XM_013974004.2(EHMT2);XM_018038696.1(EHMT2);XM_018038697.1(EHMT2);XM_018038698.1(EHMT2);XM_018040020.1(SETD1A);XM_018040021.1(SETD1A);XM_018040022.1(SETD1A);XM_018040023.1(SETD1A);XM_018040024.1(SETD1A);XM_018042622.1(OGDHL);XM_018042623.1(OGDHL);XM_018042624.1(OGDHL);XM_018046242.…
ko04510	Focal adhesion	230	5276	494	14120	1.32348e-05	8.20558e-05	1.24604	NM_001314184.1(ITGAV);NM_001314213.1(BCL2);XM_005674982.3(GSK3B);XM_005675289.3(PIK3CA);XM_005675709.3(COL6A6);XM_005677739.3(ITGA10);XM_005677740.3(ITGA10);XM_005678520.3(PIK3R3);XM_005679158.3(MET);XM_005679159.2(CAV1);XM_005679160.3(CAV1);XM_005680985.3(CCND2);XM_005681085.3(PDGFB);XM_005681454.3(IBSP);XM_005681629.3(KDR);XM_005681861.3(MAPK10);XM_005681862.2(MAPK10);XM_005681863.3(MAPK10);XM_…
ko04022	cGMP-PKG signaling pathway	187	5276	392	14120	1.43758e-05	8.69563e-05	1.27669	NM_001314200.1(MEF2D);XM_005675289.3(PIK3CA);XM_005676431.3(CREB1);XM_005676432.3(CREB1);XM_005677233.3(LOC102186539);XM_005678520.3(PIK3R3);XM_005679511.3(CREB3L2);XM_005680231.3(KCNMB4);XM_005680737.3(ITPR2);XM_005680800.3(PDE3A);XM_005683143.3(ADRB2);XM_005686574.3(CALM2);XM_005686948.3(ADCY3);XM_005688233.3(ADRA1D);XM_005691200.3(EDNRA);XM_005691428.2(ATP2A2);XM_005694608.3(PIK3R1);XM_0056946…
ko04520	Adherens junction	131	5276	265	14120	3.48932e-05	0.000206036	1.32299	XM_005677184.3(NECTIN4);XM_005677185.3(NECTIN4);XM_005677187.3(NECTIN4);XM_005679158.3(MET);XM_005680926.2(PTPN6);XM_005684675.3(MAP3K7);XM_005686767.2(CTNNA2);XM_005686768.2(CTNNA2);XM_005687664.3(LMO7);XM_005687665.3(LMO7);XM_005687901.3(PARD3);XM_013963310.2(MET);XM_013966480.2(MAP3K7);XM_013966776.2(SMAD3);XM_013967725.2(CTNNA2);XM_013968307.2(LMO7);XM_013968308.2(LMO7);XM_013968467.2(PARD3);…
ko04915	Estrogen signaling pathway	113	5276	225	14120	5.02461e-05	0.000289791	1.34408	NM_001285703.1(HSP70.1);NM_001314269.1(MMP9);NM_001314303.1(HSPA2);XM_005675289.3(PIK3CA);XM_005676431.3(CREB1);XM_005676432.3(CREB1);XM_005677146.3(HSPA6);XM_005678520.3(PIK3R3);XM_005679511.3(CREB3L2);XM_005680737.3(ITPR2);XM_005683953.3(GABBR2);XM_005685801.3(SHC4);XM_005686096.3(FOS);XM_005686574.3(CALM2);XM_005686948.3(ADCY3);XM_005694608.3(PIK3R1);XM_005694609.3(PIK3R1);XM_005695932.3(GNAI2…
ko04916	Melanogenesis	136	5276	281	14120	8.90937e-05	0.000502165	1.29528	XM_005674982.3(GSK3B);XM_005676431.3(CREB1);XM_005676432.3(CREB1);XM_005679511.3(CREB3L2);XM_005680007.2(WNT1);XM_005683168.3(CAMK2A);XM_005683169.3(CAMK2A);XM_005686574.3(CALM2);XM_005686948.3(ADCY3);XM_005695740.3(MITF);XM_005695932.3(GNAI2);XM_005709386.3(FZD9);XM_013962539.2(WNT2B);XM_013963414.2(WNT16);XM_013968728.2(LOC108633189);XM_013973641.2(MITF);XM_018040244.1(CREBBP);XM_018040729.1(AD…
ko04919	Thyroid hormone signaling pathway	130	5276	268	14120	0.000111173	0.000612687	1.29819	NM_001285553.1(TSC2);NM_001285748.1(MTOR);NM_001314184.1(ITGAV);NM_001314223.1(SLC2A1);XM_005674982.3(GSK3B);XM_005675289.3(PIK3CA);XM_005677233.3(LOC102186539);XM_005678520.3(PIK3R3);XM_005683062.3(HDAC3);XM_005689046.3(NCOA2);XM_005689052.3(NCOA2);XM_005693742.2(MED1);XM_005694608.3(PIK3R1);XM_005694609.3(PIK3R1);XM_005696367.3(RCAN2);XM_005709569.2(DIO3);XM_013970019.2(PFKFB2);XM_013972245.2(A…
ko04723	Retrograde endocannabinoid signaling	117	5276	238	14120	0.000119857	0.000646187	1.31565	XM_005678505.1(LOC102175263);XM_005678506.1(LOC102175263);XM_005680737.3(ITPR2);XM_005681861.3(MAPK10);XM_005681862.2(MAPK10);XM_005681863.3(MAPK10);XM_005683203.2(GRIA1);XM_005683204.2(GRIA1);XM_005684688.3(GABRR2);XM_005686948.3(ADCY3);XM_005695932.3(GNAI2);XM_013962885.2(FAAH);XM_013962886.2(FAAH);XM_013964768.2(MAPK10);XM_013964774.2(MAPK10);XM_013973553.2(ITPR1);XM_013973554.2(ITPR1);XM_0139…
ko04917	Prolactin signaling pathway	94	5276	188	14120	0.000253233	0.00133621	1.33813	NM_001285669.1(PRLR);XM_005674982.3(GSK3B);XM_005675289.3(PIK3CA);XM_005678520.3(PIK3R3);XM_005680985.3(CCND2);XM_005681861.3(MAPK10);XM_005681862.2(MAPK10);XM_005681863.3(MAPK10);XM_005682621.3(IRF1);XM_005684085.3(GALT);XM_005684087.3(GALT);XM_005684707.2(CGA);XM_005685801.3(SHC4);XM_005685884.3(SOCS4);XM_005686096.3(FOS);XM_005690078.3(ELF5);XM_005693850.2(STAT3);XM_005694608.3(PIK3R1);XM_0056…
ko04341	Hedgehog signaling pathway - fly	58	5276	107	14120	0.000277167	0.00143203	1.45069	NM_001285646.1(BMP4);XM_005674982.3(GSK3B);XM_005676549.3(STK36);XM_005676550.3(STK36);XM_005685664.3(CSNK1G1);XM_005685666.3(CSNK1G1);XM_005698535.3(GRK5);XM_013967192.2(BMP4);XM_013967193.2(BMP4);XM_013972739.2(STK36);XM_013975113.2(SUFU);XM_013975114.2(SUFU);XM_013975115.2(SUFU);XM_018040222.1(SMURF1);XM_018040223.1(SMURF1);XM_018040224.1(SMURF1);XM_018040225.1(SMURF1);XM_018040226.1(SMURF1);X…
ko04211	Longevity regulating pathway	119	5276	247	14120	0.000299744	0.00151707	1.28938	NM_001285553.1(TSC2);NM_001285748.1(MTOR);NM_001314283.1(TSC1);NM_001314307.1(ADIPOR2);NM_001314319.1(SIRT1);XM_005675289.3(PIK3CA);XM_005676431.3(CREB1);XM_005676432.3(CREB1);XM_005676676.2(EIF4E2);XM_005676677.3(EIF4E2);XM_005676678.3(EIF4E2);XM_005678520.3(PIK3R3);XM_005679511.3(CREB3L2);XM_005686948.3(ADCY3);XM_005694608.3(PIK3R1);XM_005694609.3(PIK3R1);XM_013962471.2(PRKAB2);XM_013971446.2(B…
ko04330	Notch signaling pathway	61	5276	114	14120	0.000311919	0.00152166	1.43204	XM_005677684.3(APH1A);XM_005680678.3(MFNG);XM_005694380.3(RFNG);XM_018038808.1(NOTCH4);XM_018038809.1(NOTCH4);XM_018040244.1(CREBBP);XM_018040946.1(LFNG);XM_018041152.1(CTBP2);XM_018041153.1(CTBP2);XM_018041154.1(CTBP2);XM_018041155.1(CTBP2);XM_018047320.1(DVL3);XM_018048013.1(DTX3);XM_018048014.1(DTX3);XM_018048015.1(DTX3);XM_018048016.1(DTX3);XM_018048811.1(EP300);XM_018048812.1(EP300);XM_01805…
ko04514	Cell adhesion molecules (CAMs)	173	5276	376	14120	0.000312921	0.00152166	1.23137	NM_001285538.1(ITGB2);NM_001314184.1(ITGAV);NM_001314316.1(ITGAL);XM_005674708.3(CLDN8);XM_005675525.3(CLDN18);XM_005675526.3(CLDN18);XM_005678039.3(LOC102175177);XM_005678041.3(LOC102175177);XM_005679431.2(LRRC4);XM_005680940.3(CD4);XM_005683395.3(VCAN);XM_005688201.3(SIGLEC1);XM_005689465.2(CLDN25);XM_005692102.3(CDH5);XM_005697697.3(SPN);XM_005697706.3(ITGAL);XM_005697785.2(CLDN4);XM_005699581…
ko00254	Aflatoxin biosynthesis	8	5276	8	14120	0.000378718	0.00180619	2.67627	XM_018061094.1(ACACB);XM_018064168.1(ACACA);XM_018064169.1(ACACA);XM_018064170.1(ACACA);XM_018064171.1(ACACA);XM_018064172.1(ACACA);XM_018064173.1(ACACA);XM_018064174.1(ACACA);
ko00051	Fructose and mannose metabolism	45	5276	80	14120	0.000443962	0.00207119	1.5054	XM_005686918.3(KHK);XM_005686919.3(KHK);XM_005686920.3(KHK);XM_005686921.3(KHK);XM_005695991.3(PFKFB4);XM_005697494.3(PMM2);XM_013967811.2(KHK);XM_013967812.2(KHK);XM_013967813.2(KHK);XM_013968474.2(PFKFB3);XM_013970019.2(PFKFB2);XM_013974851.2(PMM2);XM_018040669.1(PMM2);XM_018040670.1(PMM2);XM_018042326.1(HK1);XM_018042596.1(HKDC1);XM_018047859.1(PFKM);XM_018047861.1(PFKM);XM_018047862.1(PFKM);X…
ko04380	Osteoclast differentiation	132	5276	280	14120	0.000461455	0.00207119	1.26167	XM_005675289.3(PIK3CA);XM_005676431.3(CREB1);XM_005676432.3(CREB1);XM_005677150.3(LOC102186356);XM_005677151.3(LOC102186356);XM_005678520.3(PIK3R3);XM_005681861.3(MAPK10);XM_005681862.2(MAPK10);XM_005681863.3(MAPK10);XM_005682285.3(JUNB);XM_005684184.3(SYK);XM_005684185.3(SYK);XM_005684187.3(SYK);XM_005684188.3(SYK);XM_005684191.3(SYK);XM_005684675.3(MAP3K7);XM_005685224.3(IRF9);XM_005686096.3(FO…
ko04742	Taste transduction	79	5276	156	14120	0.000461823	0.00207119	1.35529	XM_005675891.3(PDE1A);XM_005683953.3(GABBR2);XM_005696286.3(KCNK5);XM_005698393.3(PKD2L1);XM_013968472.2(PDE1A);XM_013968476.2(PDE1A);XM_013968481.2(PDE1A);XM_018038810.1(GABBR1);XM_018038811.1(GABBR1);XM_018038812.1(GABBR1);XM_018038897.1(ITPR3);XM_018039141.1(GRM4);XM_018039142.1(GRM4);XM_018039143.1(GRM4);XM_018039144.1(GRM4);XM_018039145.1(GRM4);XM_018041046.1(SCNN1G);XM_018045673.1(PRKACB);X…
ko04540	Gap junction	92	5276	186	14120	0.000467689	0.00207119	1.32375	XM_005676582.3(LOC102178119);XM_005680737.3(ITPR2);XM_005681085.3(PDGFB);XM_005684517.3(GJA1);XM_005686948.3(ADCY3);XM_005687443.3(HTR2A);XM_005688299.3(TUBB1);XM_005691309.3(PDGFC);XM_005695932.3(GNAI2);XM_013964353.2(PDGFB);XM_013968728.2(LOC108633189);XM_013973553.2(ITPR1);XM_013973554.2(ITPR1);XM_013973555.2(ITPR1);XM_013973556.2(ITPR1);XM_013973557.2(ITPR1);XM_013973992.2(TUBB);XM_018038897.…
ko04014	Ras signaling pathway	246	5276	558	14120	0.000528899	0.00230118	1.17986	NM_001285715.1(NGF);NM_001285769.1(ETS1);XM_005675289.3(PIK3CA);XM_005675512.3(MRAS);XM_005678520.3(PIK3R3);XM_005679158.3(MET);XM_005680984.3(FGF6);XM_005681085.3(PDGFB);XM_005681629.3(KDR);XM_005681861.3(MAPK10);XM_005681862.2(MAPK10);XM_005681863.3(MAPK10);XM_005683084.3(FGF1);XM_005685526.3(PLA2G4F);XM_005685801.3(SHC4);XM_005686574.3(CALM2);XM_005690923.3(ABL2);XM_005691309.3(PDGFC);XM_00569…
ko04913	Ovarian steroidogenesis	70	5276	137	14120	0.000687681	0.00290138	1.36744	XM_005682375.3(LDLR);XM_005684707.2(CGA);XM_005685526.3(PLA2G4F);XM_005686948.3(ADCY3);XM_005688100.3(LOC102176340);XM_005688104.3(LOC102177638);XM_005688135.3(LOC102187782);XM_005688136.3(LOC102187782);XM_005688137.3(LOC102187782);XM_005701156.3(LOC102187204);XM_013962789.2(LOC102190572);XM_013968606.2(LOC102176340);XM_013968608.2(LOC102177638);XM_013968610.2(LOC102177638);XM_013968728.2(LOC1086…
ko04011	MAPK signaling pathway - yeast	37	5276	64	14120	0.000690247	0.00290138	1.54722	XM_005677614.3(PIP5K1A);XM_005677615.3(PIP5K1A);XM_005677617.3(PIP5K1A);XM_005679977.3(GPD1);XM_005685261.3(PRMT5);XM_005685262.3(PRMT5);XM_005692396.3(PAF1);XM_013969596.2(TEAD1);XM_018038791.1(MAPK14);XM_018038792.1(MAPK14);XM_018038793.1(MAPK14);XM_018038905.1(TEAD3);XM_018038906.1(TEAD3);XM_018040359.1(PDPK1);XM_018040360.1(PDPK1);XM_018040780.1(MAPK3);XM_018043395.1(PAK1);XM_018043396.1(PAK1…
ko04310	Wnt signaling pathway	178	5276	394	14120	0.000771901	0.00318094	1.20908	XM_005674982.3(GSK3B);XM_005680007.2(WNT1);XM_005680143.3(PRICKLE1);XM_005680985.3(CCND2);XM_005681333.3(DKK2);XM_005681344.3(CXXC4);XM_005681861.3(MAPK10);XM_005681862.2(MAPK10);XM_005681863.3(MAPK10);XM_005683168.3(CAMK2A);XM_005683169.3(CAMK2A);XM_005684675.3(MAP3K7);XM_005693317.3(SERPINF1);XM_005709386.3(FZD9);XM_013962539.2(WNT2B);XM_013963414.2(WNT16);XM_013964768.2(MAPK10);XM_013964774.2(…
ko04972	Pancreatic secretion	97	5276	200	14120	0.00078241	0.00318094	1.29799	XM_005677233.3(LOC102186539);XM_005680737.3(ITPR2);XM_005681912.3(CD38);XM_005685123.3(RAB11A);XM_005686948.3(ADCY3);XM_005691428.2(ATP2A2);XM_013968728.2(LOC108633189);XM_013972245.2(ATP1B2);XM_013972419.2(PLA2G2F);XM_013973553.2(ITPR1);XM_013973554.2(ITPR1);XM_013973555.2(ITPR1);XM_013973556.2(ITPR1);XM_013973557.2(ITPR1);XM_018038308.1(ATP2B2);XM_018038897.1(ITPR3);XM_018040435.1(RAC1);XM_0180…
ko00514	Other types of O-glycan biosynthesis	34	5276	58	14120	0.000798583	0.00319433	1.56885	NM_001285660.1(ST6GAL1);XM_005674955.3(POGLUT1);XM_005680678.3(MFNG);XM_005694380.3(RFNG);XM_013962773.2(ST6GAL1);XM_013969430.2(FUT4);XM_018038588.1(B3GALT4);XM_018038589.1(B3GALT4);XM_018040946.1(LFNG);XM_018043033.1(ST3GAL3);XM_018043044.1(ST3GAL3);XM_018043051.1(ST3GAL3);XM_018043059.1(ST3GAL3);XM_018046410.1(B4GALT3);XM_018047915.1(GXYLT1);XM_018047917.1(GXYLT1);XM_018051786.1(ST6GAL1);XM_01…
ko04961	Endocrine and other factor-regulated calcium reabsorption	63	5276	122	14120	0.000874623	0.00344296	1.38201	XM_005675196.3(AP2M1);XM_005675197.3(AP2M1);XM_005677233.3(LOC102186539);XM_005685123.3(RAB11A);XM_005690649.3(DNM3);XM_005690650.3(DNM3);XM_005690651.3(DNM3);XM_013968728.2(LOC108633189);XM_013970161.2(DNM3);XM_013970162.2(DNM3);XM_013971564.2(AP2S1);XM_013972245.2(ATP1B2);XM_018040729.1(ADCY9);XM_018042789.1(PLCB3);XM_018043263.1(AP2A2);XM_018043264.1(AP2A2);XM_018045673.1(PRKACB);XM_018047856.…
ko00562	Inositol phosphate metabolism	83	5276	168	14120	0.000901791	0.00349444	1.3222	XM_005675289.3(PIK3CA);XM_005677614.3(PIP5K1A);XM_005677615.3(PIP5K1A);XM_005677617.3(PIP5K1A);XM_005687933.3(PIP4K2A);XM_005689279.3(IMPA1);XM_013973420.2(MTMR14);XM_013973421.2(MTMR14);XM_013973422.2(MTMR14);XM_018039725.1(IMPA2);XM_018040956.1(CDIPT);XM_018041615.1(IPMK);XM_018042789.1(PLCB3);XM_018046069.1(PIP5K1A);XM_018047095.1(SYNJ1);XM_018047148.1(SYNJ1);XM_018047201.1(SYNJ1);XM_018047231…
ko04350	TGF-beta signaling pathway	84	5276	171	14120	0.00105067	0.00400869	1.31466	NM_001285581.1(INHBA);NM_001285646.1(BMP4);NM_001314259.1(PITX2);XM_005676114.3(ACVR1C);XM_005676173.3(ACVR2A);XM_005679946.3(ACVR1B);XM_005681305.3(PITX2);XM_005682962.2(SMAD5);XM_005687505.3(SMAD9);XM_005694718.3(FST);XM_005697186.3(SMAD7);XM_013963334.2(INHBA);XM_013963787.2(ACVR1B);XM_013964506.2(BMPR1B);XM_013966776.2(SMAD3);XM_013967192.2(BMP4);XM_013967193.2(BMP4);XM_013971792.2(NOG);XM_01…
ko04550	Signaling pathways regulating pluripotency of stem cells	154	5276	338	14120	0.00109175	0.00410233	1.21937	NM_001285581.1(INHBA);NM_001285646.1(BMP4);XM_005674982.3(GSK3B);XM_005675289.3(PIK3CA);XM_005676114.3(ACVR1C);XM_005676173.3(ACVR2A);XM_005678520.3(PIK3R3);XM_005679946.3(ACVR1B);XM_005680007.2(WNT1);XM_005682962.2(SMAD5);XM_005683211.3(HAND1);XM_005687047.3(OTX1);XM_005687505.3(SMAD9);XM_005691625.3(LIF);XM_005693850.2(STAT3);XM_005694608.3(PIK3R1);XM_005694609.3(PIK3R1);XM_005709386.3(FZD9);XM…
ko00534	Glycosaminoglycan biosynthesis - heparan sulfate / heparin	29	5276	49	14120	0.00154662	0.00572479	1.58391	XM_005678145.3(HS2ST1);XM_005682769.3(B4GALT7);XM_005682770.3(B4GALT7);XM_005689136.3(EXT1);XM_013970311.2(B3GALT6);XM_013974991.2(HS3ST2);XM_013975634.2(NDST2);XM_018040831.1(XYLT1);XM_018042248.1(NDST2);XM_018042249.1(NDST2);XM_018042250.1(NDST2);XM_018042251.1(NDST2);XM_018042252.1(NDST2);XM_018042697.1(B3GAT3);XM_018045698.1(HS2ST1);XM_018050584.1(B4GALT7);XM_018051858.1(EXTL3);XM_018051859.1…
ko04114	Oocyte meiosis	130	5276	284	14120	0.00207032	0.00755058	1.22505	XM_005680737.3(ITPR2);XM_005683168.3(CAMK2A);XM_005683169.3(CAMK2A);XM_005686574.3(CALM2);XM_005686948.3(ADCY3);XM_005689083.2(MOS);XM_005691015.3(PPP2R5A);XM_005697608.3(PLK1);XM_005698431.3(SLK);XM_005698432.3(SLK);XM_005699866.3(PPP2R5B);XM_013963760.2(ESPL1);XM_013972982.2(CPEB1);XM_013973553.2(ITPR1);XM_013973554.2(ITPR1);XM_013973555.2(ITPR1);XM_013973556.2(ITPR1);XM_013973557.2(ITPR1);XM_0…
ko04062	Chemokine signaling pathway	168	5276	377	14120	0.00220134	0.00791208	1.19261	XM_005674982.3(GSK3B);XM_005675289.3(PIK3CA);XM_005675490.2(GRK7);XM_005678520.3(PIK3R3);XM_005682495.3(VAV1);XM_005683314.3(CXCL14);XM_005684037.3(PTK2B);XM_005684038.3(PTK2B);XM_005684039.3(PTK2B);XM_005684040.3(PTK2B);XM_005684041.3(PTK2B);XM_005685801.3(SHC4);XM_005686948.3(ADCY3);XM_005687901.3(PARD3);XM_005689984.3(ARRB1);XM_005690611.3(LOC102190717);XM_005693850.2(STAT3);XM_005694608.3(PIK…
ko04668	TNF signaling pathway	114	5276	246	14120	0.00226964	0.00804099	1.24022	NM_001285765.1(MMP14);NM_001314269.1(MMP9);NM_001314291.1(NOD2);XM_005675289.3(PIK3CA);XM_005676364.3(CASP8);XM_005676365.3(CASP8);XM_005676431.3(CREB1);XM_005676432.3(CREB1);XM_005678039.3(LOC102175177);XM_005678041.3(LOC102175177);XM_005678520.3(PIK3R3);XM_005679511.3(CREB3L2);XM_005681861.3(MAPK10);XM_005681862.2(MAPK10);XM_005681863.3(MAPK10);XM_005682285.3(JUNB);XM_005684675.3(MAP3K7);XM_005…
ko04660	T cell receptor signaling pathway	104	5276	224	14120	0.00319707	0.0109613	1.24255	XM_005674982.3(GSK3B);XM_005675289.3(PIK3CA);XM_005678520.3(PIK3R3);XM_005680266.3(CDK4);XM_005680926.2(PTPN6);XM_005680940.3(CD4);XM_005682495.3(VAV1);XM_005684675.3(MAP3K7);XM_005686096.3(FOS);XM_005690416.3(IL10);XM_005694608.3(PIK3R1);XM_005694609.3(PIK3R1);XM_005701875.3(CBLC);XM_013965265.2(CSF2);XM_013966480.2(MAP3K7);XM_013975802.2(CBLB);XM_013975817.2(CBLB);XM_018038791.1(MAPK14);XM_0180…
ko00061	Fatty acid biosynthesis	22	5276	36	14120	0.00321816	0.0109613	1.6355	NM_001285629.1(FASN);XM_005695090.3(ACSBG1);XM_005695091.3(ACSBG1);XM_005698716.3(ACSL1);XM_005698717.3(ACSL1);XM_005698718.3(ACSL1);XM_013973012.2(ACSBG1);XM_013973015.2(ACSBG1);XM_013973016.2(ACSBG1);XM_013973018.2(ACSBG1);XM_013973019.2(ACSBG1);XM_018041881.1(ACSL1);XM_018041882.1(ACSL1);XM_018048869.1(MCAT);XM_018061094.1(ACACB);XM_018064168.1(ACACA);XM_018064169.1(ACACA);XM_018064170.1(ACACA…
ko04727	GABAergic synapse	83	5276	174	14120	0.00322652	0.0109613	1.27661	XM_005676315.3(PLCL1);XM_005680051.3(SLC38A1);XM_005683953.3(GABBR2);XM_005684688.3(GABRR2);XM_005686948.3(ADCY3);XM_005695932.3(GNAI2);XM_005697947.3(ABAT);XM_013963851.2(SLC38A1);XM_013974927.2(ABAT);XM_018038408.1(SLC6A1);XM_018038810.1(GABBR1);XM_018038811.1(GABBR1);XM_018038812.1(GABBR1);XM_018040729.1(ADCY9);XM_018040947.1(ABAT);XM_018042602.1(GNG4);XM_018045673.1(PRKACB);XM_018045751.1(ADC…
ko00603	Glycosphingolipid biosynthesis - globo series	21	5276	34	14120	0.00331131	0.0109896	1.65299	XM_005675742.3(B3GALT5);XM_005680759.2(ST8SIA1);XM_013964981.2(B3GALNT1);XM_018048190.1(B3GALNT1);XM_018048409.1(ST8SIA1);XM_018048832.1(NAGA);XM_018048833.1(NAGA);XM_018056056.1(GBGT1);XM_018056057.1(GBGT1);XM_018056058.1(GBGT1);XM_018056059.1(GBGT1);XM_018056060.1(GBGT1);XM_018058592.1(ST3GAL1);XM_018058593.1(ST3GAL1);XM_018058594.1(ST3GAL1);XM_018058595.1(ST3GAL1);XM_018058596.1(ST3GAL1);XM_01…
ko04728	Dopaminergic synapse	159	5276	358	14120	0.00333682	0.0109896	1.18862	XM_005674982.3(GSK3B);XM_005676431.3(CREB1);XM_005676432.3(CREB1);XM_005678877.3(DDC);XM_005679511.3(CREB3L2);XM_005680737.3(ITPR2);XM_005681861.3(MAPK10);XM_005681862.2(MAPK10);XM_005681863.3(MAPK10);XM_005683109.3(PPP2R2B);XM_005683168.3(CAMK2A);XM_005683169.3(CAMK2A);XM_005683203.2(GRIA1);XM_005683204.2(GRIA1);XM_005686096.3(FOS);XM_005686574.3(CALM2);XM_005691015.3(PPP2R5A);XM_005695932.3(GNA…
ko04213	Longevity regulating pathway - multiple species	74	5276	153	14120	0.00336778	0.0109896	1.29441	NM_001285703.1(HSP70.1);NM_001285748.1(MTOR);NM_001314303.1(HSPA2);NM_001314319.1(SIRT1);XM_005675289.3(PIK3CA);XM_005677146.3(HSPA6);XM_005678520.3(PIK3R3);XM_005686948.3(ADCY3);XM_005694608.3(PIK3R1);XM_005694609.3(PIK3R1);XM_013962471.2(PRKAB2);XM_013969731.2(CLPB);XM_013969732.2(CLPB);XM_013974027.2(LOC102178315);XM_018040729.1(ADCY9);XM_018042148.1(SIRT1);XM_018042327.1(EIF4EBP2);XM_01804291…
ko04260	Cardiac muscle contraction	64	5276	130	14120	0.00365291	0.0117652	1.31755	NM_001314190.1(TNNT2);XM_005677233.3(LOC102186539);XM_005678509.3(LOC102176290);XM_005680662.3(CACNG2);XM_005686262.3(LOC102179291);XM_005686542.3(LOC102187496);XM_005691870.3(LOC102172289);XM_005693736.3(CACNB1);XM_005693737.2(CACNB1);XM_005693739.1(CACNB1);XM_005696023.3(MYL3);XM_005697593.3(LOC100861263);XM_005697611.3(CACNG3);XM_013972245.2(ATP1B2);XM_013977053.2(TPM3);XM_018042460.1(RYR2);XM…
ko04215	Apoptosis - multiple species	48	5276	94	14120	0.00453202	0.0144095	1.36661	NM_001314175.1(APAF1);NM_001314213.1(BCL2);XM_005676364.3(CASP8);XM_005676365.3(CASP8);XM_005681861.3(MAPK10);XM_005681862.2(MAPK10);XM_005681863.3(MAPK10);XM_005694094.3(BIRC5);XM_005698497.3(CASP7);XM_013963999.2(APAF1);XM_013964000.2(APAF1);XM_013964001.2(APAF1);XM_013964768.2(MAPK10);XM_013964774.2(MAPK10);XM_013967480.2(HTRA2);XM_013971078.2(CASP8);XM_013971446.2(BAX);XM_018039337.1(BCL2);XM…
ko04664	Fc epsilon RI signaling pathway	75	5276	158	14120	0.00573917	0.0180166	1.27038	XM_005675289.3(PIK3CA);XM_005678520.3(PIK3R3);XM_005681861.3(MAPK10);XM_005681862.2(MAPK10);XM_005681863.3(MAPK10);XM_005682495.3(VAV1);XM_005682617.2(IL13);XM_005684184.3(SYK);XM_005684185.3(SYK);XM_005684187.3(SYK);XM_005684188.3(SYK);XM_005684191.3(SYK);XM_005685526.3(PLA2G4F);XM_005694472.3(MAP2K6);XM_005694608.3(PIK3R1);XM_005694609.3(PIK3R1);XM_013964768.2(MAPK10);XM_013964774.2(MAPK10);XM_…
ko04152	AMPK signaling pathway	146	5276	331	14120	0.00642193	0.019908	1.18047	NM_001285553.1(TSC2);NM_001285629.1(FASN);NM_001285748.1(MTOR);NM_001285755.1(SREBF1);NM_001314283.1(TSC1);NM_001314307.1(ADIPOR2);NM_001314319.1(SIRT1);XM_005675289.3(PIK3CA);XM_005676431.3(CREB1);XM_005676432.3(CREB1);XM_005678520.3(PIK3R3);XM_005679511.3(CREB3L2);XM_005682572.3(EEF2);XM_005683109.3(PPP2R2B);XM_005684675.3(MAP3K7);XM_005686936.2(RAB10);XM_005688574.3(HNF4A);XM_005688575.3(HNF4A…
ko04390	Hippo signaling pathway	179	5276	413	14120	0.0066091	0.0202353	1.15993	NM_001285538.1(ITGB2);NM_001285646.1(BMP4);XM_005674982.3(GSK3B);XM_005680007.2(WNT1);XM_005680985.3(CCND2);XM_005683084.3(FGF1);XM_005683109.3(PPP2R2B);XM_005686767.2(CTNNA2);XM_005686768.2(CTNNA2);XM_005687901.3(PARD3);XM_005692148.2(PARD6A);XM_005692149.2(PARD6A);XM_005694094.3(BIRC5);XM_005697186.3(SMAD7);XM_005709386.3(FZD9);XM_013962539.2(WNT2B);XM_013963414.2(WNT16);XM_013964506.2(BMPR1B);…
ko04922	Glucagon signaling pathway	117	5276	261	14120	0.00757152	0.0228992	1.19971	NM_001314223.1(SLC2A1);NM_001314319.1(SIRT1);XM_005676431.3(CREB1);XM_005676432.3(CREB1);XM_005679511.3(CREB3L2);XM_005680737.3(ITPR2);XM_005683168.3(CAMK2A);XM_005683169.3(CAMK2A);XM_005685176.3(PKM);XM_005685177.3(PKM);XM_005686574.3(CALM2);XM_005686623.2(PPP4R3B);XM_013962471.2(PRKAB2);XM_013968728.2(LOC108633189);XM_013973161.2(PPP4R3A);XM_013973553.2(ITPR1);XM_013973554.2(ITPR1);XM_013973555…
ko04214	Apoptosis - fly	68	5276	143	14120	0.00783798	0.0234195	1.27263	NM_001314175.1(APAF1);XM_005676364.3(CASP8);XM_005676365.3(CASP8);XM_005681861.3(MAPK10);XM_005681862.2(MAPK10);XM_005681863.3(MAPK10);XM_005682690.3(LMNB1);XM_005684675.3(MAP3K7);XM_005684842.3(MAP3K5);XM_005690667.3(MFN2);XM_005698497.3(CASP7);XM_013963999.2(APAF1);XM_013964000.2(APAF1);XM_013964001.2(APAF1);XM_013964768.2(MAPK10);XM_013964774.2(MAPK10);XM_013966480.2(MAP3K7);XM_013967480.2(HTR…
ko04621	NOD-like receptor signaling pathway	53	5276	108	14120	0.00831386	0.0245457	1.31335	NM_001314291.1(NOD2);XM_005676364.3(CASP8);XM_005676365.3(CASP8);XM_005679252.3(NOD1);XM_005679253.3(NOD1);XM_005679254.3(NOD1);XM_005681861.3(MAPK10);XM_005681862.2(MAPK10);XM_005681863.3(MAPK10);XM_005684675.3(MAP3K7);XM_005684808.3(TNFAIP3);XM_005694623.3(ERBIN);XM_005694625.3(ERBIN);XM_005695112.3(PSTPIP1);XM_005695113.3(PSTPIP1);XM_013963362.2(NOD1);XM_013964768.2(MAPK10);XM_013964774.2(MAPK…
ko04726	Serotonergic synapse	108	5276	240	14120	0.0087263	0.0254603	1.20432	XM_005678877.3(DDC);XM_005679722.3(TPH2);XM_005680737.3(ITPR2);XM_005685526.3(PLA2G4F);XM_005687443.3(HTR2A);XM_005693543.3(ALOX12B);XM_005695932.3(GNAI2);XM_013962789.2(LOC102190572);XM_013963104.2(DDC);XM_013963409.2(KCND2);XM_013963623.2(HTR5A);XM_013968728.2(LOC108633189);XM_013973553.2(ITPR1);XM_013973554.2(ITPR1);XM_013973555.2(ITPR1);XM_013973556.2(ITPR1);XM_013973557.2(ITPR1);XM_018038897…
ko04711	Circadian rhythm - fly	19	5276	32	14120	0.00932565	0.0268926	1.58904	XM_005674982.3(GSK3B);XM_005690741.3(PER3);XM_013964635.2(CLOCK);XM_018040197.1(PER2);XM_018040207.1(PER2);XM_018042977.1(GSK3B);XM_018043043.1(GSK3B);XM_018043122.1(GSK3B);XM_018043204.1(GSK3B);XM_018048757.1(LOC102180576);XM_018048758.1(LOC102180576);XM_018048759.1(LOC102180576);XM_018048763.1(LOC102180576);XM_018064074.1(HLF);XM_018064610.1(PER1);XM_018064611.1(PER1);XM_018064612.1(PER1);XM_01…
ko04730	Long-term depression	73	5276	157	14120	0.0115399	0.0328953	1.24438	XM_005680737.3(ITPR2);XM_005683203.2(GRIA1);XM_005683204.2(GRIA1);XM_005685526.3(PLA2G4F);XM_005689029.3(CRH);XM_005695932.3(GNAI2);XM_013968728.2(LOC108633189);XM_013973553.2(ITPR1);XM_013973554.2(ITPR1);XM_013973555.2(ITPR1);XM_013973556.2(ITPR1);XM_013973557.2(ITPR1);XM_018038897.1(ITPR3);XM_018040780.1(MAPK3);XM_018041139.1(PRKG1);XM_018041140.1(PRKG1);XM_018042789.1(PLCB3);XM_018043553.1(HRA…
ko03018	RNA degradation	75	5276	162	14120	0.0119438	0.0336598	1.23901	XM_005680350.3(PAN2);XM_005680351.3(PAN2);XM_005680352.3(PAN2);XM_005680353.3(PAN2);XM_005680354.3(PAN2);XM_005681805.2(CNOT6L);XM_005682995.3(HSPA9);XM_005683874.3(ZCCHC7);XM_005683875.3(ZCCHC7);XM_005683885.3(EXOSC3);XM_005692049.3(CNOT1);XM_005692050.3(CNOT1);XM_005692051.3(CNOT1);XM_005692436.3(EXOSC5);XM_005693454.3(ENO3);XM_005693455.3(ENO3);XM_005695141.3(EDC3);XM_005695520.3(CNOT10);XM_00…
ko04210	Apoptosis	136	5276	314	14120	0.0166229	0.0463201	1.15915	NM_001285715.1(NGF);NM_001287231.1(DDIT3);NM_001314175.1(APAF1);NM_001314213.1(BCL2);XM_005675289.3(PIK3CA);XM_005676364.3(CASP8);XM_005676365.3(CASP8);XM_005676582.3(LOC102178119);XM_005678520.3(PIK3R3);XM_005679555.3(CASP2);XM_005680285.3(DDIT3);XM_005680737.3(ITPR2);XM_005681861.3(MAPK10);XM_005681862.2(MAPK10);XM_005681863.3(MAPK10);XM_005682690.3(LMNB1);XM_005684842.3(MAP3K5);XM_005686096.3(…
ko00950	Isoquinoline alkaloid biosynthesis	16	5276	27	14120	0.0170131	0.0468807	1.58594	XM_005678877.3(DDC);XM_005693870.3(LOC102168295);XM_013963104.2(DDC);XM_018042749.1(LOC102183203);XM_018042751.1(LOC102183203);XM_018043580.1(TH);XM_018043581.1(TH);XM_018062816.1(IL4I1);XM_018062817.1(IL4I1);XM_018065147.1(LOC102182869);XM_018065148.1(LOC102182869);XM_018065149.1(LOC106501774);XM_018065151.1(LOC102169793);XM_018065152.1(LOC102169793);XM_018065153.1(LOC102170459);XM_018065154.1(L…
